# Supplementary material for: Ecological mechanisms and current systems shape the modular structure of the global oceans’ prokaryotic seascape
Source: Nat Commun. 2023 Oct 2;14:6141. doi: 10.1038/s41467-023-41909-z (PMC10545751; doi:10.1038/s41467-023-41909-z)
Supplement: Supplementary file 4 — Supplementary Data 1 [file 41467_2023_41909_MOESM4_ESM.xlsx]

## Sheet: Supplementary_Data_S1.xlsx
ASV_hash	Sequence	Kingdom	Phylum	Class	Order	Family	Genus	Species	Module
Supplementary Data S1: List of ASVs affiliated to modules 1 to 10
00713acdc5483c168999109394c7cff7	tacgtagggaccaagcgttgttcggatttactgggcgtaaagggcgcgtaggcggtttgtcaagtcagttgtgaaatctccgagcttaactcggaacggtcaactgatactgtcaaactagagtacagaaggggcaatcggaattcttggtgtagcggtgaaatgcgtagatatcaagaggaacacctgaggtgaagacgggttgctgggctgatactgacgctgaggcgcgaaagctagggtagcaaacgggattagataccccggtagtcctagccctaaacgatgaatgcttggtgtctggagttttatatctctgggtgccgtcgctaacgcttttagcattccgcctggggagtacgcacgcaagtgtg	Bacteria	Acidobacteria	Blastocatellia (Subgroup 4)	Blastocatellales	Blastocatellaceae	Blastocatella	Unknown Blastocatella	1
0b24da8e753303d556f9e2dfb50a3828	tacggagggagctagcgttattcggaattactgggcgtaaagcgcacgtaggcggctttgtaagttagaggtgaaagcctggagctcaactccagaattgcctttaagactgcatcgcttgaatccaggagaggtgagtggaattccgagtgtagaggtgaaattcgtagatattcggaagaacaccagtggcgaaggcggctcactggactggtattgacgctgaggtgcgaaagcgtggggagcaaacaggattagataccctggtagtccacgccgtaaacgatgataactagctgtcggggctcttagagcttcggtggcgcagctaacgcattaagttatccgcctggggagtacggccgcaaggtta	Bacteria	Proteobacteria	Alphaproteobacteria	Sphingomonadales	Sphingomonadaceae	Sphingomonas	Unknown Sphingomonas	1
0ec617ef9d40af370270cb1f346942b6	tacgaagggggctagcgttgctcggaatgactgggcgtaaagggcgcgtaggcggcatgtacagtcagaagtgaaattcctgggctcaacctggggactgcttttgatacgtgcaggctagagtgaggaagagggttgtggaatttccagtgtagaggtgaaattcgtagatattggaaagaacaccggtggcgaaggcggcaacctggtcctttactgacgctgaggcgcgaaagcgtggggagcaaacaggattagataccctggtagtccacgctgtaaacgatgtgtgctggatgttggggaacttagtttctcagtgtcgtagctaacgcgataagcacaccgcctggggagtacggccgcaaggttg	Bacteria	Proteobacteria	Alphaproteobacteria	Acetobacterales	Acetobacteraceae	Acidocella	Unknown Acidocella	1
1169e4a9b8791b0ba26c062c610fed24	tacggagggtgcgagcgttaatcggaattactgggcgtaaagcgcacgcaggcggtttgttaagctagatgtgaaagccccgggctcaacctgggatggtcatttagaactggcagactagagtcttggagaggggagtggaattccaggtgtagcggtgaaatgcgtagatatctggaggaacatcagtggcgaaggcgactccctggccaaagactgacgctcatgtgcgaaagtgtgggtagcgaacaggattagataccctggtagtccacaccgtaaacgctgtctactagctgtgtgtgtctttaagacgtgcgtagcgaagctaacgcgctaagtagaccgcctggggagtacggccgcaaggtta	Bacteria	Proteobacteria	Gammaproteobacteria	Alteromonadales	Alteromonadaceae	Alteromonas	Unknown Alteromonas	1
2554e86a2dc3877a926a3ab0f15ca669	tacggagggagctagcgttgttcggaattactgggcgtaaagcgcacgtaggcggctttgtaagtcagaggtgaaagcctggagctcaactccagaactgcctttgagactgcatcgcttgaatccaggagaggtgagtggaattccgagtgtagaggtgaaattcgtagatattcggaagaacaccagtggcgaaggcggctcactggactggtattgacgctgaggtgcgaaagcgtggggagcaaacaggattagataccctggtagtccacgccgtaaacgatgataactagctgtccgggcacttggtgcttgggtggcgcagctaacgcattaagttatccgcctggggagtacggtcgcaagatta	Bacteria	Proteobacteria	Alphaproteobacteria	Sphingomonadales	Sphingomonadaceae	Sphingomonas	Unknown Sphingomonas	1
327abcd5132ce724a122f9155faa8c8d	tacggagggagctagcgttgttcggaattactgggcgtaaagcgcacgtaggcggcgatttaagtcagaggtgaaagcccggggctcaaccccggaactgcctttgagactggattgctagaatcttggagaggcgagtggaattccgagtgtagaggtgaaattcgtagatattcggaagaacaccagtggcgaaggcggctcgctggacaagtattgacgctgaggtgcgaaagcgtggggagcaaacaggattagataccctggtagtccacgccgtaaacgatgataactagctgccggggcacatggtgtttcggtggcgcagctaacgcattaagttatccgcctggggagtacggtcgcaagatta	Bacteria	Proteobacteria	Alphaproteobacteria	Sphingomonadales	Sphingomonadaceae	Sphingobium	Unknown Sphingobium	1
35c173396d87159839bbc094c86da7f0	tacgaagggggctagcgttgttcggaattactgggcgtaaagcgcacgtaggcggacatttaagtcaggggtgaaatcccggggctcaaccccggaactgcctctgatactgggtgtcttgagtgtggtagaggtgagtggaattgcgagtgtagaggtgaaattcgtagatattcgcaggaacaccagtggcgaaggcggctcactggaccacaactgacgctgaggtgcgaaagcgtggggagcaaacaggattagataccctggtagtccacgccgtaaacgatggaagctagccgtcggaggatttatccttcggtggcgcagttaacgcattaagcttcccgcctggggagtacggtcgcaagatta	Bacteria	Proteobacteria	Alphaproteobacteria	Rhizobiales	Rhizobiaceae	Aureimonas	Unknown Aureimonas	1
39bf64c33eb7e375663d0672c1f6e68c	tacgtagggtgcgagcgttgtccggaattattgggcgtaaagagctcgtaggcggtctgtcgcgtcggtcgtgaaaacctgcagcttaactgtgggcttgcggtcgatacgggcatgactggagttcggcaggggagactggaattcctggtgtagcggtgaaatgcgcagatatcaggaggaacaccggtggcgaaggcgggtctctgggccgatactgacgctgaggagcgaaagcgtggggagcgaacaggattagataccctggtagtccacgccgtaaacggtgggcgctaggtgtgggggccattccacggtctctgtgccgcagctaacgcattaagcgccccgcctggggagtacggccgcaaggcta	Bacteria	Actinobacteria	Actinobacteria	Pseudonocardiales	Pseudonocardiaceae	Pseudonocardia	Unknown Pseudonocardia	1
41f01f3e3cbf6beb908ae1ebb553208e	tacgaagggtgcaagcgttactcggaattactgggcgtaaagcgtgcgtaggtggtcgtttaagtccgttgtgaaagccctgggctcaacctgggaactgcagtggatactgggcgactagagtgtggtagagggtagcggaattcctggtgtagcagtgaaatgcgtagagatcaggaggaacatccatggcgaaggcagctacctggaccaacactgacactgaggcacgaaagcgtggggagcaaacaggattagataccctggtagtccacgccctaaacgatgcgaactggatgttgggtgcaatttggcacgcagtatcgaagctaacgcgttaagttcgccgcctggggagtacggtcgcaagactg	Bacteria	Proteobacteria	Gammaproteobacteria	Xanthomonadales	Xanthomonadaceae	Stenotrophomonas	Unknown Stenotrophomonas	1
4af5434d8c3c86c1e85d2455dd13d6e1	tacggagggagctagcgttattcggaattactgggcgtaaagcgcacgtaggcggctttgtaagttagaggtgaaagcctggagctcaactccagaactgcctttaagactgcatcgcttgaatccaggagaggtgagtggaattccgagtgtagaggtgaaattcgtagatattcggaagaacaccagtggcgaaggcggctcactggactggtattgacgctgaggtgcgaaagcgtggggagcaaacaggattagataccctggtagtccacgccgtaaacgatgataactagctgtcagggctcttagagctttggtggcgcagctaacgcattaagttatccgcctggggagtacggccgcaaggtta	Bacteria	Proteobacteria	Alphaproteobacteria	Sphingomonadales	Sphingomonadaceae	Sphingomonas	Unknown Sphingomonas	1
59c46f3998718cbfba2f809f1322ec93	tacgaggggtcctagcgttgttcggaatcattgggcgtaaagggtgtgtaggtggctatgtaagtcaggtgtgaaagccccgggctcaacccgggaagtgcatctgatactgcgtagcttgagtaccgaagaggatagtggaattccaggtgtagtggtgaaatacgtagatatctggaggaacaccggtggcgaaggcggctatctggtcgagtactgacactgagacacgaaagcatggggatcaaacaggattagataccctggtagtccatgccgtaaacgatgggtacttggtgttggaggtattgaccccttcagtgccgaagctaacgcgttaagtaccccgcctggggagtacggtcgcaagatta	Bacteria	Proteobacteria	Deltaproteobacteria	Bdellovibrionales	Bdellovibrionaceae	Bdellovibrio	Unknown Bdellovibrio	1
5a038bf076f4eccf24e57b1b8579f566	tacggagggtgcaagcgttatccggattcactgggtttaaagggtgcgtaggcgggtatttaagtcagtggtgaaatcctagagcttaactctagaactgccattgatactatttatcttgaatattgtggaggtaagcggaatatgtcatgtagcggtgaaatgcttagatatgacatagaacacctattgcgaaggcagcttactacgcatatattgacgctgaggcacgaaagcgtggggatcaaacaggattagataccctggtagtccacgccctaaacgatggatactcgacatacgcgatacactgtgtgtgtctgagcgaaagcattaagtatcccacctgggaagtacgaccgcaaggttg	Bacteria	Bacteroidetes	Bacteroidia	Chitinophagales	Chitinophagaceae	Unknown Chitinophagaceae	Unknown Chitinophagaceae	1
5a9d00cee98596c1c9abaed5b0df2600	tacgaagggggctagcgttgctcggaatcactgggcgtaaagggtgcgtaggtggatctttaagtcaggggtgaaatcctggagctcaactccagaactgcctttgatactgaggatcttgagttcgggagaggtaagtggaactgcgagtgtagaggtgaaattcgtagatattcgcaagaacaccagtggcgaaggcggcttactggcccgatactgacactgaggcacgaaagcgtggggagcaaacaggattagataccctggtagtccacgccgtaaacgatgaatgccagccgttggagggtttactcttcagtggcgcagctaacgctttaagcattccgcctggggagtacggtcgcaagatta	Bacteria	Proteobacteria	Alphaproteobacteria	Rhizobiales	Xanthobacteraceae	Afipia	Unknown Afipia	1
602f5abc8bc44e305b4ef53e6b690959	tacgaagggggctagcgttgctcggaatcactgggcgtaaagggcgcgtaggcggccttgtaagttgggggtgaaagcccgtggctcaaccacggaattgccttcgatactgcttggcttgagtgtggtagaggttggtggaactgcgagtgtagaggtgaaattcgtagatattcgcaagaacaccggtggcgaaggcggccaactggaccatcactgacgctgaggcgcgaaagcgtggggagcaaacaggattagataccctggtagtccacgccgtaaacgatgaatgccagctgttgggatgcttgcatctcagtagcgcagctaacgctttgagcattccgcctggggagtacggtcgcaagatta	Bacteria	Proteobacteria	Alphaproteobacteria	Rhizobiales	Beijerinckiaceae	Unknown Beijerinckiaceae	Unknown Beijerinckiaceae	1
61880d9ae6e536bd1b5b8acc604df4c8	tacgtagggcgcgagcgttgtccggaatcattgggcgtaaagcgcgtgtaggcggctgagtaagtctgctgtgaaagtccagggctcaaccctggaatgtcggcggatactgctcagctggagtacgggaggggcgagtggaattcctggtgtagcggtggaatgcgcagatatcaggaggaacacctatggcgaaggcagctcgctggaacgttactgacgctgagacgcgaaagcgtggggagcaaacaggattagataccctggtagtccacgctgtaaacgatggatactaggtgtggggggtgtcaactccctccgtgccgaagctaacgcattaagtatcccgcctggggagtacggccgcaaggcta	Bacteria	Actinobacteria	Thermoleophilia	Solirubrobacterales	Solirubrobacteraceae	Patulibacter	Unknown Patulibacter	1
67c219dd54817c53f58880534a725dee	tacggagggtgcaagcgttaatcggaattactgggcgtaaagcgcgcgtaggtggtttgataagcgagatgtgaaagccccgggctcaacctgggaacggcatttcgaactgtcaggctagagtatggtagaggagtgtggaatttcctgtgtagcggtgaaatgcgtagatataggaaggaacaccagtggcgaaggcggcactctggaccaatactgacactgaggtgcgaaagcgtggggagcaaacaggattagataccctggtagtccacgctgtaaacgatgtcaactagccgttgggactcttgaagtcttagtggcgcagctaacgcactaagttgaccgcctggggagtacggccgcaaggtta	Bacteria	Proteobacteria	Gammaproteobacteria	Alteromonadales	Marinobacteraceae	Marinobacter	Unknown Marinobacter	1
69bfc840c6207d6670e7aa72b240c3fe	tacggagggtgcgagcgttaatcggaattactgggcgtaaagcgcacgcaggcggtttgttaagctagatgtgaaagccccgggctcaacctgggatggtcatttagaactggcagactagagtcttggagaggggagtggaattccaggtgtagcggtgaaatgcgtagatatctggaggaacatcagtggcgaaggcgactccctggccaaagactgacgctcatgtgcgaaagtgtgggtagcgaacaggattagataccctggtagtccacaccgtaaacgctgtctactagctgtgtgtgcctttaaggcgtgcgtagcgaagctaacgcgctaagtagaccgcctggggagtacggccgcaaggtta	Bacteria	Proteobacteria	Gammaproteobacteria	Alteromonadales	Alteromonadaceae	Alteromonas	Unknown Alteromonas	1
69eba855e45cc168dfbaf5319c8131f2	tacggagggtgcaagcgttgtccggatttattgggtttaaagggtgcgtaggcggccgattaagtctggggtgaaagcccgttgctcaacaacggaactgccctggaaactggttggcttgagtacagacgagggtggtggaatggatgctgtagcggtgaaatgcatagatagcatccagaaccccgattgcgaaggcagctgcctagactgtaactgacgctgaggcacgaaagcgtggggagcgaacaggattagataccctggtagtccacgccgtaaacgatggatactcgctggtggcgatagatggtcactggcttagcgaaagcgttaagtatcccacctggggagtacgcccgcaagggtg	Bacteria	Bacteroidetes	Bacteroidia	Cytophagales	Hymenobacteraceae	Hymenobacter	Hymenobacter terrenus	1
76ae1cf252c043e4e446310b2287b209	tacgtagggaccaagcgttgttcggatttactgggcgtaaagggcgcgtaggcggtctgtcaagtcagttgtgaaatctccgagcttaactcggaacggtcaactgatactgtcagactagagtacagaaggggcaatcggaattcttggtgtagcggtgaaatgcgtagatatcaagaggaacacctgaggtgaagacgggttgctgggctgatactgacgctgaggcgcgaaagctagggtagcaaacgggattagataccccggtagtcctagccctaaacgatgaatgcttggtgtctggagttttatatctctgggtgccgtcgctaacgcttttagcattccgcctggggagtacgcacgcaagtgtg	Bacteria	Acidobacteria	Blastocatellia (Subgroup 4)	Blastocatellales	Blastocatellaceae	Blastocatella	Unknown Blastocatella	1
77ad962abeadf0133594754f4c7ce61a	tacggagggtgcgagcgttaatcggaattactgggcgtaaagcgtacgcaggcggtttgttaagcgagatgtgaaagccccgggctcaacctgggaactgcatttcgaactggcaaactagagtgtgatagagggtggtagaatttcaggtgtagcggtgaaatgcgtagagatctgaaggaataccgatggcgaaggcagccacctgggtcaacactgacgctcatgtacgaaagcgtggggagcaaacaggattagataccctggtagtccacgccgtaaacgatgtctactagaagctcgggtcttcggacttgtttttcaaagctaacgcattaagtagaccgcctggggagtacggccgcaaggtta	Bacteria	Proteobacteria	Gammaproteobacteria	Alteromonadales	Pseudoalteromonadaceae	Pseudoalteromonas	Unknown Pseudoalteromonas	1
84bb14b7d5789e44db2a42378b63d6f8	tacgaagggtgcaagcgttactcggaattactgggcgtaaagcgtgcgtaggtggtcgtttaagtccgttgtgaaagccctgggctcaacctgggaactgcagtggatactggacgactagagtgtggtagagggtagcggaattcctggtgtagcagtgaaatgcgtagagatcaggaggaacatccatggcgaaggcagctacctggaccaacactgacactgaggcacgaaagcgtggggagcaaacaggattagataccctggtagtccacgccctaaacgatgcgaactggatgttgggtgcaatttggcacgcagtatcgaagctaacgcgttaagttcgccgcctggggagtacggtcgcaagactg	Bacteria	Proteobacteria	Gammaproteobacteria	Xanthomonadales	Xanthomonadaceae	Stenotrophomonas	Unknown Stenotrophomonas	1
882e0de9056d8d06c0973aa7b116e09e	tacgaagggggctagcgttgctcggaatcactgggcgtaaagggcgcgtaggcggcgttttaagtcgggggtgaaagcctgtggctcaaccacagaatggccttcgatactgggacgcttgagtatggtagaggttggtggaactgcgagtgtagaggtgaaattcgtagatattcgcaagaacaccggtggcgaaggcggccaactggaccattactgacgctgaggcgcgaaagcgtggggagcaaacaggattagataccctggtagtccacgccgtaaacgatgaatgccagctgttggggtgcttgcaccgcagtagcgcagctaacgctttgagcattccgcctggggagtacggtcgcaagatta	Bacteria	Proteobacteria	Alphaproteobacteria	Rhizobiales	Beijerinckiaceae	Unknown Beijerinckiaceae	Methylobacterium radiotolerans	1
9b6a7459b2c92cee0abfc36d503488b7	tacgaagggggctagcgttgctcggaattactgggcgtaaagggagcgtaggcggacatttaagtcaggggtgaaatcccggggctcaacctcggaattgcctttgatactgggtgtcttgagtatgagagaggtgtgtggaactccgagtgtagaggtgaaattcgtagatattcggaagaacaccagtggcgaaggcgacacactggctcattactgacgctgaggctcgaaagcgtggggagcaaacaggattagataccctggtagtccacgccgtaaacgatgattgctagttgtcgggatgcatgcatttcggtgacgcagctaacgcattaagcaatccgcctggggagtacggtcgcaagatta	Bacteria	Proteobacteria	Alphaproteobacteria	Caulobacterales	Caulobacteraceae	Brevundimonas	Unknown Brevundimonas	1
a0f65691fe0f63902306b39a88d3faa2	tacgtagggtgcgagcgttaatcggaattactgggcgtaaagcgtgcgcaggcggttttgtaagacaggcgtgaaatccccgagctcaacttgggaattgcgcttgtgactgcaaggctagagtatgtcagaggggggtagaattccacgtgtagcagtgaaatgcgtagagatgtggaggaataccgatggcgaaggcagccccctgggacgtcactgacgctcatgcacgaaagcgtggggagcaaacaggattagataccctggtagtccacgccctaaacgatgtcaactagttgttggggattcatttcttcagtaacgtagctaacgcgtgaagttgaccgcctggggagtacggtcgcaagatta	Bacteria	Proteobacteria	Gammaproteobacteria	Betaproteobacteriales	Burkholderiaceae	Cupriavidus	Unknown Cupriavidus	1
a2cbb8b0ab8b61d19c07fe8efcf32550	gacgaagggggctagcgttgttcggaattactgggcgtaaagcgagtgtaggcggttgccgtagtcaggtgtgaaagccttgagctcaactcaagaaatgcacttgatactgggcgactagaggaccggagaggatagtggaattcccagtgtagtggtgaaatacgtagagattgggaagaacaccagtggcgaaggcggctatctggacggttactgacgctaagactcgaaagcgtggggagcaaacaggattagataccctggtagtccacgccgtaaacgatgggtgctagacgttggcgagcttgctcgtcagtgtcgcagctaacgcgttaagcaccccgcctggggagtacggccgcaaggttg	Bacteria	Proteobacteria	Alphaproteobacteria	Reyranellales	Reyranellaceae	Reyranella	Unknown Reyranella	1
a5fc3a36aa370971626c2ee6bfe5fef9	tacggagggtgcaagcgttaatcggaattactgggcgtaaagcgcgcgtaggtggcttgataagccggttgtgaaagccccgggctcaacctgggaacggcatccggaactgtcaggctagagtgcaggagaggaaggtagaattcccggtgtagcggtgaaatgcgtagagatcgggaggaataccagtggcgaaggcggccttctggactgacactgacactgaggtgcgaaagcgtgggtagcaaacaggattagataccctggtagtccacgccgtaaacgatgtcgaccagccgttgggtgcctagagcactttgtggcgaagttaacgcgataagtcgaccgcctggggagtacggccgcaaggtta	Bacteria	Proteobacteria	Gammaproteobacteria	Oceanospirillales	Halomonadaceae	Halomonas	Unknown Halomonas	1
a6297e9fb265beb1594cd3c09aded0cc	tacgtagggtgcaagcgttaatcggaattactgggcgtaaagcgtgcgcaggcggtaatgtaagacagttgtgaaatccccgggctcaacctgggaactgcatctgtgactgcattgctggagtacggcagagggggatggaattccgcgtgtagcagtgaaatgcgtagatatgcggaggaacaccgatggcgaaggcaatcccctgggcctgtactgacgctcatgcacgaaagcgtggggagcaaacaggattagataccctggtagtccacgccctaaacgatgtcaactggttgttgggaattcactttctcagtaacgaagctaacgcgtgaagttgaccgcctggggagtacggccgcaaggttg	Bacteria	Proteobacteria	Gammaproteobacteria	Betaproteobacteriales	Burkholderiaceae	Variovorax	Unknown Variovorax	1
a660e90120948f3482fa4fd775e3f998	tacgtagggtccgagcgttgtccggaattattgggcgtaaagggctcgtaggcggtttgtcgcgtcgggagtgaaaactcagggctcaaccctgagcgtgcttccgatacgggcagactagaggtatgcaggggagaacggaattcctggtgtagcggtggaatgcgcagatatcaggaggaacaccggtggcgaaggcggttctctgggcattacctgacgctgaggagcgaaagcatggggagcgaacaggattagataccctggtagtccatgccgtaaacgttgggcgctaggtgtggggaccttccacggtctccgtgccgcagctaacgcattaagcgccccgcctggggagtacggccgcaaggcta	Bacteria	Actinobacteria	Actinobacteria	Propionibacteriales	Nocardioidaceae	Aeromicrobium	Unknown Aeromicrobium	1
a8bd3dcbf75679761856da5a6c74e78f	tacgtagggtgcaagcgttatccggaattattgggcgtaaagagctcgtaggcggtttgtcgcgtctgctgtgaaaacccgaggctcaacctcgggcctgcagtgggtacgggcagactagagtgcggtaggggagattggaattcctggtgtagcggtggaatgcgcagatatcaggaggaacaccgatggcgaaggcagatctctgggccgtaactgacgctgaggagcgaaagggtggggagcaaacaggcttagataccctggtagtccaccccgtaaacgttgggaactagttgtgggggccattccacggtctccgtgacgcagctaacgcattaagttccccgcctggggagtacggccgcaaggcta	Bacteria	Actinobacteria	Actinobacteria	Micrococcales	Microbacteriaceae	Unknown Microbacteriaceae	Unknown Microbacteriaceae	1
af3ad5293c445ffbfc757ad1c9de296b	tacagagggtgcgagcgttaatcggatttactgggcgtaaagcgtgcgtaggcggccatttaagtcaaatgtgaaatccccgagcttaacttgggaattgcattcgatactggatggctagagtatgggagaggatggtagaattccaggtgtagcggtgaaatgcgtagagatctggaggaataccgatggcgaaggcagccatctggcctaatactgacgctgaggtacgaaagcatggggagcaaacaggattagataccctggtagtccatgccgtaaacgatgtctactagccgttggggcctttgaggctttagtggcgcagctaacgcgataagtagaccgcctggggagtacggtcgcaagacta	Bacteria	Proteobacteria	Gammaproteobacteria	Pseudomonadales	Moraxellaceae	Acinetobacter	Unknown Acinetobacter	1
b4f2b6eaa30d6bd075aabf3018752ea6	gacgtaggatgcaagcgttgtccggatttattgggcgtaaagagttcgtaggcggtttgttaagtctgatgttaaagatcggggctcaacctcgggagtgcattggatactggcagactggagtgtggtagaggttagtggaattcccagtgtagcggtgaaatgcgtagatattgggaagaacaccagtggcgtaggcgactaactgggccataactgacgctgaggaacgaaagccaggggagcgaatgggattagataccccagtagtcctggccgtaaacgatggatactaggcgtagtgggtatcgacccctactgtgccgcagctaacgcgataagtatcccgcctgagtagtacggccgcaaggttg	Bacteria	Cyanobacteria	Melainabacteria	Obscuribacterales	Unknown Obscuribacterales	Unknown Obscuribacterales	Unknown Obscuribacterales	1
b64cf0e9dea8cef6b9500b364c179b98	tacgtagggtgcgagcgttaatcggaattactgggcgtaaagcgtgcgcaggcggtttgctaagaccgatgtgaaatccccgggctcaacctgggaactgcattggtgactggcaggctagagtatggcagaggggggtagaattccacgtgtagcagtgaaatgcgtagagatgtggaggaataccgatggcgaaggcagccccctgggccaatactgacgctcatgcacgaaagcgtggggagcaaacaggattagataccctggtagtccacgccctaaacgatgtcaactagttgttggggattcatttccttagtaacgtagctaacgcgtgaagttgaccgcctggggagtacggtcgcaagatta	Bacteria	Proteobacteria	Gammaproteobacteria	Betaproteobacteriales	Burkholderiaceae	Burkholderia-Caballeronia-Paraburkholderia	Unknown Burkholderia-Caballeronia-Paraburkholderia	1
b844e4d76b6b5af76b9d709ff4620151	tacagagggtgcaagcgttaatcggaattactgggcgtaaagcgcgcgtaggtggtttgttaagttggatgtgaaatccccgggctcaacctgggaactgcattcaaaactgactgactagagtatggtagagggtggtggaatttcctgtgtagcggtgaaatgcgtagatataggaaggaacaccagtggcgaaggcgaccacctggactaatactgacactgaggtgcgaaagcgtggggagcaaacaggattagataccctggtagtccacgccgtaaacgatgtcaactagccgttgggagccttgagctcttagtggcgcagctaacgcattaagttgaccgcctggggagtacggccgcaaggtta	Bacteria	Proteobacteria	Gammaproteobacteria	Pseudomonadales	Pseudomonadaceae	Pseudomonas	Unknown Pseudomonas	1
be68cca493bb35ba5660a147adadc369	tacggagggtgcaagcgttaatcggaattactgggcgtaaagcgtacgtaggcggcgtgttaagcaagatgtgaaagccccgggctcaacctgggaattgcattttgaactggcatgctagagtcctgaagagggtggtagaatttccagtgtagcggtgaaatgcgtagatattggaaggaataccggtggcgaaggcggccacctggtcagagactgacgctgaggtacgaaagcgtggggagcaaacaggattagataccctggtagtccacgccgtaaacgatgtcaactagttgttcgtgtcattaagacgtgagtaacgcagctaacgcactaagttgaccgcctggggagtacggccgcaaggtta	Bacteria	Proteobacteria	Gammaproteobacteria	Alteromonadales	Idiomarinaceae	Idiomarina	Unknown Idiomarina	1
c41af7c569ee07f93b7e4d51a5965dc8	tacgaggggagctagcgttgttcggaattactgggcgtaaagcgcgcgtaggcggttttttaagtcagaggtgaaagcccggggctcaaccccggaattgcctttgaaactggaaaactagaatcttggagaggtcagtggaattccgagtgtagaggtgaaattcgtagatattcggaagaacaccagtggcgaaggcgactgactggacaagtattgacgctgaggtgcgaaagcgtggggagcaaacaggattagataccctggtagtccacgccgtaaacgatgataactagctgtccgggttcatagaacttgggtggcgcagctaacgcattaagttatccgcctggggagtacggtcgcaagatta	Bacteria	Proteobacteria	Alphaproteobacteria	Sphingomonadales	Sphingomonadaceae	Sphingopyxis	Unknown Sphingopyxis	1
c7ed77d8a2e6ca4a6dcedd3a40eeda68	tacggagggtgcaagcgttaatcggaattactgggcgtaaagcgcgcgtaggtggtttgataagcgagatgtgaaagccccgggcttaacctgggaacggcatttcgaactgtcaggctagagtatggtagagggtagtggaatttcctgtgtagcggtgaaatgcgtagatataggaaggaacaccagtggcgaaggcggctacctggaccaatactgacactgaggtgcgaaagcgtggggagcaaacaggattagataccctggtagtccacgccgtaaacgatgtctactagccgttgggactcttgaagtcttagtggcgcagctaacgcactaagtagaccgcctggggagtacggccgcaaggtta	Bacteria	Proteobacteria	Gammaproteobacteria	Alteromonadales	Marinobacteraceae	Marinobacter	Unknown Marinobacter	1
c880edbfb6c7b8098aabe0d333442472	tacggagggtgcaagcgttaatcggaattactgggcgtaaagcgcacgcaggcggtctgtcaagtcggatgtgaaatccccgggctcaacctgggaactgcattcgaaactggcaggctagagtcttgtagaggggggtagaattccaggtgtagcggtgaaatgcgtagagatctggaggaataccggtggcgaaggcggccccctggacaaagactgacgctcaggtgcgaaagcgtggggagcaaacaggattagataccctggtagtccacgccgtaaacgatgtcgatttggaggttgttcccttgaggagtggcttccggagctaacgcgttaaatcgaccgcctggggagtacggccgcaaggtta	Bacteria	Proteobacteria	Gammaproteobacteria	Enterobacteriales	Enterobacteriaceae	Unknown Enterobacteriaceae	Unknown Enterobacteriaceae	1
d16302bbd739ffc628c49803b25c8f6e	tacgtagggtccgagcgttgtccggaattactgggcgtaaagagctcgtaggtggtttgtcgcgttgttcgtgaaaactcacaactcaattgtgggcgtgcgggcgatacgggcagactggagtactgcaggggagactggaattcctggtgtagcggtggaatgcgcagatatcaggaggaacaccggtggcgaaggcgggtctctgggcagtaactgacgctgaggagcgaaagcgtggggagcgaacaggattagataccctggtagtccacgccgtaaacggtgggtactaggtgtgggtttccttccttgggatccgtgccgtagctaacgcattaagtaccccgcctggggagtacggccgcaaggcta	Bacteria	Actinobacteria	Actinobacteria	Corynebacteriales	Mycobacteriaceae	Unknown Mycobacteriaceae	Unknown Mycobacteriaceae	1
d22fcbf1a8dbe9b24e212045b23bc8ea	tacgaagggggctagcgttgctcggaatcactgggcgtaaagggtgcgtaggcgggtctttaagtcaggggtgaaatcctggagctcaactccagaactgcctttgatactgaagatcttgagtatggaagaggtgagtggaactgcgagtgtagaggtgaaattcgtagatattcgcaagaacaccagtggcgaaggcggctcactggtccataactgacgctgaggcacgaaagcgtggggagcaaacaggattagataccctggtagtccacgccgtaaacgatgaatgccagccgttagtgggtttactcactagtggcgcagctaacgctttaagcattccgcctggggagtacggtcgcaagatta	Bacteria	Proteobacteria	Alphaproteobacteria	Rhizobiales	Xanthobacteraceae	Bradyrhizobium	Unknown Bradyrhizobium	1
d477e3a20702f4bfb80861f98ae2a60b	tacgtagggtgcgagcgttgtccggaattactgggcgtaaagagctcgtaggcggtttgtcgcgtcgttcgtgaaaacccgatgcttaacatcgggcgtgcgggcgatacgggcagacttgagtactacaggggagactggaattcctggtgtagcggtgaaatgcgcagatatcaggaggaacaccggtggcgaaggcgggtctctgggtagtaactgacgctgaggagcgaaagcgtgggtagcgaacaggattagataccctggtagtccacgccgtaaacggtgggtactaggtgtgggttcctttcacgggatccgtgccgtagctaacgcattaagtaccccgcctggggagtacggccgcaaggcta	Bacteria	Actinobacteria	Actinobacteria	Corynebacteriales	Nocardiaceae	Williamsia	Unknown Williamsia	1
de0ac4af74cc06c6106d40edb5e85b4f	tacggagggagttagcgttgttcggaattactgggcgtaaagcgcacgtaggcggctttgtaagttagaggtgaaagcctggagctcaactccagaactgcctttaagactgcatcgctcgaatccaggagaggtgagtggaattccgagtgtagaggtgaaattcgtagatattcggaagaacaccagtggcgaaggcggctcactggactggtattgacgctgaggtgcgaaagcgtggggagcaaacaggattagataccctggtagtccacgccgtaaacgatgataactagctgtccgggcacttggtgcttgggtggcgcagctaacgcattaagttatccgcctggggagtacggccgcaaggtta	Bacteria	Proteobacteria	Alphaproteobacteria	Sphingomonadales	Sphingomonadaceae	Sphingomonas	Unknown Sphingomonas	1
df91d002fb51f8457f7378080c20d46b	tacggagggggctagcgttgttcggaattactgggcgtaaagcgcacgtaggcggcgatttaagtcagaggtgaaagcccggggctcaaccccggaactgcctttgagactggattgcttgaatccgggagaggtgagtggaattccgagtgtagaggtgaaattcgtagatattcggaagaacaccagtggcgaaggcggctcactggaccggcattgacgctgaggtgcgaaagcgtggggagcaaacaggattagataccctggtagtccacgccgtaaacgatgataactagctgccggggcacatggtgtttcggtggcgcagctaacgcattaagttatccgcctggggagtacggtcgcaagatta	Bacteria	Proteobacteria	Alphaproteobacteria	Sphingomonadales	Sphingomonadaceae	Sphingobium	Unknown Sphingobium	1
e0836d7bf9846895e73af568f6c7ed08	tacagagggtgcaagcgttaatcggaattactgggcgtaaagcgtgcgtagacggttacataagtcgggtgtgaaagccccgggctcaacctgggaattgcattcgagactgcgtagctagggtgcggaagagggaagcggaatttccggtgtagcggtgaaatgcgtagatatcggaaggaacaccagtggcgaaagcggcttcctggtccagcaccgacgttcaggcacgaaagcgtggggagcaaacaggattagataccctggtagtccacgccttaaacgatgggcactagacgttgaaggggtaagccctccagtgtcgtagctaacgcgctaagtgccccgcctggggagtacggccgcaaggttg	Bacteria	Proteobacteria	Gammaproteobacteria	Gammaproteobacteria Incertae Sedis	Unknown Family	Acidibacter	Unknown Acidibacter	1
e262597dc2bc272499094c1c2fec3f55	tacagagggtgcaagcgttaatcggatttactgggcgtaaagggtgcgtaggtggttgtataagtcggatgtgaaagcccggggcttaacctcggaactgcattcgatactgtatgactagagttcggtagagggcggcggaatttccggtgtagcggtgaaatgcgtagatatcggaaggaacatcaatggcgaaggcagccgcctgggcctgaactgacactgaggcacgaaagcgtgggtagcaaacaggattagataccctggtagtccacgctgtaaacgatgagaacttgacgttggttcgttttacgaatcggtgtcgaagctaacgcgctaagttctccgcctggggagtacggccgcaaggttg	Bacteria	Proteobacteria	Gammaproteobacteria	Salinisphaerales	Solimonadaceae	Unknown Solimonadaceae	Unknown Solimonadaceae	1
e65380cdc5e3fb57a3be936961071c39	tacgaaaggtgcaagcgttaatcggaattactgggcgtaaagcgcgcgtaggcggtgtgttaagtcggatgtgaaagcccagggctcaaccttggaattgcatccgatactggcacgctagagtgcagtagagggaggtggaatttccggtgtagcggtgaaatgcgtagagatcggaaggaacaccagtggcgaaggcggcctcctggactgacactgacgctgaggtgcgaaagcgtggggagcaaacaggattagataccctggtagtccacgctgtaaacgatgtctactagccgtcggggtccttagtgactttggtggcgcagctaacgcgataagtagaccgcctggggagtacggccgcaaggtta	Bacteria	Proteobacteria	Gammaproteobacteria	Oceanospirillales	Alcanivoracaceae	Alcanivorax	Unknown Alcanivorax	1
ec3c898f3086b2598aff19f11d99b2c6	tacggaggatccaagcgttatccggatttattgggtttaaagggtgcgtaggcggcttattaagtcaggggtgaaagacggtggctcaaccatcgcagtgcccttgatactgatgagcttgaatacactagaggtaggcggaatgtgacaagtagcggtgaaatgcatagatatgtcacagaacaccgattgcgaaggcagcttactatggtgttattgacgctgaggcacgaaagcgtggggatcaaacaggattagataccctggtagtccacgccctaaacgatgaatactcgctgttagcgatatacagttagcggctaagcgaaagcgttaagtattccacctggggagtacgcccgcaagggtg	Bacteria	Bacteroidetes	Bacteroidia	Sphingobacteriales	Sphingobacteriaceae	Pedobacter	Unknown Pedobacter	1
efb6ca57b3186248dafe3c3c6ce6524b	tacgtagggtgcaagcgttatccggaattattgggcgtaaagagctcgtaggcggtttgtcgcgtctgtcgtgaaagtccggggctcaactccggatctgcggtgggtacgggcagactagagtgatgtaggggagactggaattcctggtgtagcggtggaatgcgcagatatcaggaggaacaccgatggcgaaggcaggtctctgggcattaactgacgctgaggagcgaaagcatggggagcgaacaggattagataccctggtagtccatgccgtaaacgttgggcactaggtgtgggggacattccacgttttccgcgccgtagctaacgcattaagtgccccgcctggggagtacggccgcaaggcta	Bacteria	Actinobacteria	Actinobacteria	Micrococcales	Micrococcaceae	Unknown Micrococcaceae	Unknown Micrococcaceae	1
fcf11ec8b80994412cebcb3c12ac3d58	tacgaaaggtgcaagcgttaatcggaattactgggcgtaaagcgcgcgtaggcggtttgctaagtcagatgtgaaagccccgggctcaacctgggaactgcatttgaaactggcaggctagaatgcagtagagggaggtggaatttccggtgtagcggtgaaatgcgtagagatcggaaggaacaccagtggcgaaggcggcctcctggactgacattgacgctgaggtgcgaaagcgtggggagcaaacaggattagataccctggtagtccacgccgtaaacgatgtctactagtcgttgggaatcttagtattcttggtgacgaagttaacgcgataagtagaccgcctggggagtacggccgcaaggtta	Bacteria	Proteobacteria	Gammaproteobacteria	Oceanospirillales	Alcanivoracaceae	Alcanivorax	Unknown Alcanivorax	1
ff6664ed565feffd5c5b2e948edc4b96	tacgaagggggctagcgttgctcggaatcactgggcgtaaagggcgcgtaggcggccattcaagtcgggggtgaaagcctgtggctcaaccacagaattgccttcgatactgtttggcttgagtttggtagaggttggtggaactgcgagtgtagaggtgaaattcgtagatattcgcaagaacaccagtggcgaaggcggccaactggaccaatactgacgctgaggcgcgaaagcgtggggagcaaacaggattagataccctggtagtccacgccgtaaacgatgaatgctagctgttggggtgcttgcacctcagtagcgcagctaacgctttaagcattccgcctggggagtacggtcgcaagatta	Bacteria	Proteobacteria	Alphaproteobacteria	Rhizobiales	Beijerinckiaceae	Unknown Beijerinckiaceae	Unknown Beijerinckiaceae	1
009d805acce40d8ce328cf5a91166985	tacggaggatccaagcgttatccggatttattgggtttaaagggtccgcaggcggaatattaagtcagtggtgaaatcctacagcttaactgtagaactgccattgatactggttttcttgagtacacctgaagtgggcggaatgtgtcatgtagcggtgaaatgcttagatatgacacagaacaccgattgcgaaggcagctcactaaagtgtaactgacgctgagggacgaaagcgtgggtagcgaacaggattagataccctggtagtccacgccgtaaacgatgatcactagatgttggcaatatacagtcagtatctgagcgaaagcattaagtgatccacctggggagtacggtcgcaagattg	Bacteria	Bacteroidetes	Bacteroidia	Flavobacteriales	NS9 marine group	Unknown NS9 marine group	Unknown NS9 marine group	2
023508b3d98703578691529c14d1aab2	tacggatggtgcaagcgttaatcggaattactgggcgtaaagcgcgcgtaggtggcatactaagttagatgtgaaatcccggggcttaacctcggaactgcatctaaaactggtaagctagagtactagagaggaaagtagaattcttagtgtagcggtggaatgcgtagatattaagaggaataccaatggcgaaggcaactttctggatagatactgacactgaggtgcgaaagcgtggggagcaaacaggattagataccctggtagtccacgccgtaaacgatgataactagccgttggatttatccagtggcgcagctaacgcattaagttatccgcctggggagtacggccgcaaggcta	Bacteria	Proteobacteria	Gammaproteobacteria	SAR86 clade	Rhodobacteraceae bacterium REDSEA-S29_B10	Rhodobacteraceae bacterium REDSEA-S29_B10	Rhodobacteraceae bacterium REDSEA-S29_B10	2
02a24115232b57750fdad54e4e4333eb	tacggagggagctagcgttgttcggaattactgggcgtaaagagcgtgtaggctgttaggtaagtcagaggtgaaatccctaagctcaacttaggaactgcctttgatactatcttactagagatcgagagaagttagcggaattccaagtgtagaggtgaaattcgtagatatttggaagaacaccagtggcgaaagcggctaactggctcgtatctgacgctgagacgcgaaagcgtgggtagcaaacaggattagataccctggtagtccacgccgtaaacgatgtgtgctagccgtttgtgatttatcgcaagtggtgcagctaacgcgttaagcacaccgcctggggagtacgatcgcaagatta	Bacteria	Proteobacteria	Alphaproteobacteria	Rickettsiales	S25-593	Unknown S25-593	Unknown S25-593	2
0369ed25113dc257ea5bed8edc5bfd9d	tacggatggtgcaagcgttaatcggaattactgggcgtaaagcgcgcgtaggtggcctatcaagttagatgtgaaatcccggggcttaacctcggaactgcatctaaaactgataagctagagtactagagaggaaagtagaattcttagtgtagcggtggaatgcgtagatattaagaggaataccaatggcgaaggcaactttctggatagatactgacactgaggtgcgaaagcgtggggagcaaacaggattagataccctggtagtccacgccgtaaacgatgataactagccgttggaattttcagtggcgcagctaacgcaataagttatccgcctggggagtacggccgcaaggcta	Bacteria	Proteobacteria	Gammaproteobacteria	SAR86 clade	Rhodobacteraceae bacterium REDSEA-S29_B10	Rhodobacteraceae bacterium REDSEA-S29_B10	Rhodobacteraceae bacterium REDSEA-S29_B10	2
0780c22c545ff02f8993b1837b08b3c5	tacgtagggtgcaagcgttgttcggaatcactgggcgtaaagggcgtgtaggcggaacgattagcgaggggtgaaatcccggggctcaaccccggaactgctcttcgaactgtcgatctagagaaggtcaggggccggcggaattcctggtgtagaggtgaaattcgtagagatcaggaggaacatcggaggcgaaggcggccggctggggccattctgacgctgaggcgcgaaagcgtggggagcaaacaggattagataccctggtagtccacgccgtaaacgatgggtactaggtgtccgggatgttcgaccattctgggtaccgcagctaacgcagtaagtaccccgcctgggaagtacggtcgcaagacta	Bacteria	Proteobacteria	Deltaproteobacteria	SAR324 clade(Marine group B)	Unknown SAR324 clade(Marine group B)	Unknown SAR324 clade(Marine group B)	Unknown SAR324 clade(Marine group B)	2
0b1c2b9ed02095f223b442c9bdd35006	tacggaaggtcctagcgttgttcggaattactgggcgtaaagcgcatgtaggcggaacagaaagttagaagtgaaatccctgggctcaacctaggaattgcttttaaaacttctgttctggaattcaggagaggaaaatggaatttccagtgtagaggtgaaattcgtagatattggaaggaacaccagtggcgaaggcgattttctggactgatattgacgctgagatgcgaaggcatgggtagcaaacgggattagataccccggtagtccatgcagtaaacgatgggtgctagtcgtcggacttttgttcggtgtcgtagctaacgcgttaagcaccccgcctggggagtacggtcgcaagatta	Bacteria	Proteobacteria	Alphaproteobacteria	Rhodospirillales	AEGEAN-169 marine group	Unknown AEGEAN-169 marine group	Unknown AEGEAN-169 marine group	2
0cc35acf7a544c913594d4cd1f3b02ec	tacggaggatccaagcgttatccggaattattgggtttaaagggtccgtaggtggataattaagtcagaggtgaaatcttgcagctcaactgtaaaattgcctttgatactggttatcttgagtcattatgaagtagttagaatatgtagtgtagcggtgaaatgcatagatattacatagaataccaattgcgaaggcagattactaataatgtactgacactgatggacgaaagcgtgggtagcgaacaggattagataccctggtagtccacgccgtaaacgatggttactagctgtgtggatttcgatctgcgtggctaagcgaaagtgataagtaacccacctggggagtacgttcgcaagaatg	Bacteria	Bacteroidetes	Bacteroidia	Flavobacteriales	Flavobacteriaceae	Formosa	Unknown Formosa	2
0e83728f7ad4609c0503c725c0ca4881	taccggcgcctcaagtggtagtcgcttttattgggcctaaaacgtccgtagccggtctggtgcattcgtgggtaaatcaacccgctcaacgggttgaattctgcgagcacggccagacttgggaccgggagaggtgtggggtactctcagggtaggggtaaaatcctgtcatcctgagaggaccacctgttgcgaaggcgccacactagaacggatccgacggtcagggacgaaacctaggggcacgaaccggattagatacccgggtagtcctaggtgtaaacgctgtggacttgatgttgggggcgctccgagcgctctcagtgtcgaagcgaaggtgataagtccactgcctggggagtacggtcgcaaggctg	Archaea	Euryarchaeota	Thermoplasmata	Marine Group II	Unknown Marine Group II	Unknown Marine Group II	Unknown Marine Group II	2
12342bc5a8b458024ce32abaebef3521	tacggagggggttagcgttgttcggaattactgggcgtaaagcgcgcgtaggcggattggaaagttagaggtgaaatcccggggctcaaccccggaactgcctttaaaactcccagtcttgagttcgagagaggtgagtggaattccaagtgtagaggtgaaattcgtagatatttggaggaacaccagtggcgaaggcggctcactggctcgatactgacgctgaggtgcgaaagtgtggggagcaaacaggattagataccctggtagtccacaccgtaaacgatgaatgccagtcgtcgggtagtatactattcggtgacacacctaacggattaagcattccgcctggggagtacggtcgcaagatta	Bacteria	Proteobacteria	Alphaproteobacteria	Rhodobacterales	Rhodobacteraceae	Unknown Rhodobacteraceae	Unknown Rhodobacteraceae	2
13eea987393ec9079bd9805404f0d4b3	tacgaagggacctagcgtagttcggaattactgggcttaaagagttcgtaggtggttaaaaaagttggtggtgaaatcccagagcttaactctggaactgccatcaaaactttttagctagagtatgatagaggaaagcagaatttctagtgtagaggtgaaattcgtagatattagaaagaataccaattgcgaaggcagctttctggatcattactgacgctgaggaacgaaagcatgggtagcgaagaggattagataccctcgtagtccatgccgtaaacgatgtgtgttagacgttggaaatttattttcagtgtcgcagcgaaagcattaaacacaccgcctggggagtacgaccgcaaggtta	Bacteria	Proteobacteria	Alphaproteobacteria	SAR11 clade	Clade I	Unknown Clade I	Unknown Clade I	2
140180901dc7e8807e3801a7f0727307	taccggcagctcaagtggtcgtcgcttttattgggcctaaaacgtccgtagcctgtttggtaaatctgtgggtaaatcaaccagcttaactggttgaattctgcagagactgccagactagggaccgggagaggtgtggggtactctaggggtaggggtaaaatcctgtcatccttagaggaccaccagttgcgaaggcgccacactggaacggattcgacggtcagggacgaagcctaggggcacgaaccggattagatacccgggtagtcctaggtgtaaacgctgtgaacttggtgtcggggatccgtcatgggtccccggtgccggagtgaagatgttaagttcactgcctggggagtacggtcgcaaggctg	Archaea	Euryarchaeota	Thermoplasmata	Marine Group II	Unknown Marine Group II	Unknown Marine Group II	Unknown Marine Group II	2
1401cfd6a11ecc38fc403120fd9baf85	tacgggagtggcaagcgttatccggaattattgggcgtaaagcgtccgcaggcggcttatcaagtctgctgttaaaacgtggagcttaactccatcatggcagtggaaactgataggcttgagtatggtaggggcagagggaattcccggtgtagcggtgaaatgcgtagatatcgggaagaacaccagtggcgaaggcgctctgctgggccattactgacgctcatggacgaaagccaggggagcgaaagggattagatacccctgtagtcctggccgtaaacgatgaacactaggtgtcgggggaatcgaccccttcggtgtcgtagctaacgcgttaagtgttccgcctggggagtacgcacgcaagtgtg	Bacteria	Cyanobacteria	Oxyphotobacteria	Synechococcales	Cyanobiaceae	Prochlorococcus MIT9313	Unknown Prochlorococcus MIT9313	2
149406eca345af3438fc056cf5da206f	tacgaagggacctagcgtagttcggaattactgggcttaaagagctcgtaggtggttaaaaaagttgatggtgaaatcccaaggctcaaccttggaactgccatcaaaactttttagctagagtgtgatagaggtaagtggaatttctagtgtagaggtgaaattcgtagatattagaaagaacaccaaaagcgaaggcaacttactgggtcactactgacactgaggagcgaaagcatgggtagcgaagaggattagataccctcgtagtccatgccgtaaacgatgtgtgctagacgttggaaatatatttttcagtgtcgcagcgaaagcattaagcacaccgcctggggagtacgaccgcaaggtta	Bacteria	Proteobacteria	Alphaproteobacteria	SAR11 clade	Clade II	Unknown Clade II	Unknown Clade II	2
155887d600fc88a24f01cd62da008cb3	tacggaaggtccaagcgttaatcggaattactgggcgtaaagggcgcgtaggtggtttattaagttggatgtgaaagccctgggctcaacctaggaactgcatccaaaactagttcactagagtacgaaagagggaagtagaattcacagtgtagcggtggaatgcgtagatattgtgaagaataccaatggcgaaggcagcttcctggttctgtactgacactgaggtgcgaaagcgtgggtagcgaacaggattagataccctggtagtccacgccgtaaacgatgacaactagctgttggaaaacaatagtttttcagtggcgcagctaacgcaataagttgtccgcctggggagtacggccgcaaggtta	Bacteria	Proteobacteria	Gammaproteobacteria	SAR86 clade	Unknown SAR86 clade	Unknown SAR86 clade	Unknown SAR86 clade	2
17e438c80b10674cc2729bc6369d5741	tacgaggggggcaagcgttatccggattcattgggcgtaaagggttcgtaggctgaccgatcagtcaaaattgaaagaccttgacttaatcaagggaacggttttgatactgtcggtcttgagtgaggtagaggtgaatagaattcctggtgtagcggtgaaatgcatagatatcaggaggaataccaaaggcgaaggcagttcactggacctatactgacgctgaggaacgaaagcgtggggagcaaacaggattagagaccctggtagtccacgccgtaaacgatgagcacttggtggtgggggaatcgaccccttcgctgccgtagttaacgcgttaagtgctccgcctggggactacgaccgcaaggttg	Bacteria	Marinimicrobia (SAR406 clade)	Unknown Marinimicrobia (SAR406 clade)	Unknown Marinimicrobia (SAR406 clade)	Unknown Marinimicrobia (SAR406 clade)	Unknown Marinimicrobia (SAR406 clade)	Unknown Marinimicrobia (SAR406 clade)	2
18d394dd9f91f2b1e4359f8d81049e88	tacggaggatccaagcgttatccggaattattgggtttaaagggtccgcaggcggtctattaagtcagaggtgaaatcttgcagctcaactgtaaaattgcctttgatactggtagacttgagtcattgtgaagtggttagaatgtgtagtgtagcggtgaaatgcatagatattacacagaataccaattgcgaaggcagatcactaacaatgtactgacgctcatggacgaaagcgtggggagcgaacaggattagataccctggtagtccacgccgtaaacgatggatactaactgttcggccttcgggttgagtggttaagcgaaagtgataagtatcccacctggggagtacgctcgcaagagtg	Bacteria	Bacteroidetes	Bacteroidia	Flavobacteriales	Flavobacteriaceae	NS4 marine group	Unknown NS4 marine group	2
1ac4b71c8262bddc28ceba53696c5819	tacgaaggtctcaagcgttgttcggatttactgggcgtaaagcgtctgtaggcggagtggtaagtcagatgtgaaatcccggggctcaaccccggaactgcatccgatactgccaccctagagggtcggaggggagtctggaattctcggtgtagcagtgaaatgcgtagatatcgagaggaacactagtggcgaaggcgagactctggacgacacctgacgctgagagacgaaggccagggtagcgaaaaggattagatacccttgtagtcctggcagtaaacggtgcacgcttggtgtggggaggttcgaccctctccgtgccggagctaacgcgttaagcgtgccgcctggggagtacggtcgcaagatta	Bacteria	Verrucomicrobia	Verrucomicrobiae	Verrucomicrobiales	DEV007	Unknown DEV007	Unknown DEV007	2
1cf354e9fa6ab14d2e27b9aea534f5ba	tacggagggtgcaagcgttatccggatttattgggtttaaagggtccgtaggtggaaatttaagtcagtggtgaaagcccacagctcaactgtggaattgccattgatactggatttcttgaatctgattgaagtaggcggaatatgacatgtagcggtgaaatgcttagatatgtcatagaacaccgatagcgaaggcagcttactaagtcagtattgacactaagggacgaaagcgtggggagcgaacaggattagataccctggtagtccacgctgtaaacgatgattactcgctattggcgatacactgtcagtggctaagcgaaagtgataagtaatccacctggggagtacgatcgcaaggttg	Bacteria	Bacteroidetes	Bacteroidia	Flavobacteriales	NS7 marine group	Unknown NS7 marine group	Unknown NS7 marine group	2
1df60b9f54cf25fefe73d5e70fa3c2a8	tacgaagggggctagcgttgttcggaatcactgggcgtaaagcgtatgtaggcggatcaaaaagttagatgtgaaatccctgggctcaacccaggaactgcatttaaaactagtgatctagaaattggtaaaggttagtagaatttccagtgtagaggtgaaattcgtagatattggaaagaataccagaagcgaaggcgactaactaggccatttttgacgctgagatacgaaagcgtgggtagcaaacaggattagataccctggtagtccacgcagtaaacgatgagtgctagtcgctgggacaatagtttcagtgtcgaagctaacgcattaagcactccgcctgggaagtacggtcgcaagatta	Bacteria	Proteobacteria	Alphaproteobacteria	Rhodospirillales	AEGEAN-169 marine group	Unknown AEGEAN-169 marine group	Unknown AEGEAN-169 marine group	2
25b1587f9d2ce6a2f046e92cd496599d	gacgaaccgtacgaacgttattcggaatcactgggcttaaagagtccgtaggcggccgtgtaggtgggatgtgaaagccctcgtctcaaccgaggaattgcgttccaaaccacatggcttgaggaggatagaggtgagcggaactgatggtggagcggtgaaatgcgttgatatcatcaggaacaccagaggcgaaggcggctcactgggtcctttctgacgctgagggacgaaagctaggggagcaaacgggattagataccccggtagtcctagctgtaaacgatgagcactagatcgaggggacttccacatcttctcggtcgtagcgaaagtgttaagtgctccgcctggggagtatggtcgcaaggctg	Bacteria	Planctomycetes	Planctomycetacia	Pirellulales	Pirellulaceae	Pirellula	Unknown Pirellula	2
29808558f20a5459a28bf60ddf886cd5	tacgaagggacctagcgtagttcggaattactgggcttaaagagctcgtaggtggttaaaaaagttgatggtgaaatcccaaggcttaaccttggaactgccatcaaaactttttagctagagtgtgatagaggtaagtggaatttctagtgtagaggtgaaattcgtagatattagaaagaacatcaaatgcgaaggcaacttactgggtcactactgacactgaggagcgaaagcatgggtagcgaagaggattagataccctcgtagtccatgccgtaaacgatgtgtgctagacgttggaaatatatttttcagtgtcgcagcgaaagcattaagcacaccgcctggggagtacgaccgcaaggtta	Bacteria	Proteobacteria	Alphaproteobacteria	SAR11 clade	Unknown SAR11 clade	Unknown SAR11 clade	Unknown SAR11 clade	2
2f22f16d009993c5ce29f782317bcc8c	tacggagactgcaagcgttactcggattcactgggcgtaaagggtgcgtaggccgctaagcgtgtcgggtgtgaaatctcggggctcaacctcgaaactgcgcccgaaactgtttagctagagtgtcggagaggtaagcggaattccaggtgtagcggtgaaatgcgtagatatctggaggaacaccaatggcgaaggcagcttactggacgacaactgacgctgaggcacgaaagcatgggtagcgaaagggattagatacccctgtagtccatgccgtaaacgttgtacactaggtcttgggggtttcgaccctttcaggacctaagctaacgcaataagtgtaccgcctgaggactacggccgcaaggcta	Bacteria	Verrucomicrobia	Verrucomicrobiae	Opitutales	Puniceicoccaceae	Coraliomargarita	Unknown Coraliomargarita	2
2f5d81646f6fc8afd1a95c7d8ee35600	tacggagggtacgaacgttaatcggaattactgggcgtaaagcgcgcgtaggcggttcgttaagtgggatgtgaaagccccgggctcaacctgggaactgcattccaaactggcgaactagagtgtggtagagggaagtagaatttgatgtgtagcggtgaaatgcgtagatatatcaaggaataccaatggcgaaggcagcttcctggactaacactgacgctgaggtgcgaaagcgtggggagcaaacaggattagataccctggtagtccacgccgtaaacgatgagaactagccgttgggaggttcgcctcttagtggcgcagctaacgcaataagttctccgcctggggagtacggccgcaaggtta	Bacteria	Proteobacteria	Gammaproteobacteria	KI89A clade	Unknown KI89A clade	Unknown KI89A clade	Unknown KI89A clade	2
2f6237ba18914a328d59ddd8f4359315	tacggaggatccaagcgttatccggaattattgggtttaaagggtccgcaggcggcctattaagtcagaggtgaaatccaacagctcaactgttgaactgcctttgatactgatagacttgagttattgtgaagtggttagaatgtgtggtgtagcggtgaaatgcttagatatcacacagaatacccattgcgaaggcagatcactaacaatatactgacgctcatggacgaaagcgtggggagcgaacgggattagataccccggtagtccacgccgtaaacgatggatactaactgttcggttttaggactgagtggtcaagcgaaagtgataagtatcccacctggggagtacgctcgcaagagtg	Bacteria	Bacteroidetes	Bacteroidia	Flavobacteriales	Flavobacteriaceae	NS4 marine group	Unknown NS4 marine group	2
31f1c6b0fc2ac518e94e7cadfe7f28a1	tacgggagtggcaagcgttatccggaattattgggcgtaaagcgtccgcaggcggcttttcaagtctgctgttaaaaagtggagcttaactccatcatggcagtggaaactgaaaggcttgagtatggtaggggcagagggaattcccggtgtagcggtgaaatgcgtagatatcgggaagaacaccagtggcgaaggcgctctgctgggccattactgacgctcatggacgaaagccaggggagcgaaagggattagatacccctgtagtcctggccgtaaacgatgaacactaggtgtcgggggaatcgaccccttcggtgtcgtagctaacgcgttaagtgttccgcctggggagtacgcacgcaagtgtg	Bacteria	Cyanobacteria	Oxyphotobacteria	Synechococcales	Cyanobiaceae	Prochlorococcus MIT9313	Unknown Prochlorococcus MIT9313	2
32a1de2e50f861d3faa0a10359894288	tacggagggggcaaacgttactcggatttactgggcgtaaagggtccgtaggcggttttttaagttagatgtgaaagcttgaagcttaacttcaaaattgcatctaaaactggattacttgattattggagaggttgatggaattaccggtgtagcggtgaaatgcgtagatatcggtaggaacaccagtggcgaaagcgatcaactggccaattaatgacgctgagggacgaaagcgtgggtagcaaacaggattagataccctggtagtccacgccctaaacgatgaatactagatgtaggattttttctgtatcgtagctaacgcattaagtattccgcctggggagtacggtcgcaaggctg	Bacteria	Dadabacteria	Dadabacteriia	Dadabacteriales	Unknown Dadabacteriales	Unknown Dadabacteriales	Unknown Dadabacteriales	2
33fc6b48715b25ec074e9133cecb4732	taccggcagctcaagtggtcgtcgcttttattgggcctaaaacgtccgtagcctgtttggtaaatctgtgggtaaatcaatccgctcaacggattgaattctgcagagactgccagactagggaccgggagaggtgtggggtactcgaggggtaggggtaaaatcctgtcatccttcgaggaccaccagttgcgaaggcgccacactggaacggatccgacggtcagggacgaagcctaggggcacgaaccggattagatacccgggtagtcctaggtgtaaacgctgtgaacttggtgtcgggggtccgcaaggggtccccggtgccggagtgaagatgttaagttcactgcctggggagtacggtcgcaaggctg	Archaea	Euryarchaeota	Thermoplasmata	Marine Group II	Unknown Marine Group II	Unknown Marine Group II	Unknown Marine Group II	2
3754b474d7e5d262794cf0d3e078f006	tacgtaagtggcaagcgttgtccggatttactgggcgtaaagaacgcgtaggcggttttctaagttgggggtgaaatcctgaggcccaacctcaggcctgcctccaaaactggagaactagagtttcggagaggaagatggtattccatgtgtagcggtgaaatgcgtagatatatgggagaacaccaatggcgaaagcagtcttctggacgaatactgacgctgaggcgtgaaagcgtgggtagcgaacaggattagataccctggtagtccacgccgtaaacgatgggtactagttgctggggataatagtcttcggtgacgaagttaacgcattaagtaccccgcctggggagtacggtcgcaagatta	Bacteria	WPS-2	Unknown WPS-2	Unknown WPS-2	Unknown WPS-2	Unknown WPS-2	Unknown WPS-2	2
3b8a6a1e831ff317190dab9392eae0db	tacggaggatccaagcgttatccggaattattgggtttaaagggtccgtaggtggttatttaagtcagaggtgaaatcctgccgcttaacggtagaactgcctttgatactgattaacttgagttattgtgaagtagttagaatatgtagtgtagcggtgaaatgcatagatattacatagaataccgattgcgaaggcagattactaacaatatactgacactgagggacgaaagcgtgggtagcgaacaggattagataccctggtagtccacgccgtaaacgatggtcactagctgtttgattaacattggttaattaagtggctaagcgaaagtgataagtgacccacctggggagtacgctcgcaagagtg	Bacteria	Bacteroidetes	Bacteroidia	Flavobacteriales	Flavobacteriaceae	NS5 marine group	Unknown NS5 marine group	2
3d0d96ced1f2cb596c86e245d598baa2	tacggaaggtgcaagcgttaatcggaattactgggcgtaaagcgcgcgtaggtggtttgttaagttggatgtgaaagccctgggctcaacctaggaactgcatccaaaactaactcactagagtacgatagagggaggtagaattcatagtgtagcggtggaatgcgtagatattatgaagaataccagtggcgaaggcggcctcctggatctgtactgacactaaggtgcgaaagcgtgggtagcgaacaggattagataccctggtagtccacgccgtaaacgatgacaactagctgttgggagacaatgtctttcagtggcgcagctaacgttttaagttgtccgcctggggagtacggccgcaaggcta	Bacteria	Proteobacteria	Gammaproteobacteria	SAR86 clade	Unknown SAR86 clade	Unknown SAR86 clade	Unknown SAR86 clade	2
3faadceacbe927800e22582fd1d5aac4	tacggaggatccaagcgttatccggatttattgggtttaaagggtccgcaggcggaaaattaagtcagtggtgaaatcctacagcttaactgtagaactgccattgatactggttttcttgagtacaaatgaggtgagtggaatgtggcgtgtagcggtgaaatgcatagatatgccacagaacaccaattgcgaaggcagctcactaacatgtaactgacgctgagggacgaaagcgtggggagcgaacgggattagataccccggtagtccacgccgtaaacgatgatcactcgatgttggcgatatactgtcagtgtctgagcgaaagcattaagtgatccacctggggagtacgatcgcaagattg	Bacteria	Bacteroidetes	Bacteroidia	Flavobacteriales	NS9 marine group	Unknown NS9 marine group	Unknown NS9 marine group	2
43b357636f24d8d3ab42e0b4f83a6ea6	tacgaagggggcgagcgttattcggaattattgggcgtaaagggctcgcaggctgcttgaacagttagacgtgaaatccccgggctcaacctgggaactgcgtttaatactagcaagctagagaaatagagaggaaagtggaactcccagtgtagaggtgaaattcgtagatattgggaagaacaccagtggcgaaagcgactttctggctattttctgacgctgaggagcgaaagcgtggggagcaaacaggattagataccctggtagtccacgccgtaaacgatgtgtgctagatgttggaaggttacctttcagtgtcgcagctaacgcactaagcacaccgcctgggaagtacggtcgcaagatta	Bacteria	Proteobacteria	Alphaproteobacteria	Puniceispirillales	SAR116 clade	Unknown SAR116 clade	Unknown SAR116 clade	2
44396e4fdf8d35bf123d4a5340b3714e	tacgaagggggcgagcgttgttcggaattactgggcgtaaagggcgcgtaggcggtctatccagttgggcgtgaaagccctgggctcaacccaggaattgcgtccaatactaatagactagagaccgagagaggatagtggaatttccagtgtagaggtgaaattcgtagatattggaaagaacaccagtggcgaaagcgactatctggctcggttctgacgctgaggcgcgaaagcgtggggagcaaacaggattagataccctggtagtccacgccgtaaacgatgtctgctaggtgtcgggaggtaacctttcggtgccgcagctaacgcattaagcagaccgcctgggaagtacggccgcaaggcta	Bacteria	Proteobacteria	Alphaproteobacteria	Puniceispirillales	SAR116 clade	Unknown SAR116 clade	Unknown SAR116 clade	2
445b6909c9982cd67cbd85ef45ea0065	tacggaggatccaagcgttatccggaatcattgggtttaaagggtccgtaggtggacaaataagtcagaggtgaaatcctgcagctcaactgtagaactgcctttgatactgtttgtcttgagttattatgaagtggttagaatgtgtagtgtagcggtgaaatgcatagatattacacagaataccgattgcgaaggcagatcactaataatcaactgacactgatggacgaaagcgtgggtagcgaacaggattagataccctggtagtccacgccgtaaacgatggtcactagctgtttggacttcggtctgagtggctaagcgaaagtgataagtgacccacctggggagtacgttcgcaagaatg	Bacteria	Bacteroidetes	Bacteroidia	Flavobacteriales	Flavobacteriaceae	NS2b marine group	Unknown NS2b marine group	2
44e9efaebe760c0be710f881f6e66661	tacgaagggacctagcgtagttcggaattactgggcttaaagagttcgtaggtggttgaaaaagttggtggtgaaatcccagagcttaactctggaactgccatcaaaacttttcagctagagtttgatagaggaaagcagaatttctagtgtagaggtgaaattcgtagatattagaaagaataccaattgcgaaggcagctttctggatcaatactgacactgaggaacgaaagcatgggtagcgaagaggattagataccctcgtagtccatgccgtaaacgatgtgtgttagacgttggaaatttattttcagtgtcgcagtgaaagcgataaacacaccgcctggggagtacgaccgcaaggtta	Bacteria	Proteobacteria	Alphaproteobacteria	SAR11 clade	Clade I	Unknown Clade I	Unknown Clade I	2
4619fcd8310e7a45edb201c8e18e8b7c	tacggagggtgcaagcgttaatcggaattactgggcgtaaagcgcgcgtaggcggtttgttaagtgagatgtgaaagcccagggctcaaccttggaactgcatctcatactggcaggctagagtacggtagaggggggtagaattccacgtgtagcggtgaaatgcgtagagatgtggaggaataccagtggcgaaggcggccccctggatcgatactgacgctgaggtgcgaaagcgtggggagcaaacaggattagataccctggtagtccacgctgtaaacgatgtcaactagccgttggggatcttagtatctttagtggcgtagctaacgcgctaagttgaccgcctggggagtacggtcgcaagatta	Bacteria	Proteobacteria	Gammaproteobacteria	Oceanospirillales	Pseudohongiellaceae	Pseudohongiella	Unknown Pseudohongiella	2
46a18c97329e9afefa70b7dd6e8d3930	tacgtaggtggcaaatgttgtccggaatcattgggcgtaaagggtccgtaggtggcatgaatagtcttatgtgaaatctcttggctcaaccaagaaacgccataagaaactttcatgctagagatcatcagagggaggtagaattccaggtgtagtggtgaaatgcgtagatatctggaggaataccaatggcgaaagcagcctcctggggtgaatctgacattgagggacgaaagcgtgggtagcaaaccggattagatacccgggtagtccatgccgtaaacgatgaatactgggtcttcggggaatcgaccccctgtggaccgaagctaacgcgttaagtattccgcctggggagtacggtcgcaagacta	Bacteria	Chloroflexi	Dehalococcoidia	SAR202 clade	Unknown SAR202 clade	Unknown SAR202 clade	Unknown SAR202 clade	2
4b0be352a821931e642b7c4a20507fed	tacggagggtccaagcgttaatcggaattactgggcgtaaagcgcgcgtaggcggtacgctaagttgggtgtgaaatccccgggcttaacctgggaactgcattcaaaacttgtgtactggagtacgaaagaggcgagtagaattcatggtgtagcggtgaaatgcgtagatatcatgaggaataccaatggcgaaggcaactcgctggttcgtaactgacgctgaggtgcgaaagcgtgggtagcaaacaggattagataccctggtagtccacgccgtaaacgatgagaactagccgttggatccttgaggttcagtggcacagctaacgcattaagttctccgcctggggagtacggccgcaaggcta	Bacteria	Proteobacteria	Gammaproteobacteria	SAR86 clade	Unknown SAR86 clade	Unknown SAR86 clade	Unknown SAR86 clade	2
4cab0df7abb88b31989680d38a6e8df1	tacgggagtggcaagcgttatccggaattattgggcgtaaagcgtccgcaggcggcccttcaagtctgctgttaaaaagtggagcttaactccatcatggcagtggaaactgttgggcttgagtgtggtaggggcagagggaattcccggtgtagcggtgaaatgcgtagatatcgggaagaacaccagtggcgaaggcgctctgctgggccatcactgacgctcatggacgaaagccaggggagcgaaagggattagatacccctgtagtcctggccgtaaacgatgaacactaggtgtcgggggaatcgaccccctcggtgtcgtagccaacgcgttaagtgttccgcctggggagtacgcacgcaagtgtg	Bacteria	Cyanobacteria	Oxyphotobacteria	Synechococcales	Cyanobiaceae	Synechococcus CC9902	Unknown Synechococcus CC9902	2
4ed2f9733c0972cff1540d443ed02187	tacgaagggacctagcgtagttcggaattactgggcttaaagagttcgtaggttgttaaaaaagttggtggtgaaatcccagagcttaactctggaactgccatcaaaactttttagctagagtttgatagaggaaagcagaatttctagtgtagaggtgaaattcgtagatattagaaagaataccaattgcgaaggcagctttctggatcataactgacactgaggaacgaaagcatgggtagcgaagaggattagataccctcgtagtccatgctgtaaacgatgtgtgttcgacgttggaaatttattttcagtgtctcagcgaaagcaataaacacaccgcctggggagtacgaccgcaaggtta	Bacteria	Proteobacteria	Alphaproteobacteria	SAR11 clade	Clade I	Unknown Clade I	Unknown Clade I	2
4f2f30b530ae3f2b2f7e7b78d7b86a88	tacggagggagctagcgttgttcggaattactgggcgtaaagagcgtgtaggctgttaggtaagtcagaggtgaaatccctaagctcaacttaggaactgcctttgatactatcttactagagatcgagagaagttggcggaattccaagtgtagaggtgaaattcgtagatatttggaagaacaccagtggcgaaagcggccaactggctcgtttctgacgctaagacgcgaaagcgtgggtagcaaacaggattagataccctggtagtccacgccgtaaacgatgagtgctagccgtttgtgatttatcacaagtggtgcagctaacgcgttaagcactccgcctggggagtacgatcgcaagatta	Bacteria	Proteobacteria	Alphaproteobacteria	Rickettsiales	S25-593	Unknown S25-593	Unknown S25-593	2
4f8257e5a38397d186bc493c97412d42	tacgaagggacctagcgtagttcggaattactgggcttaaagagttcgtaggtggttaaaaaagttggtggtgaaatcccagagcttaactctggaactgccatcaaaactttttagctagagtatgatagaggaaagcagaatttctagtgtagaggtgaaattcgtagatattagaaagaataccaattgcgaaggcagctttctggatcattactgacactgaggaacgaaagcatgggtagcgaagaggattagataccctcgtagtccatgccgtaaacgatgtgtgttagacgttggaaatttattttcagtgtcgcagcgaaagcattaaacacaccgcctggggagtacgaccgcaaggtta	Bacteria	Proteobacteria	Alphaproteobacteria	SAR11 clade	Clade I	Unknown Clade I	Unknown Clade I	2
4fd8d7e3b7063c989d0ca49d2c9144bc	tacgaagggacctagcgtagttcggaattactgggcttaaagagctcgtaggtggttaaaaaagttggtggtgaaatcccaaggcttaaccttggaactgccatcaaaactttttagcttgagtgtgatagaggaaagtggaatttctagtgtagaggtgaaattcgtagatattagaaagaacaccaaatgcgaaggcaactttctggatcactactgacactgaggagcgaaagcatgggtagcgaagaggattagataccctcgtagtccatgctgtaaacgatgtgtgctagacgttggaaattttattttcagtgtcgcagcaaaagcgttaagcacaccgcctggggagtacgaccgcaaggtta	Bacteria	Proteobacteria	Alphaproteobacteria	SAR11 clade	Unknown SAR11 clade	Unknown SAR11 clade	Unknown SAR11 clade	2
53b5e72c1f75d323de76ae2bfdb00f14	tacgggagtggcaagcgttatccggaattattgggcgtaaagcgtccgcaggcggcttttcaagtctgctgttaaagcgtggagcttaactccatcatggcagtggaaactgattggcttgagtatggtaggggcagagggaattcccggtgtagcggtgaaatgcgtagatatcgggaagaacaccagtggcgaaggcgctctgctgggccattactgacgctcatggacgaaagccaggggagcgaaagggattagatacccctgtagtcctggccgtaaacgatgaacactaggtgtcgggggaatcgaccccttcggtgtcgtagctaacgcgttaagtgttccgcctggggagtacgcacgcaagtgtg	Bacteria	Cyanobacteria	Oxyphotobacteria	Synechococcales	Cyanobiaceae	Prochlorococcus MIT9313	Unknown Prochlorococcus MIT9313	2
54195a169173145bfaf95b69edd15230	tacggagggagctagcgttgttcggaattactgggcgtaaagggcgtgtaggctgttaggtaagtcagaggtgaaatccctaagctcaacttaggaactgcctttgatactatcttactagagatcgagagaagttggcggaattccaagtgtagaggtgaaattcgtagatatttggaagaacaccagtggcgaaagcggccaactggctcgtatctgacgctgagacgcgaaagcgtgggtagcaaacaggattagataccctggtagtccacgccgtaaacgatgagtgctagccgtttgtgattaatcacaagtggtgcagctaacgcgttaagcactccgcctggggagtacgatcgcaagatta	Bacteria	Proteobacteria	Alphaproteobacteria	Rickettsiales	S25-593	Unknown S25-593	Unknown S25-593	2
54ed1411648fa7f732ddab54ad6f8b39	tacggagggtgcaagcgttgttcggaattattgggcgtaaagggcgcgtaggcgggttcttaagtctgatgtgaaatccctcggctcaaccgaggacgtgcattggatactgggaaccttgagtcctggagaggaaagcggaattccaagtgtagaggtgaaattcgtagatatttggaggaacaccagtggcgaaggcggctttctggacagtgactgacgctgatgcgcgaaagcgtgggtagcaaacaggattagataccctggtagtccacgccgtaaacgatgggtactagttggtgcgggtgttgactcctgcgctgacggagctaacgcgttaagtaccccgcctggggagtacggccgcaaggcta	Bacteria	Proteobacteria	Deltaproteobacteria	PB19	Unknown PB19	Unknown PB19	Unknown PB19	2
5891c15315042c01b034fe98a5ed3f16	tacggaggatccaagcgttatccggaattattgggtttaaagggtccgcaggctgtttgttaagtcagaggtgaaatcctaccgctcaacggtagaactgcctttgatactggcaaacttgagttattgtgaagtagttagaatgtgtagtgtagcggtgaaatgcatagatattacacagaataccgattgcgaaagcagattactaacaatatactgacgctgagggacgaaagcgtgggtagcgaacaggattagataccctggtagtccacgccgtaaacgatggtcactagctgtttgatgtacattggtacattgagtggctaagcgaaagtgataagtgacccacctggggagtacgctcgcaagagtg	Bacteria	Bacteroidetes	Bacteroidia	Flavobacteriales	Flavobacteriaceae	NS5 marine group	Unknown NS5 marine group	2
5b4613f1e15307ee30e96e020adfbaf5	tacggaggggtctagcgttattcggaattactgggcgtaaagcgagcgtaggcggatttgtaagttggaggtgaaatcccagagcttaactctggaactgccttcaaaactacatttcttgagtttggtagaggagagtggaattcctagtgtagaggtgaaattcgtagatattaggaggaacaccagtggcgaaggcgactctctgggccaatactgacgctgaggttcgaaagcatgggtagcgaacaggattagataccctggtagtccatgcagtaaacgatgagtgctagatgttgggaatttaaatttccagtatcgcagttaacgcgttaagcactccgcctgggaagtacggccgcaaggcta	Bacteria	Proteobacteria	Alphaproteobacteria	SAR11 clade	Clade IV	Unknown Clade IV	Unknown Clade IV	2
5cb1250cec910e6819b838249878d53a	tacgaagggacctagcgtagttcggaattactgggcttaaagagttcgtaggtggttaaaaaagttggtggtgaaatcccagagcttaactctggaactgccatcaaaactttttagctagagtatgatagaggaaagcagaatttctagtgtagaggtgaaattcgtagatattagaaagaataccaattgcgaaggcagctttctggatcattactgacactgaggaacgaaagcatgggtagcgaagaggattagataccctcgtagtccatgccgtaaacgatgtgtgttagacgttggaaatttattttcagtgtcgcagcgaaagcaataaacacaccgcctggggagtacgaccgcaaggtta	Bacteria	Proteobacteria	Alphaproteobacteria	SAR11 clade	Clade I	Unknown Clade I	Unknown Clade I	2
5cf311d6cacfe9f554a0d5c199140d71	tacggaggatccaagcgttatccggaattattgggtttaaagggtccgcaggctgtttgttaagtcagaggtgaaatcctaccgctcaacggtagaactgcctttgatactggcaaacttgagttattgtgaagtagttagaatgtgtagtgtagcggtgaaatgcatagatattacacagaataccgattgcgaaagcagattactaacaatatactgacgctgagggacgaaagcgtgggtagcgaacaggattagataccctggtagtccacgccgtaaacgatggtcactagctgttcgatgtacattggtacgttgagtggctaagcgaaagtgataagtgacccacctggggagtacgctcgcaagagtg	Bacteria	Bacteroidetes	Bacteroidia	Flavobacteriales	Flavobacteriaceae	NS5 marine group	Unknown NS5 marine group	2
5e122399cb29970cea2eacd226696f87	taccggcgcctcaagtggtcgtcgcttttattgggcctaaaacgtccgtagccggtttggtacattcgtgggtaaatcagctcgctcaacgagttgaattctgcgaggacggccagactagggaccgggagaggtgtggggaactctcagggtaggggtaaaatcctgtcatcctgagaggaccacctgttgcgaaggcgccacactagaacggatccgacggtcagggacgaagcctaggggcacgaaccggattagatacccgggtagtcctaggtgtaaacgctgtggacttggtgttggggaagcccagagctttcccagtgccgtagcgaaggtgttgagtccactgcctggggagtacggtcgcaaggctg	Archaea	Euryarchaeota	Thermoplasmata	Marine Group II	Unknown Marine Group II	Unknown Marine Group II	Unknown Marine Group II	2
649aa5559b76ef7cc9ff78f305d1a3f5	tacgaagggggcgagcgttattcggaattactgggcgtaaagggagcgcaggcggttcatttagtcagacgtgaaagccccgggctcaacccgggaggtgcgtttgatactggtgagctagaaatcagaagaggatagtggaattcccagtgtagaggtgaaattcgtagatattgggaagaacaccagtggcgaaagcggctatctggtctgtatttgacgctgaggctcgaaagcgtggggagcaaacaggattagataccctggtagtccacgccgtaaacgatgacagctagatgtcggggggatacctctcggtgtcgtacgctaacgcattaagctgtccgcctgggaagtacggtcgcaagatta	Bacteria	Proteobacteria	Alphaproteobacteria	Puniceispirillales	SAR116 clade	Unknown SAR116 clade	Unknown SAR116 clade	2
65818426c1a9431240a966684bb0f3df	tacgtagggggcgagcgttgtccggatttattgggcgtaaagagctcgtaggcggttcaacaagtcggtcgtgaaagttcagggctcaaccctgaaatgtcgatcgatactgttgtgactaggatacggtagaggtgagtggaattccgagtgtagcggtgaaatgcgtagatattcggaggaacaccaattgcgaaggcagctcactgggccgctatcgacgctgaggagcgaaagctaggggagcaaacaggattagataccctggtagtcctagctgtaaacgatggatactagacgtaggaactggattgacggtttctgtgtcgcagctaacgcgttaagtatcccgcctggggagtacggtcgcaagacta	Bacteria	Actinobacteria	Acidimicrobiia	Actinomarinales	Actinomarinaceae	Candidatus Actinomarina	Unknown Candidatus Actinomarina	2
7182ae14e40b3851ef2fc36882053550	tacggagggggctaacgttgttcggaattactgggcgtaaagcgcgcgtaggcggattagacagttgggggtgaaatcccggagcttaacttcggaactgccttcaatactactaatctagagttcggaagaggtgagtggaattcctagtgtagaggtgaaattcgtagatattaggaagaacatcagaggcgaaggcggctcactggtccgatactgacgctgaggtgcgaaagcgtggggagcaaacaggattagataccctggtagtccacgccgtaaacgatggaagctagttgttggacggtttactgttcagtgacacagctaacgcattaagcttcccgcctggggagtacggtcgcaagatta	Bacteria	Proteobacteria	Alphaproteobacteria	Parvibaculales	OCS116 clade	Unknown OCS116 clade	Unknown OCS116 clade	2
71f3d3a20bb3b57532615d15c7ea0f50	tacggaggatccaagcgttatccggaattattgggtttaaagggtccgcaggctgttttttaagtcagaggtgaaatcctgcagctcaactgtagaattgcctttgaaactgaaagacttgagttattgtgaagtggttagaatgtgtggtgtagcggtgaaatgcatagatatcacacagaataccaattgcgaaggcagatcactaacaattaactgacgctcagggacgaaagcgtgggtagcgaacaggattagataccctggtagtccacgccgtaaacgatggatactagctgtatgtctacctcaggtagatgtgtggccaagcgaaagtgataagtatcccacctggggagtacgatcgcaagattg	Bacteria	Bacteroidetes	Bacteroidia	Flavobacteriales	Flavobacteriaceae	NS4 marine group	Unknown NS4 marine group	2
75aa322ae960f3da266d0cec494d402a	tacgaagggacctagcgtagttcggaattactgggcttaaagagttcgtaggtggttaaaaaagttggtggtgaaatcccagagcttaactctggaactgccatcaaaactttttagctagagtatgatagaggaaagcagaatttctagtgtagaggtgaaattcgtagatattagaaagaataccgattgcgaaggcagctttctggatcattactgacactgaggaacgaaagcatgggtagcgaagaggattagataccctcgtagtccatgccgtaaacgatgtgtgttagacgttggaaatttattttctgtgtcgcagcgaaagcaataaacacaccgcctggggagtacgaccgcaaggtta	Bacteria	Proteobacteria	Alphaproteobacteria	SAR11 clade	Clade I	Unknown Clade I	Unknown Clade I	2
77d24901cbeffd3474c4fe3bb52d7d7d	tacggaggatccaagcgttatccggaatcattgggtttaaagggtccgcaggcggtcttttaagtcaggggtgaaagcctacagctcaactgtagaacggcctttgatactgaaagacttgagttattgtgaagtggttagaatgtgtggtgtagcggtgaaatgcatagatatcacacagaataccgattgcgaaggcagatcactaacaatatactgacgctcagggacgaaagcgtgggtagcgaacaggattagataccctggtagtccacgccgtaaacgatggatactagctgttcgcttaacattggttaagtgagtggctaagcgaaagtgataagtatcccacctggggagtacggtcgcaagactg	Bacteria	Bacteroidetes	Bacteroidia	Flavobacteriales	Flavobacteriaceae	NS4 marine group	Unknown NS4 marine group	2
7b74bf428931286ad601ed529a7c19ae	taccggcagctcaagtggtcgtcgcttttattgggcctaaaacgtccgtagcctgtttggtaaatctgtgggtaaatcaaccagcttaactggttgaattctgcagagactgccagactagggaccgggagaggtgtggggtactctaggggtaggggtaaaatcctgtcatccttagaggaccaccagttgcgaaggcgccacactggaacggatccgacggtcagggacgaagcctaggggcacgaaccggattagatacccgggtagtcctaggtgtaaacgctgtgaacttggtgtcggggatccgtaatgggttctcggtgccggagtgaagatgttaagttcactgcctggggagtacggtcgcaaggctg	Archaea	Euryarchaeota	Thermoplasmata	Marine Group II	Unknown Marine Group II	Unknown Marine Group II	Unknown Marine Group II	2
8007c707a1b98cd80542b93ca122db22	tacgaagggggctagcgttgttcggaatcactgggcgtaaagcgtatgtaggcggatcaaaaagttagatgtgaaatccctgggctcaacccaggaactgcatttaaaactagtgatctagaatttggtaagggttagtagaatttccagtgtagaggtgaaattcgtagatattggaaagaataccagaagcgaaggcgactaactaggccatttttgacgctgagatacgaaagcgtgggtagcaaacaggattagataccctggtagtccacgcagtaaacgatgagtgctagtcgctggtacaatagtatcagtgtcgaagctaacgcattaagcactccgcctgggaagtacggtcgcaagatta	Bacteria	Proteobacteria	Alphaproteobacteria	Rhodospirillales	AEGEAN-169 marine group	Unknown AEGEAN-169 marine group	Unknown AEGEAN-169 marine group	2
816e245ca59f836cba504377a90b8e0d	tacggagggggttagcgttgttcggaattactgggcgtaaagcgcgcgtaggcggattggaaagttgggggtgaaatcccggggctcaaccccggaactgccttcaaaactcccagtctagagttcgagagaggtgagtggaattccgagtgtagaggtgaaattcgtagatattcggaagaacaccagtggcgaaggcggctcactggctcgatactgacgctgaggtgcgaaagtgtggggagcaaacaggattagataccctggtagtccacaccgtaaacgatgaatgccagtcgtcggatagtatactattcggtgacacacctaacggattaagcattccgcctggggagtacggtcgcaagatta	Bacteria	Proteobacteria	Alphaproteobacteria	Rhodobacterales	Rhodobacteraceae	Unknown Rhodobacteraceae	Unknown Rhodobacteraceae	2
84116e0fbfc1cc20a9945f057e7e2e0b	tacggagggtccaagcgttaatcggaattactgggcgtaaagcgcgcgtaggcggtttgtcaagttggatgtgaaatccctgggctcaacctaggaactgcattcaaaacttatagactagagtacgatagaggagagtagaattcctggtgtagcggtgaaatgcgtagatatcaggaggaataccaatggcgaaggcaactctctggatcgacactgacgctgaggtgcgaaagcgtgggtagcaaacaggattagataccctggtagtccacgccgtaaacgatgagaactagccgttggatcttagattcagtggtacagctaacgcattaagttctccgcctggggagtacggccgcaaggcta	Bacteria	Proteobacteria	Gammaproteobacteria	SAR86 clade	Unknown SAR86 clade	Unknown SAR86 clade	Unknown SAR86 clade	2
84ce402bbecd33b12a0d464ecd799c90	caccggcaccccgagtggtagccactattattgggcctaaagcgttcgtagccggtttagtaaattcttgggtaaatcgtacagcttaactgtgcggattccggggacactactagacttgagaccgggagagattagaggtacttgcaggggagcggtgaaatgttgtaatcctgcagggaccaccagtggcgaaggcgtctaatcataacggctctgacggtgaggaacgaaaccctggggcgcaaacgggattagataccccggtagtccagggcgtaaacgctgctgacttggtgttggagatcctacgagggtgtccagtgctggcgcgaaggtattaagtcagccgcctggggagtacggtcgcaagactg	Archaea	Euryarchaeota	Thermoplasmata	Marine Group III	Unknown Marine Group III	Unknown Marine Group III	Unknown Marine Group III	2
8852e538212c224726292171f3bd4859	tacgaagggggcgagcgttgttcggaattattgggcgtaaagggcgcgcaggcggtttggatagttagacgtgaaagccctgggcttaacctaggaactgcgtttaatactgccaaactagagaactagagaggatagcggaactcccagtgtagaggtgaaattcgtagatattgggaagaacatcagtggcgaaagcggctgtctggctagtttctgacgctgaggcgcgaaagcgtggggagcaaacaggattagataccctggtagtccacgccgtaaacgatgtgtgctagatgttggaaggttaccttgcagtgtcgcagctaacgcgttaagcacaccgcctgggaagtacggtcgcaagatta	Bacteria	Proteobacteria	Alphaproteobacteria	Puniceispirillales	SAR116 clade	Unknown SAR116 clade	Unknown SAR116 clade	2
888e8dc658ee46fcd1dfc446369ce033	tacagagggtgcaagcgttgttcggaatcattgggcgtaaagcgcgcgtaggcggtttcataagtctgatgtgaaagcccggggctcaacctcggaagtgcatcggaaactgtgtgactagagtcccggagggggtggtggaattcctggtgtagaggtgaaattcgtagatatcaggaggaacaccggtggcgaaggcgaccacctggacggtgactgacgctgaggtgcgaaagcgtgggtagcaaacaggattagataccctggtagtccacgccgtaaacgatggatactaggcgcagcgggtattgacccctgctgtgccgtagctaacgcattaagtatcccgcctgggaagtacggccgcaaggtta	Bacteria	Proteobacteria	Deltaproteobacteria	Myxococcales	P3OB-42	Unknown P3OB-42	Unknown P3OB-42	2
891a94802c16b5af10ca85253da037c7	tacggagggtgcaagcgttaatcggaattactgggcgtaaagagtacgtaggcggctttgcaagtcgggtgtgaaagccctgagcttaactcaggaactgcattcgatactgcatcgctagagtttattagaggatagcggaattccaggtgtagcggtgaaatgcgtagatatctggaggaacaccaatggcgaaggcagctatctgggatacaactgacgctgaggtacgaaagcgtggggagcaaacaggattagataccctggtagtccacgccgtaaacgatgagaactagacgttgggtatttatacttggtgtcgcagctaacgcattaagttctccgcctggggagtacggccgcaaggttg	Bacteria	Proteobacteria	Gammaproteobacteria	Ectothiorhodospirales	Ectothiorhodospiraceae	Unknown Ectothiorhodospiraceae	Unknown Ectothiorhodospiraceae	2
8a79658cc3d0b1da5dc3381db590e744	tacgaagggacctagcgtagttcggaattactgggcttaaagagttcgtaggtggttgaaaaagttggtggtgaaatcccagagcttaactctggaactgccatcaaaacttttcagctagagtatgatagaggaaagcagaatttctagtgtagaggtgaaattcgtagatattagaaagaataccaattgcgaaggcagctttctggatcattactgacactgaggaacgaaagcatgggtagcgaagaggattagataccctcgtagtccatgccgtaaacgatgtgtgttagacgttggaaatttattttcagtgtcgcagtgaaaacgataaacacaccgcctggggagtacgaccgcaaggtta	Bacteria	Proteobacteria	Alphaproteobacteria	SAR11 clade	Clade I	Unknown Clade I	Unknown Clade I	2
8c503b9a08b45abca26fb4a1f42d06ee	tacggagggtgcaagcgttatccggatttattaggtttaaagggtccgcaggcggaatattaagtcagtggtgaaagcctacagctcaactgtagaactgccattgatactgatattcttgagtgtggttgaagtgagcggaatatgtcatgtagcggtgaaatgcatagatatgacatggaacaccaattgcgaaggcagctcactaagccattactgacgctcatggacgaaagcgtggggagcgaacaggattagataccctggtagtccacgccgtaaactatgatcactagatgttggcgatataatgtcagcgttcaagagaaatcgttaagtgatccacctggggagtacgttcgcaagaatg	Bacteria	Bacteroidetes	Bacteroidia	Flavobacteriales	NS9 marine group	Unknown NS9 marine group	Unknown NS9 marine group	2
8d13a21c6fa4455824b63ed8431a8141	tacgtagggggcgagcgttgtccggatttattgggcgtaaagagctcgtaggcggttcaacaagtcggtcgtaaaagttcagggctcaaccctgaaatgtcgatcgatactgttgtgactaggatacggtagaggtgagtggaattccgagtgtagcggtgaaatgcgtagatattcggaggaacaccaattgcgaaggcagctcactgggccgctatcgacgctgaggagcgaaagctaggggagcaaacaggattagataccctggtagtcctagctgtaaacgatggatactagacgtaggaactggattgacggtttctgtgtcgtagctaacgcgttaagtatcccgcctggggagtacggtcgcaagacta	Bacteria	Actinobacteria	Acidimicrobiia	Actinomarinales	Actinomarinaceae	Candidatus Actinomarina	Unknown Candidatus Actinomarina	2
8ea3ec2dc256cb1367ca65c4f93152a9	tacggaggattcgagcgttatccggaatcattgggtttaaagggtccgcaggcggttttttaagtcagaggtgaaatcctgcagctcaactgtagaattgcctttgatactgaaagacttgagttattgtgaagtggttagaatgtgtggtgtagcggtgaaatgcatagatatcacacagaataccgattgcgaaggcagatcactaacaatatactgacgctcagggacgaaagcgtgggtagcgaacaggattagataccctggtagtccacgccgtaaacgatggatactagctgtatgtctacttcaggtagatgtgtggccaagcgaaagtgataagtatcccacctggggagtacgatcgcaagattg	Bacteria	Bacteroidetes	Bacteroidia	Flavobacteriales	Flavobacteriaceae	NS4 marine group	Unknown NS4 marine group	2
8f2a9ee4af880c70fa4c1639ab060eb2	tacggagggtacgaacgttaatcggaattactgggcgtaaagcgcgcgtaggcggtttgataagtgggatgtgaaagccccgggctcaacctgggaactgcattccaaactgtcagactagagtgtggtagagggaggtagaatttcctgtgtagcggtgaaatgcgtagatataggaaggaataccgatggcgaaggcagcctcctggaccaacactgacgctgaggtgcgaaagcgtggggagcaaacaggattagataccctggtagtccacgccgtaaacgatgagaactagccgttggggcctttaaggctttggtggcgcagctaacgcgataagttctccgcctggggagtacggccgcaaggtta	Bacteria	Proteobacteria	Gammaproteobacteria	KI89A clade	Unknown KI89A clade	Unknown KI89A clade	Unknown KI89A clade	2
8f9b48e8735052497a39c46c84bab598	tacggagggtccaagcgttaatcggaattactgggcgtaaagcgcgcgtaggcggtttagcaagttgtatgtgaaagccctgggctcaacctaggaactgcattcaaaactactaagctagagtacgagagaggagagtagaatttctggtgtagcggtgaaatgcgtagatatcagaaggaataccaatggcgaaggcagctctctggctcgtcactgacgctgaggtgcgaaagcgtgggtagcaaacaggattagataccctggtagtccacgccgtaaacgatgagaactagccgttgggcagatttaactgttcagtggcacagctaacgcattaagttctccgcctggggagtacggccgcaaggcta	Bacteria	Proteobacteria	Gammaproteobacteria	SAR86 clade	Unknown SAR86 clade	Unknown SAR86 clade	Unknown SAR86 clade	2
90de3e4fb75afdaf2ddea7a7b556c9a3	tacggagggtgcgagcgttgttcggaattactgggcgtaaagggcgtctaggcggactggtaagtcagatgtgaaagccctcggcttaaccggggaggtgcatctgaaactgccagacttgagtactggagggggcagcggaattcccggtgtagaggtgaaattcgtagatatcgggaggaacaccagtggcgaaggcggctgcctggccagatactgacgctaaagcgcgaaagcgtggggagcaaacaggattagataccctggtagtccacgccgtaaacgatgggtactagttatgtcaggtgttgacccctggcgtgacgtagctaacgcgttaagtaccccgcctggggactacggccgcaaggcta	Bacteria	Proteobacteria	Deltaproteobacteria	PB19	Unknown PB19	Unknown PB19	Unknown PB19	2
912dc151e3ecdf57069e8103e82ca984	tacgggagtggcaagcgttatccggaattattgggcgtaaagcgtccgcaggcggcttttcaagtctgctgttaaagcgtggagcttaactccattatggcagtggaaactgaaaggcttgagtatggtaggggcagagggaattcccggtgtagcggtgaaatgcgtagatatcgggaagaacaccagtggcgaaggcgctctgctgggccattactgacgctcatggacgaaagccaggggagcgaaagggattagatacccctgtagtcctggccgtaaacgatgaacactaggtgtcgggggaatcgaccccttcggtgtcgtagctaacgcgttaagtgttccgcctggggagtacgcacgcaagtgtg	Bacteria	Cyanobacteria	Oxyphotobacteria	Synechococcales	Cyanobiaceae	Prochlorococcus MIT9313	Unknown Prochlorococcus MIT9313	2
91dc4689e28a475d539081a8738997de	tacggaaggtccaagcgttaatcggaattactgggcgtaaagcgcgcgtaggtggtttatcaagttggttgtgaaagccccgggcttaacctgggaactgcagccaaaactgattcactagagtacgaaagaggaaagtagaattcacagtgtagcggtggaatgcgtagatattgtgaagaataccaattgcgaaggcagctttctggttctgtactgacactaaggtgcgaaagcgtggggagcgaacaggattagataccctggtagtccacgccgtaaacgatgacaaccagctgttgggaagcaatgcttttcagtggcgcagctaacgtcttaagttgtccgcctggggagtacggccgcaaggcta	Bacteria	Proteobacteria	Gammaproteobacteria	SAR86 clade	Unknown SAR86 clade	Unknown SAR86 clade	Unknown SAR86 clade	2
93f178a72eea5198a7d679b5c07cfd6a	tacgggagtggcaagcgttatccggaattattgggcgtaaagcgtccgcaggcggcttttcaagtctgctgttaaagcgtggagcttaactccatcatggcagtggaaactgagaggcttgagtatggtaggggcagagggaattcccggtgtagcggtgaaatgcgtagatatcgggaagaacaccagtggcgaaggcgctctgctgggccattactgacgctcatggacgaaagccaggggagcgaaagggattagatacccctgtagtcctggccgtaaacgatgaacactaggtgtcgggggaatcgaccccttcggtgtcgtagctaacgcgttaagtgttccgcctggggagtacgcacgcaagtgtg	Bacteria	Cyanobacteria	Oxyphotobacteria	Synechococcales	Cyanobiaceae	Prochlorococcus MIT9313	Unknown Prochlorococcus MIT9313	2
9502e725b87e0e9c2ee58b624b7f6dd1	tacggagggggttagcgttgttcggaattactgggcgtaaagcgcacgtaggcggattaataagtcaggggtgaaatcccgaggctcaacctcggaactgcctttgatactgttaatcttgagttcgagagaggtgagtggaattccgagtgtagaggtgaaattcgtagatattcggaggaacaccagtggcgaaggcggctcactggctcgatactgacgctgaggtgcgaaagcgtggggagcaaacaggattagataccctggtagtccacgccgtaaacgatgagagctagtcgttggggagttcgctcttcggtgacgcagctaacgcattaagctctccgcctggggagtacggtcgcaagatta	Bacteria	Proteobacteria	Alphaproteobacteria	Rhodobacterales	Rhodobacteraceae	Unknown Rhodobacteraceae	Unknown Rhodobacteraceae	2
956f8b6b82a2f229a3aa59d2a1401503	tacggagggagctagcgttgttcggaattactgggcgtaaagggcgtgtaggctgtatggtaagtcagaggtgaaatccctaagcttaacttaggaactgcctttgatactatcatgctagagatcgagagaggttagtggaattccaagtgtagaggtgaaattcgtagatatttggaagaacaccagtggcgaaagcgactaactggctcgtttctgacgctgagacgcgaaagcgtgggtagcaaacaggattagataccctggtagtccacgccgtaaacgatgagtgctagccgtttgaaggttaccttcaagtggtgcagttaacgcgttaagcactccgcctggggagtacgatcgcaagatta	Bacteria	Proteobacteria	Alphaproteobacteria	Rickettsiales	S25-593	Unknown S25-593	Unknown S25-593	2
96fdeab2b972266bc2657f46c218c4eb	tacggagggtgcaagcgttatccggaattattgggtttaaagggtgcgtaggcggaaatttaagtcagtggtgaaagcctgcagctcaactgtagaattgccattgatactgaatttcttgaatctaattgaagtgggcggaatatgacatgtagcggtgaaatgcttagatatgtcatagaacaccgatagcgaaggcagctcactaagttagtattgacgctcatgcacgaaagcgtggggagcgaacaggattagataccctggtagtccacgctgtaaacgatgattactcgctattggcgatacactgtcagtggctaagcgaaagtgataagtaatccacctggggagtacgatcgcaaggttg	Bacteria	Bacteroidetes	Bacteroidia	Flavobacteriales	NS7 marine group	Unknown NS7 marine group	Unknown NS7 marine group	2
98a41f8c8b7a74929b34362e498451c2	tacggaaggtccaagcgttaatcggaattactgggcgtaaagcgcgcgtaggtggttttttaagttggatgtgaaagccctgggctcaacctaggaactgcatccaaaactagatgactagagtacgaaagagggaagtagaattcacagtgtagcggtggaatgcgtagatattgtgaagaataccaatggcgaaggcagcttcctggttctgtactgacactgaggtgcgaaagcgtgggtagcgaacaggattagataccctggtagtccacgccgtaaacgatgacaactagctgttgggagacaagatctctcagtggcgcagctaacgctttaagttgtccgcctggggagtacggccgcaaggtta	Bacteria	Proteobacteria	Gammaproteobacteria	SAR86 clade	Unknown SAR86 clade	Unknown SAR86 clade	Unknown SAR86 clade	2
9d9ef244dea95c2350f483ca7a6575ab	tacagagggtgcaagcgttgttcggaatcattgggcgtaaagcgcgcgtaggcggccaaataagtctgatgtgaaagcccagggctcaaccctggaagtgcatcggaaactgtttggctcgagtcccggagggggtggtggaattcctggtgtagaggtgaaattcgtagatatcaggaggaacaccggtggcgaaggcgaccacctggacggtgactgacgctgaggtgcgaaagcatgggtagcaaacaggattagataccctggtagtccatgccgtaaacgatgagtactaggcgctgcgggtattgacccctgcggtgccgaagttaacgcattaagtactccgcctgggaagtacggccgcaaggtta	Bacteria	Proteobacteria	Deltaproteobacteria	Myxococcales	P3OB-42	Unknown P3OB-42	Unknown P3OB-42	2
9ebabb50cd524f1148965f3290c03686	tacgaagggacctagcgtagttcggaattactgggcttaaagagttcgtaggtggttgaaaaagttggtggtgaaatcccagagcttaactctggaactgccatcaaaacttttcagctagagtttgatagaggaaagcagaatttctagtgtagaggtgaaattcgtagatattagaaagaataccaattgcgaaggcagctttctggatcattactgacgctgaggaacgaaagcatgggtagcgaagaggattagataccctcgtagtccatgccgtaaacgatgtgtgttagacgttggaaatttattttcagtgtcgcagcgaaagcgataaacacaccgcctggggagtacgaccgcaaggtta	Bacteria	Proteobacteria	Alphaproteobacteria	SAR11 clade	Clade I	Unknown Clade I	Unknown Clade I	2
9fd7b7764bc46856a688a5b5840231d9	tacggagggtccaagcgttatccggatttattaggtttaaagggtccgcaggcgggattttaagtcagtggtgaaagcctacagctcaactgtagaactgccattgatactgatatccttgagtgtggttgaagtaggcggaacatgtcatgtagcggtgaaatgcatagatatgacatagaacaccaattgcgaaggcagcttactaaaccattactgacgctgagggacgaaagcgtggggagcgaacaggattagataccctggtagtccacgccgtaaacgatgatcactcgttgctagccatatactgttagtgaccaagcgaaagtgttaagtgatccacctgggaagtacgttcgcaagaatg	Bacteria	Bacteroidetes	Bacteroidia	Flavobacteriales	NS9 marine group	Unknown NS9 marine group	Unknown NS9 marine group	2
a2c9f0a0d5c8619648f227239058eaef	tacgaagggacctagcgtagttcggaattactgggcttaaagagttcgtaggtggttaaaaaagttggtggtgaaatcccagagcttaactctggaactgccatcaaaactttttagctagagtatgatagaggaaagcagaatttctagtgtagaggtgaaattcgtagatattagaaagaataccaattgcgaaggcagctttctggatcattactgacactgaggaacgaaagcatgggtagcgaagaggattagataccctcgtagtccatgccgtaaacgatgtgtgttcgacgttggaaatttatttttcagtgtctcagcgaaagcaataaacacaccgcctggggagtacgaccgcaaggtta	Bacteria	Proteobacteria	Alphaproteobacteria	SAR11 clade	Clade I	Unknown Clade I	Unknown Clade I	2
a31465b4de932854f00f3d97f5adb362	tacggagggggttagcgttgttcggaattactgggcgtaaagcgcacgtaggcggactagtcagtcagaggtgaaatcccgaggctcaacctcggaactgcctttgatactgctagtctagagttcgagagaggtgagtggaattccgagtgtagaggtgaaattcgtagatattcggaggaacaccagtggcgaaggcggctcactggatcgatactgacgctgaggtgcgaaagcgtggggagcaaacaggattagataccctggtagtccacgccgtaaacgatgagagctagtcgtcggaaggcatgcttttcggtgacgcagttaacgcgttaagctctccgcctggggagtacgatcgcaagatta	Bacteria	Proteobacteria	Alphaproteobacteria	Rhodobacterales	Rhodobacteraceae	Unknown Rhodobacteraceae	Unknown Rhodobacteraceae	2
a75c196c5e0767918486d5cbf35d8621	tacggagggcgcaagcgttgttcggaatcactgggcgtaaagcgtgcgtaggcggcgcagtaagtcagatgtgaaatctctgggctcaacccggaaactgcatccgatactgctgcgctagagtaatggaggggtagctggaattctcggtgtagcagtgaaatgcgtagatatcgagaggaacactcgtggcgaaggcgagctactggacatttactgacgctgaggcacgaaggccagggtagcgaaagggattagatacccctgtagtcctggcagtaaacggtgcgcgtttggtgtgggaggactcgaccccttccgtgccggagctaacgcgttaaacgcgccgcctgggaagtacggccgcaaggcta	Bacteria	Verrucomicrobia	Verrucomicrobiae	Verrucomicrobiales	Rubritaleaceae	Roseibacillus	Unknown Roseibacillus	2
ab3564244dacf3baabdab240216c12d4	tacggagggtccaagcgttaatcggaattactgggcgtaaagcgcgcgtaggcggtatgctaagttgggtgtgaaatccccgggcttaacctgggaactgcattcaaaacttgcatactggagtacggaagaggcgagtagaattcatggtgtagcggtgaaatgcgtagatatcatgaggaataccaatggcgaaggcaactcgctggtccgtaactgacgctgaggtgcgaaagcgtgggtagcaaacaggattagataccctggtagtccacgccgtaaacgatgagaactagccgttggatccttgaggttcagtggcacagctaacgcattaagttctccgcctggggagtacggccgcaaggcta	Bacteria	Proteobacteria	Gammaproteobacteria	SAR86 clade	Unknown SAR86 clade	Unknown SAR86 clade	Unknown SAR86 clade	2
ab8713aab2e3548dfad39f6e82f9ed4d	tacggagggtccaagcgttaatcggaattactgggcgtaaagcgcgcgtagatggtttattcagttgggtgtgaaatccctgggctcaacctaggaactgcattcaaaacttataaactagagtacgaaagaggagagtagaattcatggtgtagcggtgaaatgcgtagagatcatgaggaataccagtggcgaaggcgactctctggttcgagactgacattgaggtgcgaaagcgtgggtagcaaacaggattagataccctggtagtccacgccgtaaacgatgagaactagccgttggatctttagattcagtggcgcagctaacgcattaagttctccgcctggggagtacggccgcaaggcta	Bacteria	Proteobacteria	Gammaproteobacteria	SAR86 clade	Unknown SAR86 clade	Unknown SAR86 clade	Unknown SAR86 clade	2
ad7a812323880fdbfb5bb08777efac8e	tacgggagtggcaagcgttatccggaattattgggcgtaaagcgtccgcaggcggcttatcaagtctgctgttaaagcgtggagcttaactccatcatggcagtggaaactgataggcttgagtatggtaggggcagagggaattcccggtgtagcggtgaaatgcgtagatatcgggaagaacaccagtggcgaaggcgctctgctgggccattactgacgctcatggacgaaagccaggggagcgaaagggattagatacccctgtagtcctggccgtaaacgatgaacactaggtgtcgggggaatcgaccccttcggtgtcgtagctaacgcgttaagtgttccgcctggggagtacgcacgcaagtgtg	Bacteria	Cyanobacteria	Oxyphotobacteria	Synechococcales	Cyanobiaceae	Prochlorococcus MIT9313	Unknown Prochlorococcus MIT9313	2
b3f4e3e3cfa7e6606972cb72553b3db8	tacgtagggtgcaagcgttgtccggatttattgggcgtaaagagctcgtaggcggttagtcgcgtcggatgtgaaaacccagtgcttaacactgggcctgcattcgatacgggctgactagagtgttgtaggggagactggaactcctggtgtagcggtgaaatgcgcagatatcaggaagaacaccggtggcgaaggcgggtctctgggcaactactgacgctgaggagcgaaagcgtggggagcaaacaggattagataccctggtagtccacgccgtaaacggtgggcgctaggtgtggggaacattccacgttctccgtgccgcagctaacgcattaagcgccccgcctggggagtacggccgcaaggcta	Bacteria	Actinobacteria	Actinobacteria	PeM15	Unknown PeM15	Unknown PeM15	Unknown PeM15	2
b4b92d74af1964e7d5de05c7040b0b5a	tacggagggtgcaagcgttaatcggaattactgggcgtaaagagtacgtaggatgtaatgcaagtcggatgtgaaatccccgggcttaacctgggaactgcattcgaaactacattactagagtgtagtagaggtaagcggaatttcgggtgtagcggtgaaatgcgtagatatccgaaagaacatcagtggcgaaggcggcttactggactaacactgactctgaggtacgaaagcgtggggagcaaacaggattagataccctggtagtccacgccgtaaacgatgtcaactagacgttggattccttgagaatttagtgtcgcagctaacgcgttaagttgaccgcctggggagtacgaccgcaaggttg	Bacteria	Proteobacteria	Gammaproteobacteria	Thiotrichales	Thiotrichaceae	Unknown Thiotrichaceae	Unknown Thiotrichaceae	2
b7b69e96e16ef4714d506a92130f1e8e	tacgaagggacctagcgtagttcggaattactgggcttaaagagttcgtaggttgttaaaaaagttggtggtgaaatcccagagcttaactctggaactgccatcaaaactttttagctagagtttgatagaggaaagcagaatttctagtgtagaggtgaaattcgtagatattagaaagaataccaattgcgaaggcagctttctggatcattactgacactgaggaacgaaagcatgggtagcgaagaggattagataccctcgtagtccatgccgtaaacgatgtgtgttagacgttggaaatttattttcagtgtcgcagcgaaagcaataaacacaccgcctggggagtacgaccgcaaggtta	Bacteria	Proteobacteria	Alphaproteobacteria	SAR11 clade	Clade I	Unknown Clade I	Unknown Clade I	2
bf0e44c5ba84a5e9c1666fb5a09766ea	tacgaagggggctagcgttgttcggaatcactgggcgtaaagcgtatgtaggcggatcaaaaagttagatgtgaaatccctgggctcaacccaggaactgcatttaaaactagtgatctagaatttggtaagggttagtagaatttccagtgtagaggtgaaattcgtagatattggaaagaataccagaagcgaaggcgactaactaggccatttttgacgctgagatacgaaagcgtgggtagcaaacaggattagataccctggtagtccacgcagtaaacgatgagtgctagtcgctggtgcaatagtatcagtgtcgaagctaacgcattaagcactccgcctgggaagtacggtcgcaagatta	Bacteria	Proteobacteria	Alphaproteobacteria	Rhodospirillales	AEGEAN-169 marine group	Unknown AEGEAN-169 marine group	Unknown AEGEAN-169 marine group	2
bfbe7005884f10fdbe826aebf38c184e	tacggagggggcaagcgttgttcggaattactgggcgtaaagggcgcgtaggcggccaagtcagtcaggcgtgaaagcccggggctcaaccccggaattgcgcttgatactgctaggctagagatcggaagagggtagtggaattcccagtgtagaggtgaaattcgtagatattgggaagaacaccagtggcgaaggcggctacctggtccggatctgacgctgaggtgcgaaagcgtggggagcaaacaggattagataccctggtagtccacgccgtaaacgatgaatgctagacgtcgggaaacttgtttttcggtgtcgccgctaacgcattaagcattccgcctggggagtacggccgcaaggtta	Bacteria	Proteobacteria	Alphaproteobacteria	Thalassobaculales	Nisaeaceae	OM75 clade	Unknown OM75 clade	2
c47c474b771cc6cf606c1caf0facbba3	tacgaagggacctagcgtagttcggaattactgggcttaaagagttcgtaggttgttaaaaaagttggtggtgaaatcccagagcttaactctggaactgccatcaaaactttttagctagagtatgatagaggaaagcagaatttctagtgtagaggtgaaattcgtagatattagaaagaataccaattgcgaaggcagctttctggatcattactgacactgaggaacgaaagcatgggtagcgaagaggattagataccctcgtagtccatgccgtaaacgatgtgtgttagacgttggaaatttattttcagtgtcgcagcgaaagcattaaacacaccgcctggggagtacgaccgcaaggtta	Bacteria	Proteobacteria	Alphaproteobacteria	SAR11 clade	Clade I	Unknown Clade I	Unknown Clade I	2
c63451c82539feaba83284b63c632626	tacgaagggacctagcgtagttcggaattactgggcttaaagagttcgtaggtggttgaaaaagttggtggtgaaatcccagagcttaactctggaactgccatcaaaacttttcagctagagtatgatagaggaaagcagaatttctagtgtagaggtgaaattcgtagatattagaaagaataccaattgcgaaggcagctttctggatcattactgacactgaggaacgaaagcatgggtagcgaagaggattagataccctcgtagtccatgccgtaaacgatgtgtgttagacgttggaaatttattttcagtgtcgcagtgaaagcgataaacacaccgcctggggagtacgaccgcaaggtta	Bacteria	Proteobacteria	Alphaproteobacteria	SAR11 clade	Clade I	Unknown Clade I	Unknown Clade I	2
c73ba05290db62af6cd8e45c8656cd43	tacgaagggggctagcgttgttcggaatcactgggcgtaaagcgtatgtaggcggatcaaaaagttagatgtgaaatccctgggctcaacccaggaactgcatttaaaactagtgatctagaatttggtaaaggttagtagaatttccagtgtagaggtgaaattcgtagatattggaaagaataccagaagcgaaggcgactaactaggccatttttgacgctgagatacgaaagcgtgggtagcaaacaggattagataccctggtagtccacgcagtaaacgatgagtgctagtcgctgggacattagtttcagtgtcgaagctaacgcattaagcactccgcctgggaagtacggtcgcaagatta	Bacteria	Proteobacteria	Alphaproteobacteria	Rhodospirillales	AEGEAN-169 marine group	Unknown AEGEAN-169 marine group	Unknown AEGEAN-169 marine group	2
ca3b031071350eca44100709543693de	tacggagggggctagcgttgttcggaattactgggcgtaaagcgcgcgtaggcggactagtaagtcagtggtgaaagcccggggctcaacctcggaactgcctttgatactgctagtcttgagttcgagagaggtgagtggaatttctagtgtagaggtgaaattcgtagatattagaaagaacaccagtggcgaaggcggctcactggctcgatactgacgctgaggtgcgaaagcgtggggagcaaacaggattagataccctggtagtccacgccgtaaacgatgaatgctagctgtcggtaagtttacttatcggtggcgcagctaacgcattaagcattccgcctggggagtacggtcgcaagatta	Bacteria	Proteobacteria	Alphaproteobacteria	Parvibaculales	Parvibaculaceae	Unknown Parvibaculaceae	Unknown Parvibaculaceae	2
cb7e8326d407dc39d17f839bf38d69e4	tacgtagggtgcgagcgttgttcggaattactgggcgtaaagggcgtgcaggcggattggcaagccggaggtgaaagcccggggctcaaccccggagggtctttcggaactgccagtcttgagagggtcaggggccagcggaattcctggtgtagaggtgaaattcgtagagatcaggaggaacaccggcggcgaaagcggctggctggggccactctgacgctgaggcgcgaaagcgtggggagcaaacaggattagataccctggtagtccacgccgtaaacgatgggcactaagcgtccgacgggttcgaccctgttgggtgctgcagttaacgcgttaagtgccccgcctggggagtacggtcgcaagacta	Bacteria	Proteobacteria	Deltaproteobacteria	SAR324 clade(Marine group B)	Unknown SAR324 clade(Marine group B)	Unknown SAR324 clade(Marine group B)	Unknown SAR324 clade(Marine group B)	2
cfcfdd1f71459bf5622aaffc79b29df9	tacgaagggacctagcgtagttcggaattactgggcttaaagagttcgtaggtggttaaaaaagttggtagtgaaatcccagagcttaactctggaactgctatcaaaactttttagctagagtatgatagaggaaagcagaatttctagtgtagaggtgaaattcgtagatattagaaagaataccaattgcgaaggcagctttctggatcattactgacactgaggaacgaaagcatgggtagcgaagaggattagataccctcgtagtccatgctgtaaacgatgtgtgttagacgttggaaatttattttcagtgtcgcagcgaaagcgataaacacaccgcctggggagtacgaccgcaaggtta	Bacteria	Proteobacteria	Alphaproteobacteria	SAR11 clade	Clade I	Clade Ib	Unknown Clade Ib	2
d089e76cb77366eba904ed413876e849	tacgggagtggcaagcgttatccggaattattgggcgtaaagcgtccgcaggcggcttttcaagtctgctgttaaaacgtggagcttaactccatcatggcagtggaaactgaaaggcttgagtatggtaggggcagagggaattcccggtgtagcggtgaaatgcgtagatatcgggaagaacaccagtggcgaaggcgctctgctgggccattactgacgctcatggacgaaagccaggggagcgaaagggattagatacccctgtagtcctggccgtaaacgatgaacactaggtgtcgggggaatcgaccccttcggtgtcgtagctaacgcgttaagtgttccgcctggggagtacgcacgcaagtgtg	Bacteria	Cyanobacteria	Oxyphotobacteria	Synechococcales	Cyanobiaceae	Prochlorococcus MIT9313	Unknown Prochlorococcus MIT9313	2
d127dfa83b0fea8ef26ffb3c253a03be	tacggagggttcaagcgttttccggatttattgggtttaaagggtgcgtaggtggtttattaagtcagtggtgaaatcctgcagctcaactgtagaactgccattgatactggtaaacttgagtttggtttaggtaagcggaatttatgatgtagcggtgaaatgcatagatatcataaggaacaccaatagcgaaggcagcttactggaccataactgacactgaggcacgaaagcgtgggtagcgaacaggattagataccctggtagtccacgccgtaaacgatgctcactcgatgttagcgatatactgttagcgtccaagctaaagcgttaagtgagccacctggggagtacgccggcaacggtg	Bacteria	Bacteroidetes	Bacteroidia	Cytophagales	Cyclobacteriaceae	Marinoscillum	Unknown Marinoscillum	2
d4308a283a943b3626f43784eb441fa2	tacgaggggtgcaagcgttgtccggaatcactgggcgtaaagggtccgtaggcttctcagcaagtcatttgttaaatacattggcttaaccaatgagctgcatttgaaactgctgagatagagaataagagaggaaagcggaattcctggtgtagcggtgacatgcgtagatatcaggaggaacaccaatggcgaaggcagctttctggcttatttctgacgctgagggacgaaagcgtggggagcgaacaggattagataccctggtagtccacgccgtaaacgatgagtacttggtgtcggaggattcgaccccttcggtaccggagctaacgcattaagtactccgcctgggaactacgaccgcaaggttg	Bacteria	Marinimicrobia (SAR406 clade)	Unknown Marinimicrobia (SAR406 clade)	Unknown Marinimicrobia (SAR406 clade)	Unknown Marinimicrobia (SAR406 clade)	Unknown Marinimicrobia (SAR406 clade)	Unknown Marinimicrobia (SAR406 clade)	2
d559ccce80c42db302448c2e2bc681bc	tacggatggtgcaagcgttaatcggaattactgggcgtaaagcgcgcgtaggtggcatactaagttagatgtgaaatcccggggcttaacctcggaactgcatctaaaactggtaagctagagtactagagaggaaagtagaattcttagtgtagcggtggaatgcgtagatattaagaggaataccaatggcgaaggcaactttctggatagatactgacactgaggtgcgaaagcgtggggagcaaacaggattagataccctggtagtccacgccgtaaacgatgataactagccgttggatttgatccagtggcgcagctaacgcattaagttatccgcctggggagtacggccgcaaggcta	Bacteria	Proteobacteria	Gammaproteobacteria	SAR86 clade	Rhodobacteraceae bacterium REDSEA-S29_B10	Rhodobacteraceae bacterium REDSEA-S29_B10	Rhodobacteraceae bacterium REDSEA-S29_B10	2
d612992f1570e4a7ab959faeb4feeac4	tacgtagggagcgagcgttgttcggatttactgggcgtaaagagcacgtaggcgggcatgcaagtcggttgtgaaatcctctggctcaaccagagaactgcaatcgaaactgcatgccttgagtccagcagaggaaatcggaatcttaggtgtagcggtgaaatgcgtagatatctaagagaacatcagtggcgaaggcggatttctgggctggcactgacgctgaggtgcgaaagctgaggtagcgaacaggattagataccctggtagtctcagccgtaaacgatgggtactaggtgttgggggacattgaccccctcagtgccgtagctaacgcattaagtaccccgcctggggagtacggccgcaaggctg	Bacteria	PAUC34f	Unknown PAUC34f	Unknown PAUC34f	Unknown PAUC34f	Unknown PAUC34f	Unknown PAUC34f	2
db041f412bf371637722e94767101d1b	tacgaagggggctagcgttgttcggaatcactgggcgtaaagcgtatgtaggcggatcaaaaagttagatgtgaaatccctgggctcaacccaggaactgcatttaaaactagtgatctagaaattggtaagggttagtagaatttccagtgtagaggtgaaattcgtagatattggaaagaataccagaagcgaaggcgactaactaggccatttttgacgctgagatacgaaagcgtgggtagcaaacaggattagataccctggtagtccacgcagtaaacgatgagtgctagtcgctgggacaatagtttcagtgtcgaagctaacgcattaagcactccgcctgggaagtacggtcgcaagatta	Bacteria	Proteobacteria	Alphaproteobacteria	Rhodospirillales	AEGEAN-169 marine group	Unknown AEGEAN-169 marine group	Unknown AEGEAN-169 marine group	2
de2f2887bfcea7e32e566841a3b21929	tacggagggagctagcgttgttcggaattactgggcgtaaagggcgtgtaggctgtttgattagtcagaggtgaaatccctaagctcaacttaggaactgcctttgatactatcatactagagatcgagagaagttagcggaattccaagtgtagaggtgaaattcgtagatatttggaagaacacctgtggcgaaagcggctaactggctcgtttctgacgctgagacgcgaaagcgtgggtagcaaacaggattagataccctggtagtccacgccgtaaacgatgagtgctagccgtttgtgattaatcacaagtggtgcagttaacacattaagcactccgcctggggagtacgatcgcaagatta	Bacteria	Proteobacteria	Alphaproteobacteria	Rickettsiales	S25-593	Unknown S25-593	Unknown S25-593	2
df79a30fc5540cc75bcafac7025bb5f9	tacggaggatccaagcgttatccggaattattgggtttaaagggtccgcaggcggtctattaagtcagaggtgaaatcttgcagctcaactgtaaaattgcctttgatactggtagacttgagtcattgtgaagtggttagaatgtgtagtgtagcggtgaaatgcatagatattacacagaataccaattgcgaaggcagatcactaacaatgtactgacgctcatggacgaaagcgtggggagcgaacaggattagataccctggtagtccacgccgtaaacgatggatactaactgttcgaccttcgggttgagtggttaagcgaaagtgataagtatcccacctggggagtacgctcgcaagagtg	Bacteria	Bacteroidetes	Bacteroidia	Flavobacteriales	Flavobacteriaceae	NS4 marine group	Unknown NS4 marine group	2
dfd5c4ffaa986112332b793fbf9a2a34	tacggagggggcaagcgttgctcggaattactgggcgtaaagcgagcgtaggcggttagtcaagttggtggtgaaagcccggagctcaactccggaactgccatcaaaactgacttacttgagattggtagaggaaaatggaattcctagtgtagaggtgaaattcgtagatattgggaagaacatcggtggcgaaggcgattttctgggccatatctgacgctgaggttcgaaagcgtgggtagcaaacaggattagataccctggtagtccacgccgtaaacgatgagtgctagacgttggaaattaatttttcagtgtcgtagttaacgcattaagcactccgcctggggagtacggtcgcaagatta	Bacteria	Proteobacteria	Alphaproteobacteria	Unknown Alphaproteobacteria	Unknown Alphaproteobacteria	Unknown Alphaproteobacteria	Unknown Alphaproteobacteria	2
e152c17bdbb4e1af93c0180b1fccc627	tacggagggggttagcgttgttcggaattactgggcgtaaagcgcacgtaggcggattaataagtcaggggtgaaatcccgaggctcaacctcggaactgcctttgatactgttaatcttgagttcgagagaggtgagtggaattccgagtgtagaggtgaaattcgtagatattcggaggaacaccagtggcgaaggcggctcactggctcgatactgacgctgaggtgcgaaagcgtggggagcaaacaggattagataccctggtagtccacgccgtaaacgatgagagctagtcgttggagagttcgctcttcggtgacgcagctaacgcattaagctctccgcctggggagtacggtcgcaagatta	Bacteria	Proteobacteria	Alphaproteobacteria	Rhodobacterales	Rhodobacteraceae	Unknown Rhodobacteraceae	Unknown Rhodobacteraceae	2
e2af6ac1fc374a41f5dd49707e172715	tacggaaggtccaagcgttaatcggaattactgggcgtaaagcgcgcgtaggtggttttttaagttggatgtgaaagccctgggctcaacctaggaactgcatccaaaactagatgactagagtacgaaagagggaagtagaattcacagtgtagcggtggaatgcgtagatattgtgaagaataccaatggcgaaggcagcttcctggttcagtactgacactaaggtgcgaaagcgtgggtagcgaacaggattagataccctggtagtccacgccgtaaacgatgacaactagctgttgggagacaagatctctcagtggcgcagctaacgctttaagttgtccgcctggggagtacggccgcaaggtta	Bacteria	Proteobacteria	Gammaproteobacteria	SAR86 clade	Unknown SAR86 clade	Unknown SAR86 clade	Unknown SAR86 clade	2
e441d37e59f731408a60ca2a33ae8502	tacagaggtggcgaacgttgttcggatttactgggcgtaaagggtccgtaggcggtctagtgtgtcggatgtgaaagctcacagctcaactgtggaattgcattcgaaactgctagactagagtactggaggggtgaagggaacacttggtgtagcggtgaaatgcgtagatatcaagtggaacaccggaggcgaaggcgcttcactggacagatactgacgctcatggacgaaagttagggtagcgaaagggattagatacccctgtagtcctaaccgtaaacggtgtgcactaggcgtgggaggctttacccccttccgtgtctgagctaacgcattaagtgcaccgcctggggagtacggtcgcaagatta	Bacteria	Kiritimatiellaeota	Kiritimatiellae	Kiritimatiellales	Kiritimatiellaceae	R76-B128	Unknown R76-B128	2
e4bef98ed855af8ee4db7c1ec2d4336c	tacgaagggacctagcgtagttcggaattactgggcttaaagagctcgtaggtggttaaaaaagttggtggtgaaatcccaaggcttaaccttggaactgccatcaaaactttttagctagagtatgatagaggaaagtggaatttctagtgtagaggtgaaattcgtagatattagaaagaacaccaaatgcgaaggcaactttctggatcattactgacactgaggagcgaaagcatgggtagcgaagaggattagataccctcgtagtccatgctgtaaacgatgtgtgctagacgttggaaattttattttcagtgtcgcagcaaaagcgttaagcacaccgcctggggagtacgaccgcaaggtta	Bacteria	Proteobacteria	Alphaproteobacteria	SAR11 clade	Unknown SAR11 clade	Unknown SAR11 clade	Unknown SAR11 clade	2
e9f376c867c2a1506d5b0996f9839a20	tacgggagtggcaagcgttatccggaattattgggcgtaaagcgtccgcaggcggcttttcaagtctgctgttaaagcgtggagcttaactccatcatggcagtggaaactgaaaggcttgagtatggtaggggcagagggaattcccggtgtagcggtgaaatgcgtagatatcgggaagaacaccagtggcgaaggcgctctgctgggccattactgacgctcatggacgaaagccaggggagcgaaagggattagatacccctgtagtcctggccgtaaacgatgaacactaggtgtcgggggaatcgaccccttcggtgtcgtagctaacgcgttaagtgttccgcctggggagtacgcacgcaagtgtg	Bacteria	Cyanobacteria	Oxyphotobacteria	Synechococcales	Cyanobiaceae	Prochlorococcus MIT9313	Unknown Prochlorococcus MIT9313	2
ea3be9bf452686ab37f88742517287f5	tacgaagggggcgagcgttgttcggaattactgggcgtaaagggagcgcaggcggttcattcagttaggcgtgaaagccccgggctcaacctgggaactgcgcttaatactgatgagctagaaaacaggagagggtagtggaatttccagtgtagaggtgaaattcgtagatattggaaagaacaccggtggcgaaagcggctacctggcctggttttgacgctgaggctcgaaagcgtggggagcaaacaggattagataccctggtagtccacgccgtaaacgatgacagctagatgtcggggggttgcctctcggtgtcgccgctaacgcattaagctgtccgcctgggaagtacggtcgcaagatta	Bacteria	Proteobacteria	Alphaproteobacteria	Puniceispirillales	SAR116 clade	Unknown SAR116 clade	Unknown SAR116 clade	2
ebe485d9b4072059c7bd003dc6500814	tacgaagggggctagcgttgttcggaatcactgggcgtaaagcgtatgtaggcggatcaaaaagttagatgtgaaatccctgggctcaacccaggaactgcatttaaaactagtgatctagaatttggtaagggttagtagaatttccagtgtagaggtgaaattcgtagatattggaaagaataccagaagcgaaggcgactaactaggccatttttgacgctgagatacgaaagcgtgggtagcaaacaggattagataccctggtagtccacgcagtaaacgatgagtgctagtcgctggtacaatagtatcagtgtcgtagctaacgcattaagcactccgcctgggaagtacggtcgcaagatta	Bacteria	Proteobacteria	Alphaproteobacteria	Rhodospirillales	AEGEAN-169 marine group	Unknown AEGEAN-169 marine group	Unknown AEGEAN-169 marine group	2
eea46715b6680b336bae25cc979f5838	tacggagggtgcaagcgttaatcggaattactgggcgtaaagagtacgtaggcggctttgcaagtcgggtgtgaaagccctgagcttaactcaggaactgcattcgatactgcatcgctagagtttattagaggatagcggaattccaggtgtagcggtgaaatgcgtagatatctggaggaacaccaatggcgaaggcagctatctgggatacaactgacgctgaggtacgaaagcgtggggagcaaacaggattagataccctggtagtccacgccgtaaacgatgagaactagacgttgggtatttatacctggtgtcgcagctaacgcattaagttctccgcctggggagtacggccgcaaggttg	Bacteria	Proteobacteria	Gammaproteobacteria	Ectothiorhodospirales	Ectothiorhodospiraceae	Unknown Ectothiorhodospiraceae	Unknown Ectothiorhodospiraceae	2
eeeae8fd761ba6a403d99befb5e67daa	tacggaggatccaagcgttatccggaattattgggtttaaagggtccgcaggctgttttttaagtcagaggtgaaatcctgcagctcaactgtagaattgcctttgaaactgaaagacttgagttattgtgaagtggttagaatgtgtggtgtagcggtgaaatgcatagatatcacacagaataccaattgcgaaggcagatcactaacaattaactgacgctcagggacgaaagcgtgggtagcgaacaggattagataccctggtagtccacgccgtaaacgatggatactagctgtatgtctacttcaggtagatgtgtggccaagcgaaagtgataagtatcccacctggggagtacgatcgcaagattg	Bacteria	Bacteroidetes	Bacteroidia	Flavobacteriales	Flavobacteriaceae	NS4 marine group	Unknown NS4 marine group	2
ef066b3fcade6a615810d1d8a6ba0c4a	tacagagactccaagcgttattcggattcactgggcgtaaagggtgcgcaggcggccaagtgtgtcggaggtgaaatcttgcagcttaactgtaaaattgccttcgaaactacttggctagagtatcggagaggatagcggaattccaggtgtagcagtgaaatgcgtagatatctggaggaacaccaatggcgaaggcagctatctggacgattactgacgctcaggcacgaaagcatggggagcgaaagggattagatacccctgtagtccatgccgtaaacgttgtacactagatgttggaggattcgaccccttcagcgttcaagctaacgcgataagtgtaccgcctgaggactacggccgcaaggcta	Bacteria	Verrucomicrobia	Verrucomicrobiae	Opitutales	Puniceicoccaceae	Pelagicoccus	Unknown Pelagicoccus	2
ef0e3f724c4355da1de73f9ddaf8347f	tacgtagggtgcaagcgttgttcggaatcactgggcgtaaagggcgtgtaggcggaacgactagcgaggggtgaaatcccggggctcaaccccggaactgctcttcgaactgtcgatctagagaaggtcaggggccggcggaattcctggtgtagaggtgaaattcgtagagatcaggaggaacatcggaggcgaaggcggccggctggggccattctgacgctgaggcgcgaaagcgtggggagcaaacaggattagataccctggtagtccacgccgtaaacgatgggtactaggtgtccgggatgttcgaccattctgggtaccgcagctaacgcagtaagtaccccgcctgggaagtacggtcgcaagacta	Bacteria	Proteobacteria	Deltaproteobacteria	SAR324 clade(Marine group B)	Unknown SAR324 clade(Marine group B)	Unknown SAR324 clade(Marine group B)	Unknown SAR324 clade(Marine group B)	2
f5b418c5df849380c4ac8ab67db32dff	tacggagggggttagcgttgttcggaattactgggcgtaaagcgcgcgtaggcggactggaaagttgggggtgaaatcccgaggctcaacctcggaactgccttcaaaactcccagtctagagttcgagagaggtgagtggaattccaagtgtagaggtgaaattcgtagatatttggaggaacaccagtggcgaaggcggctcactggctcgatactgacgctgaggtgcgaaagtgtggggagcaaacaggattagataccctggtagtccacaccgtaaacgatgaatgccagtcgtcgggtagtatactattcggtgacacacctaacggattaagcattccgcctggggagtacggtcgcaagatta	Bacteria	Proteobacteria	Alphaproteobacteria	Rhodobacterales	Rhodobacteraceae	Unknown Rhodobacteraceae	Unknown Rhodobacteraceae	2
f79603c1f264f71d45379d0c1e0b13bc	tacgaagggacctagcgtagttcggaattactgggcttaaagagctcgtaggtggttagaaaagttggtggtgaaatcccaaggctcaaccttggaactgccatcaaaactttctagcttgagtgtgatagaggaaagtggaatttctagtgtagaggtgaaattcgtagatattagaaagaacaccaaatgcgaaggcaactttctggatcactactgacactgaggagcgaaagcatgggtagcgaagaggattagataccctcgtagtccatgctgtaaacgatgtgtgctagacgttggaaattttattttcagtgtcgcagcaaaagcgttaagcacaccgcctggggagtacgaccgcaaggtta	Bacteria	Proteobacteria	Alphaproteobacteria	SAR11 clade	Unknown SAR11 clade	Unknown SAR11 clade	Unknown SAR11 clade	2
f8b308c12dd0885832440747714244e2	tacgaagggacctagcgtagttcggaattactgggcttaaagagctcgtaggtggttaaaaaagttgatggtgaaatcccaaggctcaaccttggaactgccatcaaaactttttagctagagtgtgatagaggtaagtggaatttctagtgtagaggtgaaattcgtagatattagaaagaacaccaaatgcgaaggcaacttactgggtcactactgacactgaggagcgaaagcatgggtagcgaagaggattagataccctcgtagtccatgccgtaaacgatgagtgctagacgttggaaatatatttttcagtgtcgcagcgaaagcattaagcactccgcctggggagtacgaccgcaaggtta	Bacteria	Proteobacteria	Alphaproteobacteria	SAR11 clade	Clade II	Unknown Clade II	Unknown Clade II	2
f9398939e748a5a614b19d7b00943556	tacgaagggacctagcgtagttcggaattactgggcttaaagagttcgtaggtggttaaaaaagttggtagtgaaatcccagagcttaactctggaactgctatcaaaactttttagctagagtatgatagaggaaagcagaatttctagtgtagaggtgaaattcgtagatattagaaagaataccaattgcgaaggcagctttctggatcattactgacactgaggaacgaaagcatgggtagcgaagaggattagataccctcgtagtccatgccgtaaacgatgtgtgttagacgttggaaatttattttcagtgtcgcagcgaaagcgataaacacaccgcctggggagtacgaccgcaaggtta	Bacteria	Proteobacteria	Alphaproteobacteria	SAR11 clade	Clade I	Clade Ib	Unknown Clade Ib	2
fc32c33214518b15a5fd59ff7c002a2b	tacggagggggttagcgttgttcggaattactgggcgtaaagcgcacgtaggcggattagaaagttagaggtgaaatcccggggctcaaccccggaactgcctttaaaactactagtctagagttcgagagaggtgagtggaattccgagtgtagaggtgaaattcgtagatattcggaggaacaccagtggcgaaggcggctcactggctcgatactgacgctgaggtgcgaaagtgtggggagcaaacaggattagataccctggtagtccacaccgtaaacgatgaatgccagtcgtcggatagtatactattcggtgacacacctaacggattaagcattccgcctggggagtacggtcgcaagatta	Bacteria	Proteobacteria	Alphaproteobacteria	Rhodobacterales	Rhodobacteraceae	Unknown Rhodobacteraceae	Unknown Rhodobacteraceae	2
fc414e43721e26b76f1b2b6ad4feacac	tacggagggtgcgagcgttaatcggaattactgggcgtaaagcgcatgcaggcggtttattaagccagatgtgaaagccccgggcttaacctgggaattgcatttggaactggtaaactagagtcttgtagaggggggtagaatttcaggtgtagcggtgaaatgcgtagagatctgaaggaataccggtggcgaaggcggccccctggacaaagactgacgctcagatgcgaaagcgtggggagcaaacaggattagataccctggtagtccacgccgtaaacgatgtctacttgaaggttgtgatcttgaatcgtggctttcggagctaacgcgttaagtagaccgcctggggagtacggtcgcaagatta	Bacteria	Proteobacteria	Gammaproteobacteria	Vibrionales	Vibrionaceae	Unknown Vibrionaceae	Unknown Vibrionaceae	2
fc8483af1ad4e2e98dd76669be21a350	tacgaagggggcgagcgttattcggaattattgggcgtaaagggctcgcaggctgcttgaacagttagacgtgaaatccccgggctcaacctgggaactgcgtttaatactagcaagctagagagatagagaggaaagtggaactcccagtgtagaggtgaaattcgtagatattgggaagaacaccagtggcgaaagcgactttctggctattttctgacgctgaggagcgaaagcgtggggagcaaacaggattagataccctggtagtccacgccgtaaacgatgtgtgctagatgttggaaggttacctttcagtgtcgcagctaacgcactaagcacaccgcctgggaagtacggtcgcaagatta	Bacteria	Proteobacteria	Alphaproteobacteria	Puniceispirillales	SAR116 clade	Unknown SAR116 clade	Unknown SAR116 clade	2
fd3fea7c47fc64073cab7999d71a5c99	tacgtagggggcgagcgttgtccggatttattgggcgtaaagagctcgtaggcggttcaacaagtcggtcgtgaaagttcagggctcaaccctgaaatgtcgatcgatactgttgtgactaggatacggtagaggtgagtggaattccgagtgtagcggtgaaatgcgtagatattcggaggaacaccaattgcgaaggcagctcactgggccgctatcgacgctgaggagcgaaagctaggggagcaaacaggattagataccctggtagtcctagctgtaaacgatggatactagacgtaggaattggattaacgatttctgtgtcgtagctaacgcgttaagtatcccgcctggggagtacggtcgcaagacta	Bacteria	Actinobacteria	Acidimicrobiia	Actinomarinales	Actinomarinaceae	Candidatus Actinomarina	Unknown Candidatus Actinomarina	2
fd493c19f84a0f6fcb7ff9a227c9ebd0	tacgaagggggctagcgttgttcggaatcactgggcgtaaagcgtatgtaggcggatcaaaaagttagatgtgaaatccctgggctcaacccaggaactgcatttaaaactagtgatctagaatttggtaagggttagtagaatttccagtgtagaggtgaaattcgtagatattggaaagaataccagaagcgaaggcgactaactaggccatttttgacgctgagatacgaaagcgtgggtagcaaacaggattagataccctggtagtccacgcagtaaacgatgagtgctagtcgctggtgcaatagtatcagtgtcgtagctaacgcattaagcactccgcctgggaagtacggtcgcaagatta	Bacteria	Proteobacteria	Alphaproteobacteria	Rhodospirillales	AEGEAN-169 marine group	Unknown AEGEAN-169 marine group	Unknown AEGEAN-169 marine group	2
fd90760971da54ffe9350790ba88ab0a	tacggaggattcgagcgttatccggaatcattgggtttaaagggtccgcaggcggttttttaagtcagaggtgaaatcctgcagctcaactgtagaattgcctttgatactgaaagacttgagttattgtgaagtggttagaatgtgtggtgtagcggtgaaatgcatagatatcacacagaataccgattgcgaaggcagatcactaacaatatactgacgctcagggacgaaagcgtgggtagcgaacaggattagataccctggtagtccacgccgtaaacgatggatactagctgtatgtctacctcaggtagatgtgtggccaagcgaaagtgataagtatcccacctggggagtacgatcgcaagattg	Bacteria	Bacteroidetes	Bacteroidia	Flavobacteriales	Flavobacteriaceae	NS4 marine group	Unknown NS4 marine group	2
068e8ccdff42b70e8c1a9888e9bb4ec8	tacggagggtgcaagcgttatccggatttattgggtttaaagggtccgcaggcgggagaataagtcagtggtgaaatcctatcgcttaacgatagaactgccattgatactgtttttcttgagtgtagttgaagttggcggaatgtgtcatgtagcggtgaaatgcatagatatgacacagaacaccgattgcgaaggcagctaactaaactataactgacgctcatggacgaaagcgtggggagcgaacaggattagataccctggtagtccacgctgtaaacgatgattactcggtgttggcgatatacagtcagtgcctaagcgaaagtgataagtaatccacctggggagtacggtcgcaagattg	Bacteria	Bacteroidetes	Bacteroidia	Flavobacteriales	Cryomorphaceae	Unknown Cryomorphaceae	Unknown Cryomorphaceae	3
0aa6a21e58b3382697a5b22a2ec69352	tacggagggtgcaagcgttatccggatttattaggtttaaagggttcgcaggcggaattttaagtcagtggtgaaagcctacagctcaactgtagaactgccattgaaactgatattcttgagtatagatgaagtgggcggaatatgtcatgtagcggtgaaatgcatagatatgacatggaacaccaattgcgaaggcagctcactaaactattactgacgctcatgaacgaaagcgtggggagcgaacaggattagataccctggtagtccacgccgtaaactatgatcactagatgttggcgatatattgtcagtgttttagagaaatcgttaagtgatccacctggggagtacgttcgcaagaatg	Bacteria	Bacteroidetes	Bacteroidia	Flavobacteriales	NS9 marine group	Unknown NS9 marine group	Unknown NS9 marine group	3
0d7e7aa696e485b5e7fcef465dda8a6f	tacggagggtgcaagcgttatccggatttattaggtttaaagggttcgcaggcggaattttaagtcagtggtgaaagcctacagctcaactgtagaactgccattgatactgatattcttgagtatagatgaagtgggcggaatatgtcatgtagcggtgaaatgcatagatatgacatggaacaccaattgcgaaggcagctcactaaactattactgacgctcatgaacgaaagcgtggggagcgaacaggattagataccctggtagtccacgccgtaaactatgatcactagatgttggcgatatattgtcagtgttttagagaaatcgttaagtgatccacctggggagtacgttcgcaagaatg	Bacteria	Bacteroidetes	Bacteroidia	Flavobacteriales	NS9 marine group	Unknown NS9 marine group	Unknown NS9 marine group	3
11e53777cea1868be5fa000b92926f6b	tacagaggtcccaagcgttgttcggatttactgggcgtaaagagtgcgtaggcggctagaaaagtttggtgtgaaatcttcgggcttaacccggaaactgcactgaaaactatctggctagaggatcggagaggagattggaattctcggtgtagcagtgaaatgcgtagatatcgagaggaacaccagttgcgaaggcggatctctggacggttcctgacgctgaggcacgaaagctggggtagcgaagaggattagataccctcgtagtcccagccgtaaacggtgcacacttgctgtaggcggattcgaccccgtctgtggcgaagctaacgcgataagtgtgccgcctggggagtacggtcgcaagatta	Bacteria	Verrucomicrobia	Verrucomicrobiae	Arctic97B-4 marine group	Unknown Arctic97B-4 marine group	Unknown Arctic97B-4 marine group	Unknown Arctic97B-4 marine group	3
22311ee01de2db771645a8aff44fbfa8	tacgtagggggcgagcattgtccggaattattgggcgtaaagagctcgtaggcggttcaacaagtcgttcgtgaaagtttagagcttaactctaaaatgtcgatcgatactgttgtgactagaatacggtagaggtgagtggaattcaaagtgtagcggtgaaatgcgtagatattttgaggaacaccaattgcgaaggcagctcactgggccgctattgacgctgaggagcgaaagctaggggagcaaacaggattagataccctggtagtcctagctgtaaacgatggatactagatgtgggaactggattgacggtttccgtatcgtagctaacgcgttaagtatcccgcctggggagtacggccgcaaggcta	Bacteria	Actinobacteria	Acidimicrobiia	Actinomarinales	Actinomarinaceae	Candidatus Actinomarina	Unknown Candidatus Actinomarina	3
2a42393f6da41b7bbff9b036fd34a7bc	aacgtaggatccgagcgttatccggaatcactgggcgtaaagggcgtgtaggcggtttggcaagtcggtcatgaaagctcccggctcaactgggagaggttgtccgatactgctagactagagggcaagagagggaggtggaattcccggtgtagaggtgaaatgcgtagatatcgggaggaacaccagtggcgaaggcggcctcctggcttgcacctgacgctgagacgcgaaagcgtggggagcgaacgggattagaaaccccggtagtccacgccgtaaacgatgtcaactaggtgttggtggtataaaatccatcggtaccggagctaacgcattaagttgaccgcctggggactacgatcgcaagatta	Bacteria	Chloroflexi	Anaerolineae	Anaerolineales	Anaerolineaceae	Unknown Anaerolineaceae	Unknown Anaerolineaceae	3
2a816e7529f05239b67efd7efc95981b	tacggaggatccaagcgttatccggaatcattgggtttaaagggtccgtaggtggataattaagtcagaggtgaaatcttgcagctcaactgtaaaattgcctttgatactggttatcttgagtcattatgaagtagttagaatatgtagtgtagcggtgaaatgcatagatattacatagaataccaattgcgaaggcagattactaataatgtactgacactgatggacgaaagcgtgggtagcgaacaggattagataccctggtagtccacgccgtaaacgatggttactagctgtgtggacttcggtctgcgtggctaagcgaaagtgataagtaacccacctggggagtacgttcgcaagaatg	Bacteria	Bacteroidetes	Bacteroidia	Flavobacteriales	Flavobacteriaceae	Formosa	Unknown Formosa	3
2c793152458beb868df841eb479d6339	taccggcgccccaagtggtagtcgcttttattgggcctaaaacgtccgtagccggtctggtacattcgtgggtaaatcaaccagctcaactggttgaattctgcgagcacggccagacttgggaccgggagaggtgtggggtactctcagggtaggggtaaaatcctgtcatcctgagaggaccacctgttgcgaaggcgccacactagaacggatccgacggtcagggacgaagcctaggggcacgaaccggattagatacccgggtagtcctaggtgtaaacgctgtggacttgatgttgggagcgctccgagcgccctcagtgtcgaagcgaaggtgataagtccactgcctggggagtacggtcgcaaggctg	Archaea	Euryarchaeota	Thermoplasmata	Marine Group II	Unknown Marine Group II	Unknown Marine Group II	Unknown Marine Group II	3
2eaca7bbe24298729fdade842d8d0622	cacggggggggcaaacgttgttcggaatcactgggcgtaaagggtccgtaggcggccgcgtaagtcggaggtgaaagccctgggcttaacccaggaattgcctttgaaactgcacggcttgagtctggtagagggagacggaattcccggtgtagcggtgaaatgcgtagatatcgggaggaacacccgtggcgaaggcggtctcctgggccagtactgacgctgagggacgaaagcgtggggagcaaacaggattagataccctggtagtccacgccctaaacgatgggcacttggtgtggcggtcgttcaggctgccgtgccggagctaacgtgttaagtgccccgcctggggagtacggtcgcaaggctg	Bacteria	Acidobacteria	Subgroup 26	Unknown Subgroup 26	Unknown Subgroup 26	Unknown Subgroup 26	Unknown Subgroup 26	3
3d8f5cd441e79a001a0e7e6046b96396	tacgggagtggcaagcgttatccggaattattgggcgtaaagcgtccgcaggcggcccaacaagtctgctgttaaaaagtggagctcaactccatcatggcagtggaaactgttgggctagagtgtggtaggggcagagggaattcccggtgtagcggtgaaatgcgtagatatcgggaagaacaccagtggcgaaggcgctctgctgggccatcactgacgctcatggacgaaagccaggggagcgaaagggattagatacccctgtagtcctggccgtaaacgatgaacactaggtgtcgggggaatcgacccctccggtgtcgtagccaacgcgttaagtgttccgcctggggagtacgcacgcaagtgtg	Bacteria	Cyanobacteria	Oxyphotobacteria	Synechococcales	Cyanobiaceae	Synechococcus CC9902	Unknown Synechococcus CC9902	3
4f63e0b7dbce5cd4de7b8f90844e5ac6	tacggagggtgcgagcgttatccggaattattgggtttaaagggtgcgtaggcggaaatttaagtcagtggtgaaagcctgcagcttaactgtagaattgccattgatactgaatttcttgaatctaattgaagtaggcggaatatgacatgtagcggtgaaatgcttagatatgtcatagaacaccgatagcgaaggcagcttactaagttagtattgacgctaatgcacgaaagcgtggggagcgaacaggattagataccctggtagtccacgccgtaaacgatgattactcgctattggcgatacactgtcagtggctaagcgaaagtgataagtaatccacctggggagtacgatcgcaaggttg	Bacteria	Bacteroidetes	Bacteroidia	Flavobacteriales	NS7 marine group	Unknown NS7 marine group	Unknown NS7 marine group	3
5cbedd642a51c1fba49346baae148ece	tacggagggggttagcgttgttcggaattactgggcgtaaagcgcacgtaggcggattggaaagttagaggtgaaatcccagggctcaaccctggaactgcctttaaaactcccagtcttgagttcgagagaggtgagtggaattccaagtgtagaggtgaaattcgtagatatttggaggaacaccagtggcgaaggcggctcactggctcgatactgacgctgaggtgcgaaagtgtggggagcaaacaggattagataccctggtagtccacaccgtaaacgatgaatgccagtcgtcgggtagtatactattcggtgacacacctaacggattaagcattccgcctggggagtacggtcgcaagatta	Bacteria	Proteobacteria	Alphaproteobacteria	Rhodobacterales	Rhodobacteraceae	Unknown Rhodobacteraceae	Unknown Rhodobacteraceae	3
5cd2d17b001d141a0dab83c22f2cc7df	tacgaggggtgctagcgttgtccggatttactgggcgtaaagggtacgtaggcgttttaacaagttatgtgttaaatactttagcttaactaaagaactgcacataaaactgttagaatagagtttgagagaggaacgcagaattcatggtggagcggtgacatgcgtagatatcatgaggaaagtcaaatgcgaaggcagccttctggctcaaaactgacgctgaggtacgaaagcgtggggagcgaacaggattagataccctggtagtccacgccgtaaacgatgagtacttggtgctggaagattcgaccctttcagtgccgtagctaacgcgataagtactccgcctggggactacgatcgcaagattg	Bacteria	Marinimicrobia (SAR406 clade)	Unknown Marinimicrobia (SAR406 clade)	Unknown Marinimicrobia (SAR406 clade)	Unknown Marinimicrobia (SAR406 clade)	Unknown Marinimicrobia (SAR406 clade)	Unknown Marinimicrobia (SAR406 clade)	3
62cc458b4fba194871df71f518e83ad3	taccagctccccgagtggtcgggacgattattgggcctaaagcatccgtagcctgttctgtaggtcttatgttaaaatcaattgcttaacaattgaactgcatgagataccacaaaactaggaggcgggagaggtggacggtactccacgggtaggggtaaaatcctctgaaccgtggaagaccaccagtggcgaaggcggtccaccagaacgcgctcgacggtgagggatgaaagctggggtagcgaaccggattagatacccgggtagtcccagctgtaaacgatgcaagctaggtgatgcatcagccacgtgttgatgcagtgccgcagggaagccgttaagcttgccgcctggggagtacggtcgcaaggctg	Archaea	Thaumarchaeota	Marine Benthic Group A	Unknown Marine Benthic Group A	Unknown Marine Benthic Group A	Unknown Marine Benthic Group A	Unknown Marine Benthic Group A	3
69111f24e487792a280f9bebc77124be	tacggagggtgcgagcgttaatcggaattactgggcgtaaagcgcgcgtaggcggtttgataagctagctgtgaaagccctgggctcaacctaggaactgcagttagaactgtctgactagagtacagtagagggtggcggaatttcctgtgtagcggtgaaatgcgtagatataggaaggaacatcagtggcgaaggcggccacctggactgatactgacgctgaggtgcgaaagcgtggggagcaaacaggattagataccctggtagtccacgccgtaaacgatgtctactagccgttgggagacttgatctcttagtggcgcagttaacgcgataagtagaccgcctggggagtacggccgcaaggtta	Bacteria	Proteobacteria	Gammaproteobacteria	Cellvibrionales	Porticoccaceae	SAR92 clade	Unknown SAR92 clade	3
75806b3b6f7236b36a35cd1d98b83f8c	tacggagactgcaagcgttactcggattcactgggcgtaaagggtgcgtaggcggatagatgtgtgaggtgtgaaatctcggggctcaacctcgaaactgcgcctcaaactgtctatctagagtattggagaggtaagcggaatttctggtgtagcggtgaaatgcgtagatatcagaaggaacaccaatggcgaaggcagcttactggacaataactgacgctgaggcacgaaagcatgggtagcgaaagggattagatacccctgtagtccatgccgtaaacgttgtacactaggtcttgggggtttcgaccctttcaggaccccagctaacgcgataagtgtaccgcctgaggactacggccgcaaggcta	Bacteria	Verrucomicrobia	Verrucomicrobiae	Opitutales	Puniceicoccaceae	Lentimonas	Unknown Lentimonas	3
855d4af95a93bb619d125d76b2f6bb87	cacgtactgtgcgaacgttattcggaatcactgggcttaaagggtgcgtaggcggtttatcaagtcagatgtgaaatgcctgagctcaactgaggcactgcgtttgaaactgatagacttgagtattccaggggtatgcggaactgccagtggagcggtgaaatgcgttgatattggcaggaacaccagtggcgaaggcggcatactgggggattactgacgctgaggcacgaaagccagggtagcgaacgggattagataccccggtagtcctggctgtaaacgatgagtactgggtgggagaaagcttgctttttcctgccgtagcgaaagcattaagtactccgcctggggagtatggtcgcaaggctg	Bacteria	Planctomycetes	Planctomycetacia	Planctomycetales	Rubinisphaeraceae	Unknown Rubinisphaeraceae	Unknown Rubinisphaeraceae	3
8e2c45f1a8ddec1cd0fa8e727d722ecb	tacggagggtccaagcgttatccggaatcattgggtttaaagggttcgcaggctgtttaataagtcagtggtgaaatctcgaggctcaacctcgaaactgccattgatactgttagacttgaatacagttggagtaggcggaatgtgtagtgtagcggtgaaatgcttagatattacacagaacaccgatagcgaaggcagcttactaaactgtgattgacgctcatgaacgaaagcgtggggagcgaacaggattagataccctggtagtccacgccgtaaactatgattactcgatattggcgatatacggtcagtgtctaagcgaaagtgataagtaatccacctggggagtacggtcgcaagattg	Bacteria	Bacteroidetes	Bacteroidia	Flavobacteriales	Crocinitomicaceae	Crocinitomix	Unknown Crocinitomix	3
8f74ddd054ba18d912412be8ea1e12e8	tacggagggggctaacgttgttcggaattactgggcgtaaagcgcgcgtaggcggattagacagttgagggtgaaatcccggagcttaacttcggaactgccttcaatactactaatctagagttcggaagaggtgagtggaattcctagtgtagaggtgaaattcgtagatattaggaagaacatcagaggcgaaggcggctcactggtccgatactgacgctaaggtgcgaaagcgtggggagcaaacaggattagataccctggtagtccacgccgtaaacgatggaagctagttgttggacggtttaactgttcagtgacacagctaacgcattaagcttcccgcctggggagtacggtcgcaagatta	Bacteria	Proteobacteria	Alphaproteobacteria	Parvibaculales	OCS116 clade	Unknown OCS116 clade	Unknown OCS116 clade	3
94b95778661c80deff6669067b14b69f	tacggagggtccaagcgttatccggatttattgggtttaaagggtccgtaggcgggttattaagtcagtggtgaaatcctacagctcaactgtagaactgccattgaaactggtaaccttgagtataattgaagtgggcggaatgtgtcatgtagcggtgaaatgcttagatatgacacagaacaccgattgcgaaggcagctcactaagttattactgacgctgagggacgaaagcgtgggtagcgaacaggattagataccctggtagtccacgccgtaaacgatgtacactcgttgctggcaatacacagtcagtgaccaagcgaaagtattaagtgtaccacctggggagtacgatcgcaagattg	Bacteria	Bacteroidetes	Bacteroidia	Flavobacteriales	Cryomorphaceae	Unknown Cryomorphaceae	Unknown Cryomorphaceae	3
a989a8760b87ca2b81366aec9f113a01	tacggagggaccgaacgttaatcggaattactgggcgtaaagcgcgcgtaggcggtttgttaagtgggatgtgaaagccctgggctcaacctaggaactgcatctcaaactgacaggctagagtgtagtagagggaggtggaatttcctgtgtagcggtgaaatgcgtagatataggaaggaacaccagtggcgaaggcggcctcctggactaacactgacgctgaggcgcgaaagcgtggggagcaaacaggattagataccctggtagtccacgccgtaaacgatgagaactagccgttgggccccattggggcttggtggcgcagctaacgcgttaagttctccgcctggggagtacggccgcaaggtta	Bacteria	Proteobacteria	Gammaproteobacteria	KI89A clade	Unknown KI89A clade	Unknown KI89A clade	Unknown KI89A clade	3
a9e723639cb7f41ebb5adfcdf3a12317	tacgaaggtcccaagcgttgttcggaatcactgggcgtaaagcgtgcgtaggcggcatggtaagtcagatgtgaaagcccggggctcaaccccggaactgcatccgatactgccaagctagagtagtggaggggagtctggaattcacggtgtagcagtgaaatgcgtagatatcgtgaggaacactagtggcgaaggcgagactctggacactaactgacgctgaggcacgaaggctagggtagcgaaagggattagatacccctgtagtcctagcagtaaacggtgcgcgtttggtgtgggcaggttcgaccctgtccgtgccggagctaacgcgttaaacgcgccgcctggggagtacggtcgcaagacta	Bacteria	Verrucomicrobia	Verrucomicrobiae	Verrucomicrobiales	DEV007	Unknown DEV007	Unknown DEV007	3
aa6537dbd462149a8d7383c03d45d1d9	tacgaagggacctagcgtagttcggaattactgggcttaaagagttcgtaggtggttaaaaaagttggtggtgaaatcccagagcttaactctggaactgccatcaaaactttttagctagagtatgatagaggaaagcagaatttctagtgtagaggtgaaattcgtagatattagaaagaataccgattgcgaaggcagctttctggatcattactgacactgaggaacgaaagcatgggtagcgaagaggattagataccctcgtagtccatgctgtaaacgatgtgtgttagacgttggaaatttattttcagtgtcgcagcgaaagcaataaacacaccgcctggggagtacgaccgcaaggtta	Bacteria	Proteobacteria	Alphaproteobacteria	SAR11 clade	Clade I	Unknown Clade I	Unknown Clade I	3
b5d6843765969c231890371baecb938e	tacgggagtggcaagcgttatccggaattattgggcgtaaagcgtccgcaggcggcctttcaagtctgctgttaaaacgtggagctcaactccatcatggcagtggaaactgattggcttgagtatggtaggggcagagggaattcccggtgtagcggtgaaatgcgtagatatcgggaagaacaccagtggcgaaggcgctctgctgggccattactgacgctcatggacgaaagccaggggagcgaaagggattagatacccctgtagtcctggccgtaaacgatgaacactaggtgtcgggggaatcgaccccttcggtgtcgtagctaacgcgttaagtgttccgcctggggagtacgcacgcaagtgtg	Bacteria	Cyanobacteria	Oxyphotobacteria	Synechococcales	Cyanobiaceae	Prochlorococcus MIT9313	Unknown Prochlorococcus MIT9313	3
b89713746d818c6d3804ec666b84530a	tacggagggtgcgagcgttaatcggaattactgggcgtaaagcgtacgcaggcggttagttaagtcagatgtgaaagccccgggctcaacctgggaactgcatttgaaactggctaactagagtgcgacagagggtggtagaatttcaggtgtagcggtgaaatgcgtagagatctgaaggaataccgatggcgaaggcagccacctgggtcgacactgacgctcatgtacgaaagcgtgggtagcaaacaggattagataccctggtagtccacgccgtaaacgatgtctactagcagctcggttcgttagaacggttttgcgcagctaacgcgttaagtagaccgcctggggagtacggccgcaaggtta	Bacteria	Proteobacteria	Gammaproteobacteria	Alteromonadales	Pseudoalteromonadaceae	Algicola	Unknown Algicola	3
c4f51bf0c51a9f585117a3257da17aa2	tacggagggtccgagcgttatccggaatcattgggtttaaagggtccgcaggcggtcttttaagtcagaggtgaaatcctacagctcaactgtagaactgcctttgatactgaaagacttgagttattatgaagtggttagaatgtgtggtgtagcggtgaaatgcatagatatcacacagaataccgattgcgaaggcagatcactaataatatactgacgctcatggacgaaagcgtggggagcgaacaggattagataccctggtagtccacgccgtaaacgatggatactagctgttcgtctaacattggttagatgagtggctaagcgaaagtgataagtatcccacctggggagtacggtcgcaagactg	Bacteria	Bacteroidetes	Bacteroidia	Flavobacteriales	Flavobacteriaceae	NS4 marine group	Unknown NS4 marine group	3
d64d76fee6fdf2437f3b6a8e4cbda626	tacgaagggatctagcgtagttcggaattactgggcttaaagagctcgtaggtggttaaaaaagttggtggtgaaatcccaaggctcaaccttggaactgccatcaaaactttttagcttgagtgtgatagaggaaagtggaatttctagtgtagaggtgaaattcgtagatattagaaagaacaccaaaagcgaaggcaactttctggatcactactgacactgaggagcgaaagcatgggtagcgaagaggattagataccctcgtagtccatgctgtaaacgatgtgtgctagacgttggaaatttatttttcagtgtcgcagcaaaagcgttaagcacaccgcctggggagtacgaccgcaaggtta	Bacteria	Proteobacteria	Alphaproteobacteria	SAR11 clade	Unknown SAR11 clade	Unknown SAR11 clade	Unknown SAR11 clade	3
da500ac57012d95dd06c435f2c67e6a7	tacgggagtggcaagcgttatccggaattattgggcgtaaagcgtccgcaggcggcttttcaagtctgctgttaaaacgtggagcttaactccatcaaggcagtggaaactgattggcttgagtgtggtaggggcagagggaattcccggtgtagcggtgaaatgcgtagatatcgggaagaacaccagtggcgaaggcgctctgctgggccataactgacgctcatggacgaaagccaggggagcgaaagggattagatacccctgtagtcctggccgtaaacgatgaacactaggtgtcgggggaatcgaccccctcggtgtcgtagccaacgcgttaagtgttccgcctggggagtacgcacgcaagtgtg	Bacteria	Cyanobacteria	Oxyphotobacteria	Synechococcales	Cyanobiaceae	Prochlorococcus MIT9313	Unknown Prochlorococcus MIT9313	3
e5ffb61c3432c43cd5f8d5a5117afedb	tacgaggggtcctagcgttgtccggatttactgggcgtaaagggtacgtaggcgttttaataagttatatgttaaatatcttggcttaaccaagaaagtgcatataaaactgttaaaatagagtttgagagaggaacgcagaattcatggtggagcggtgacatgcgtagatatcatgaggaaagtcaaatgcgaaggcagccttctggctcaaaactgacgctgaggtacgaaagcgtggggagcgaacaggattagataccctggtagtccacgccgtaaacgatgagtatttggtgctgggggattcgaccctttcagtgccgtagctaacgcgataaatactccgcctggggactacgatcgcaagattg	Bacteria	Marinimicrobia (SAR406 clade)	Unknown Marinimicrobia (SAR406 clade)	Unknown Marinimicrobia (SAR406 clade)	Unknown Marinimicrobia (SAR406 clade)	Unknown Marinimicrobia (SAR406 clade)	Unknown Marinimicrobia (SAR406 clade)	3
e714371e66bda769c60d6a872cc36e9b	tacggagggtgcgagcgttaatcggaattactgggcgtaaagcgcacgcaggcggtttgttaagctagatgtgaaagccccgggctcaacctgggatggtcatttagaactggcagactagagtcttggagaggggagtggaattccaggtgtagcggtgaaatgcgtagatatctggaggaacatcagtggcgaaggcggctccctggccaaagactgacgctcatgtgcgaaagtgtgggtagcgaacaggattagataccctggtagtccacaccgtaaacgctgtctactagctgtttgtgaatttaattcgtgagtagcgaagctaacgcgctaagtagaccgcctggggagtacggccgcaaggtta	Bacteria	Proteobacteria	Gammaproteobacteria	Alteromonadales	Alteromonadaceae	Unknown Alteromonadaceae	Unknown Alteromonadaceae	3
f7b6a808234394e3ac9ebc0f3232bba1	tacgggagtggcaagcgttatccggaattattgggcgtaaagcgtccgcaggcggcctttcaagtctgctgttaaaacgtggagcttaactccatcaaggcagtggaaactgttgggcttgagtgtggtaggggcagagggaattcccggtgtagcggtgaaatgcgtagatatcgggaagaacaccagtggcgaaggcgctctgctgggccataactgacgctcatggacgaaagccaggggagcgaaagggattagatacccctgtagtcctggccgtaaacgatgaacactaggtgtcgggggaatcgaccccctcggtgtcgtagccaacgcgttaagtgttccgcctggggagtacgcacgcaagtgtg	Bacteria	Cyanobacteria	Oxyphotobacteria	Synechococcales	Cyanobiaceae	Prochlorococcus MIT9313	Unknown Prochlorococcus MIT9313	3
f943ed8fd508c97b68a69283bf1babb5	caccggcaccccaagtggtagccactattattgggcctaaagcgttcgtagccggtttggtaaattcttgggtaaatcgtaccgcttaacggtgcggattccggggacactaccagacttgagaccgggggagatcagaggtacttgcgggggagcggtgaaatgttgtaatcccgcagggaccaccagtggcgaaggcgtctgatcagaacggctctgacggtgaggaacgaaaccctggggcgcaaacgggattagataccccggtagtccagggcgtaaacgctgctgacttggtgttggggatcctacgaggatgtccagtgctggcgcgaaggtattaagtcagccgcctggggagtacggtcgcaagactg	Archaea	Euryarchaeota	Thermoplasmata	Marine Group III	Unknown Marine Group III	Unknown Marine Group III	Unknown Marine Group III	3
00232f374cfc930f3fffbaef0d0c6d80	tacggagggtgcgagcgttaatcggaattactgggcgtaaagcgtgcgtaggcggcatggtcagtcggatgtgaaagccccgggcttaacctgggaattgcattcgaaactaccaagctagagtatgctagaggaaagtggaattcccggtgtagcggtgaaatgcgtagatatcgggaggaacatcaatggcgaaggcaactttctggagcaatactgacgctgaggtacgaaagcgtggggagcaaacaggattagataccctggtagtccacgccctaaacgatgtcaactagccgttgggttcatttaagaatttagtggcgcagctaacgcgttaagttgaccgcctggggagtacggccgcaaggtta	Bacteria	Proteobacteria	Gammaproteobacteria	HgCo23	Unknown HgCo23	Unknown HgCo23	Unknown HgCo23	4
00c4c1c65d8669ed9f07abe149f9a01d	tacggagggggctaacgttgttcggaattactgggcgtaaagcgcgcgtaggcggattagacagttgagggtgaaatcccggagcttaacttcggaactgcccccaatactactaatctagagttcggaagaggtgagtggaattcctagtgtagaggtgaaattcgtagatattaggaagaacatcagaggcgaaggcggctcactggtccgatactgacgctgaggtgcgaaagcgtggggagcaaacaggattagataccctggtagtccacgccgtaaacgatggaagctagttgttggacggtttactgttcagtgacacagctaacgcattaagcttcccgcctggggagtacggtcgcaagatta	Bacteria	Proteobacteria	Alphaproteobacteria	Parvibaculales	OCS116 clade	Unknown OCS116 clade	Unknown OCS116 clade	4
06396b39180532dfc3365dec702d6660	tacggagacctcgagcgttactcggatttactgggcgtaaagggtgagtaggcggctagatatgtcaggtgtgaaatcccggggctcaacctcggaactgcgcctgaaactatttagctagagtctcggagaggatagtggaattccaggtgtagcggtgaaatgcgtagatatctggaggaacaccagtggcgaaggcgactatctggacgagtactgacgctcaatcacgaaagcgtgggtagcgaaagggattagatacccctgtagtccacgccgtaaacgttgcacactaggtttcggaggattcgaccccttcggagcccaagctaacgcgttaagtgtgccgcctgaggactacggccgcaaggcta	Bacteria	Verrucomicrobia	Verrucomicrobiae	Opitutales	Puniceicoccaceae	MB11C04 marine group	Unknown MB11C04 marine group	4
095fc9119cf3281ceeaa14bea826fc57	tacgaagggacctagcgtagttcggaattactgggcttaaagagttcgtaggtggttaaaaaagttggtggtgaaatcccagagcttaactctggaactgccatcaaaactttttagctagagtatgatagaggaaagcagaatttctagtgtagaggtgaaattcgtagatattagaaagaataccaattgcgaaggcagctttctggatcattactgacactgaggaacgaaagcatgggtagcgaagaggattagataccctcgtagtccatgctgtaaacgatgtgtgttagacgttggaaatttattttcagtgtcgcagcgaaagcgataaacacaccgcctggggagtacgaccgcaaggtta	Bacteria	Proteobacteria	Alphaproteobacteria	SAR11 clade	Clade I	Unknown Clade I	Unknown Clade I	4
1200c8790170c35af29a0810ec48d411	tacggagggggctagcgttgttcggaattactgggcgtaaagcgtatgtaggcggatcaaaaagttagatgtgaaatccctgggcttaacctaggaactgcatttaaaactagtgatctagaatttggtaggggttagtagaatttccagtgtagaggtgaaattcgtagatattggaaagaataccagtggcgaaggcgactaactgggccatttttgacgctgagatacgaaagcgtgggtagcaaacaggattagataccctggtagtccacgcagtaaacgatgagtgctagtcgctgggtcaatagattcagtgtcgaagctaacgcattaagcactccgcctgggaagtacggtcgcaagatta	Bacteria	Proteobacteria	Alphaproteobacteria	Rhodospirillales	AEGEAN-169 marine group	Unknown AEGEAN-169 marine group	Unknown AEGEAN-169 marine group	4
12410564eef73c3c877af2b6ea638ba2	tacgggagtggcaagcgttatccggaattattgggcgtaaagcgtccgcaggcggcctttcaagtctgctgttaaagcgtggagcttaactccatcatggcagtggaaactgattggcttgagtatggtaggggcagagggaattcccggtgtagcggtgaaatgcgtagatatcgggaagaacaccagtggcgaaggcgctctgctgggccattactgacgctcatggacgaaagccaggggagcgaaagggattagatacccctgtagtcctggccgtaaacgatgaacactaggtgtcgggggaatcgaccccttcggtgtcgtagctaacgcgttaagtgttccgcctggggagtacgcacgcaagtgtg	Bacteria	Cyanobacteria	Oxyphotobacteria	Synechococcales	Cyanobiaceae	Prochlorococcus MIT9313	Unknown Prochlorococcus MIT9313	4
165d53a3627c5b13dc0e4d43a9585b35	tacgggagtggcaagcgttatccggaattattgggcgtaaagcgtccgcaggcggcctttcaagtctgctgttaaagcgtggagcttaactccatcatggcagtggaaactgataggcttgagtatggtaggggcagagggaattcccggtgtagcggtgaaatgcgtagatatcgggaagaacaccagtggcgaaggcgctctgctgggccataactgacgctcatggacgaaagccaggggagcgaaagggattagatacccctgtagtcctggccgtaaacgatgaacactaggtgtcgggggaatcgaccccttcggtgtcgtagctaacgcgttaagtgttccgcctggggagtacgcacgcaagtgtg	Bacteria	Cyanobacteria	Oxyphotobacteria	Synechococcales	Cyanobiaceae	Prochlorococcus MIT9313	Unknown Prochlorococcus MIT9313	4
195d16225396d4466eaf0d521cb48728	tacgtagggtgcgagcgttgttcggaattactgggcgtaaagggcgcgcaggcggaatagcaagtcggaggtgaaagcccggggctcaaccccggagggtctttcgaaactgctaatctagagagggtcaggggccagcagaattcttggtgtagaggtgaaattcgtagatatcaagaggaataccggtggcgaaagcggctggctggggccactctgacgctgaggcgcgaaagcgtggggagcaaacaggattagataccctggtagtccacgccgtaaacgatgagcactggatgtccggagggttcgacccttctgggtgtctcagctaacgcattaagtgctccgcctggggagtacggtcgcaagacta	Bacteria	Proteobacteria	Deltaproteobacteria	SAR324 clade(Marine group B)	Unknown SAR324 clade(Marine group B)	Unknown SAR324 clade(Marine group B)	Unknown SAR324 clade(Marine group B)	4
1f93492c6c359b73151f08666c4e4e86	tacggagggggcaagcgttgttcggaatcattgggcgtaaagagtatgtaggcggctatttaagtcaggcgtgcaagcccacggctcaaccgtggaattgcgtttgaaactatttagcttgagttcaggagaggaaggcggaattcccagtgtagcggtgaaatgcattgatattgggaagaacaccggtggcgaaggcggccttctggtctgatactgacgctgagatacgaaagccaggggagcgaacgggattagataccccggtagtcctggccgtaaacgatgggcactaggtgcgggaggtatcgatcccttccgtgtcgcagctaacgcattaagtgccccgcctggggagtacggtcgcaaggctg	Bacteria	Nitrospinae	Nitrospinia	Nitrospinales	Nitrospinaceae	LS-NOB	Unknown LS-NOB	4
2068098ed7b9d97b644e14e220b74382	tacgaagggacctagcgtagttcggaattactgggcttaaagagttcgtaggtggttaaaaaagttggtggtgaaagcccagagcttaactctggaactgccatcaaaactttttagctagagtttgatagaggaaagcagaatttctagtgtagaggtgaaattcgtagatattagaaagaataccgattgcgaaggcagctttctggatcattactgacactgaggaacgaaagcatgggtagcgaagaggattagataccctcgtagtccatgccgtaaacgatgtgtgttagatgttggaaatttattttcagtatcacagcgaaagcaataaacacaccgcctggggagtacgaccgcaaggtta	Bacteria	Proteobacteria	Alphaproteobacteria	SAR11 clade	Clade I	Clade Ib	Unknown Clade Ib	4
21ddfc89c4ff2cf41bd991c7a8f4831f	tacgaagggacctagcgtagttcggaattactgggcttaaagagttcgtaggtggttaaaaaagttggttgtgaaatcccggagcttaactccggaactgcaatcaaaactttttagctagagtatgatagaggaaagcagaatttctagtgtagaggtgaaattcgtagatattagaaagaataccaattgcgaaggcagctttctggatcattactgacactgaggaacgaaagcatgggtagcgaagaggattagataccctcgtagtccatgccgtaaacgatgtgtgttagacgttggaaattaatttttagtgtcgcagcgaaagcaataaacacaccgcctggggagtacgaccgcaaggtta	Bacteria	Proteobacteria	Alphaproteobacteria	SAR11 clade	Clade I	Clade Ib	Unknown Clade Ib	4
26defcad0a413ccbc4134c59b5c0905f	taccggcacctcaagtggtcgtcgcttttattgggcctaaaacgtccgtcgcctgtttggtacattcgtgggtaaatcaaccagcttaactggttgaattctgcgaggacggccagactagggaccgggagaggtatggggtactctcagggtaggggtaaaatcctgtcatcctgaggggaccacctgttgcgaaggcgccatactagaacggatccgacggtcagggacgaagcctaggggcacgaaccggattagatacccgggtagtcctaggtgtaaacgctgtggacttggtgttggggattctacgagtatccccagtgccggagtgaagatgttaagtccactgcctggggagtacggtcgcaaggctg	Archaea	Euryarchaeota	Thermoplasmata	Marine Group II	Unknown Marine Group II	Unknown Marine Group II	Unknown Marine Group II	4
27519dfda8b463271f576f8bc5200f63	tacgtagggtgcgagcgttgttcggaattactgggcgtaaagggcgcgcaggcggaggtgtaagtcggaggtgaaagcccggggctcaaccccggagggtctttcgaaactgcatctctagagagggtcaggggccggcagaattcctggtgtagaggtgaaattcgtagatatcaggaggaataccggtggcgaaagcggccggctggggccactctgacgctgaggcgcgaaagcgtggggagcaaacaggattagataccctggtagtccacgccgtaaacgatgagcactggacgttcggagggttcgacccttctgggtgtttcagctaacgcattaagtgctccgcctggggagtacggtcgcaagacta	Bacteria	Proteobacteria	Deltaproteobacteria	SAR324 clade(Marine group B)	Unknown SAR324 clade(Marine group B)	Unknown SAR324 clade(Marine group B)	Unknown SAR324 clade(Marine group B)	4
2aa34cd477e9ef796f303c1cd51530be	tacgtaggaggcaagcgttgtccggatttattgggcgtaaagggcgtgcaggtggcatagaaagtttttgttgaaatctcccggcttaactgggaggggtgcaagaatacttctaagctagagggcagtagaggaaagtggaattcatggtgtagtggtgaaatgcgtagatatcatgaggaacaccagtggcgaaagcggctttctgggctgcacctgacactgaggcgcgaaagcatgggtagcaaaccggattagatacccgggtagtccatgccataaacgatggatactgagtatggggggtatcgaccccttctgtgctgaagctaacgcgttaagtatcccgcctgggaactacggtcgcaagacta	Bacteria	Chloroflexi	Dehalococcoidia	SAR202 clade	Unknown SAR202 clade	Unknown SAR202 clade	Unknown SAR202 clade	4
2b426003f80a504011fefd302d6311d4	tacgtagggtgcgagcgttgttcggaattactgggcgtaaagggcgcgcaggcggagatgcaagtcggaggtgaaagcccggggctcaaccccggagggtctttcgaaactgcatctctagagagggtcaggggccggcagaattcctggtgtagaggtgaaattcgtagatatcaggaggaataccggtggcgaaagcggccggctggggccactctgacgctgaggcgcgaaagcgtggggagcaaacaggattagataccctggtagtccacgccgtaaacgatgagcactggacgttcggagggttcgacccttctgggtgtttcagctaacgcattaagtgctccgcctggggagtacggtcgcaagacta	Bacteria	Proteobacteria	Deltaproteobacteria	SAR324 clade(Marine group B)	Unknown SAR324 clade(Marine group B)	Unknown SAR324 clade(Marine group B)	Unknown SAR324 clade(Marine group B)	4
2fc57e79de44ed1f662497532b95668f	tacggagggggcaagcgttgctcggaattactgggcgtaaagcgagcgtaggcggttaatcaagttggtggtgaaagcccagagcttaactctggaactgccatcaaaactgattgactagagattggtagaggaaaatggaattcctagtgtagaggtgaaattcgtagatattgggaagaacaccagtggcgaaggcgattttctgggccaattctgacgctgaggttcgaaagcgtgggtagcaaacaggattagataccctggtagtccacgccgtaaacgatgagtgctagacgtcggaaattagttttcggtgtcgtagttaacgcattaagcactccgcctggggagtacggtcgcaagatta	Bacteria	Proteobacteria	Alphaproteobacteria	Unknown Alphaproteobacteria	Unknown Alphaproteobacteria	Unknown Alphaproteobacteria	Unknown Alphaproteobacteria	4
335320754dc1b90d6dbb6c195dc3ddab	tacggggggggcgagcgttgttcggatttactgggcgtaaagggcttgtaggcggtggtctatgtcggttgtgaaatccccaggctcaacctgggaactgcagccgaaactgggtcactagaagccgggagagggatgcggaattccaggtgtagcggtgaaatgcgtagatatctggaggaacacccgtggcgaaggcggcatcctggaccggtcttgacgctgaggagcgaaagctaaggtagcaaacgggattagataccccggtagtcttagccctaaacgatgaatgcttggtgtggcgggtatcgatccctgccgtgccggagttaacgcgttaagcattccgcctggggagtacggtcgcaaggctg	Bacteria	Acidobacteria	Subgroup 6	Unknown Subgroup 6	Unknown Subgroup 6	Unknown Subgroup 6	Unknown Subgroup 6	4
33e4ce0575c7bbfc7623cf2fe3813837	tacggagggttcaagcgttatccggatttattgggtttaaagagtgcgtaggtggtttattaagtcagtggtgaaatcctacagctcaactgtagaactgccattgatactggtaaacttgagtttggctgaggtaagcggaatttatgatgtagcggtgaaatgcatagatatcataaggaacaccaatagcgtaggcagcttactagaccaatactgacactgaggcacgaaagcgtgggtagcgaacaggattagataccctggtagtccacgccgtaaacgatgctcactcgatgttagcgatatactgttagcgtccaagctaaagcgttaagtgagccacctgggtagtacgccggcaacggtg	Bacteria	Bacteroidetes	Bacteroidia	Cytophagales	Cyclobacteriaceae	Marinoscillum	Unknown Marinoscillum	4
34f5490e6240a3ae6d72cd5e58c374bc	taccgaagccccaagtggtcgtcgttcttattgggcctaaaacgtccgtagccggtttggtacattcgtgggtaaatcagacagcttaactgtctgaattctgcgagcacggccaaacttgagaccgggagaggtgtagggtacctgcggggtaggggtaaaatcctgtcatcccgtagggaccaccagttgcgaaggctctacactagaacggatctgacggtcagggacgaagcctaggggcacgaaccggattagatacccgggtagtcctaggtgtaaacgctgtggactttgtgtcggggattcttcgaggattctcggtgccggagtgaagatgttaagtccactgcctggggagtacggtcgcaaggctg	Archaea	Euryarchaeota	Thermoplasmata	Marine Group II	Unknown Marine Group II	Unknown Marine Group II	Unknown Marine Group II	4
3689527ff078e0cd09f7622e914f7657	tacggggggggcaagcgttgttcggaattactgggcgtaaagggctcgcaggcggccagccaagtcggacgtgaaatccccgggctcaacccgggaactgcgttcgatactggttggcttgaatccgggagagggatgcggaattccaggtgtagcggtgaaatgcgtagatatctggaggaacaccggtggcgaaggcggcatcctggaccggtattgacgctgaggagcgaaagctaggggagcaaacgggattagataccccggtagtcctagccctaaacgatgaatgcttggtgtggcgggtatcgatccctgccgtgccggagctaacgcattaagcattccgcctggggagtacggtcgcaaggctg	Bacteria	Acidobacteria	Subgroup 6	Unknown Subgroup 6	Unknown Subgroup 6	Unknown Subgroup 6	Unknown Subgroup 6	4
39f9479aaf160ee2fd7c82e24a28f54a	tacggagggtgcaagcgttgttcggaattactgggcgtaaagcgtacgtaggcggtcgatcaggtccgatgtgaaatcccagggctcaaccctggacgtgcattggaaaccgattgacttgagtactggagaggatggtggaattcccggtgtagaggtgaaattcgtagatatcgggaggaagatcagaggcgaaggcggccatctggacagatactgacgctgaggtacgaaagcgtggggagcgaacaggattagataccctggtagtccacgccgtaaacgatgagtgctaggtggcgggaaattcagttttcgctgctgcagctaacgcattaagcactccgcctggggagtacggtcgcaagatta	Bacteria	Proteobacteria	Deltaproteobacteria	Unknown Deltaproteobacteria	Unknown Deltaproteobacteria	Unknown Deltaproteobacteria	Unknown Deltaproteobacteria	4
3dcedf982380729bee4720f49fa1b061	tacggagggagcaagcgttgctcggaatcactgggcgtaaagagcgtgtaggcggaatgattagtcggatgtgaaagccccgagctcaactcgggaagtgcattcgatactgtcattcttgagttcgaaaggggagagcggaattcctggtgtagcggtgaaatgcgtagatatcaggaagaacacctgtggcgaaggcggctctctggatcgatactgacgctgagacgcgaaagctaggggagcaaacgggattagataccccggtagtcctagccgtaaacgatgggcactaggtgtaggaggtattgaccccttctgtgccggagctaacgcattaagtgccccgcctggggagtacggtcgcaagacta	Bacteria	Nitrospinae	P9X2b3D02	Unknown P9X2b3D02	Unknown P9X2b3D02	Unknown P9X2b3D02	Unknown P9X2b3D02	4
3e8b85f36906934ea148cd581e2dfca4	tacgaagggacctagcgtagttcggaattactgggcttaaagagctcgtaggtggttagaaaagttggtggtgaaatcccaaggcttaaccttggaactgccatcaaaactttttaactagagtatgatagaggaaagtggaatttctagtgtagaggtgaaattcgtagatattagaaagaacaccaattgcgaaggcaactttctggatcattactgacactgaggagcgaaagcatgggtagcgaagaggattagataccctcgtagtccatgctgtaaacgatgtgtgctagacgttggaaatttaattttcagtgtcgcagcaaaagcgttaagcacaccgcctggggagtacgaccgcaaggtta	Bacteria	Proteobacteria	Alphaproteobacteria	SAR11 clade	Unknown SAR11 clade	Unknown SAR11 clade	Unknown SAR11 clade	4
3f75af9bba716b458ed2573d8ed7f5cc	tacgggagtggcaagcgttatccggaattattgggcgtaaagcgtccgcaggcggcctttcaagtctgctgttaaaacgtggagcttaactccatcatggcagtggaaactgattggcttgagtatggtaggggcagagggaattcccggtgtagcggtgaaatgcgtagatatcgggaagaacaccagtggcgaaggcgctctgctgggccattactgacgctcatggacgaaagccaggggagcgaaagggattagatacccctgtagtcctggccgtaaacgatgaacactaggtgtcgggggaatcgaccccttcggtgtcgtagctaacgcgttaagtgttccgcctggggagtacgcacgcaagtgtg	Bacteria	Cyanobacteria	Oxyphotobacteria	Synechococcales	Cyanobiaceae	Prochlorococcus MIT9313	Unknown Prochlorococcus MIT9313	4
424683e7ae7754d59d6398b5e301faaf	tacgaagggacctagcgtagttcggaattactgggcttaaagagttcgtaggtggttaaaaaagttggttgtgaaatcccggagcttaactccggaactgcaatcaaaactttttagctagagtatgatagaggaaagcagaatttctagtgtagaggtgaaattcgtagatattagaaagaataccaattgcgaaggcagctttctggatcattactgacgctgaggaacgaaagcatgggtagcgaagaggattagataccctcgtagtccatgccgtaaacgatgtgtgttagacgttggaaatttattttcagtgtcgcagcgaaagcagtaaacacaccgcctggggagtacgaccgcaaggtta	Bacteria	Proteobacteria	Alphaproteobacteria	SAR11 clade	Clade I	Clade Ib	Unknown Clade Ib	4
43c811eee73713e92df41d5df808efb2	tacggagggtccaagcgttatccggatttattgggtttaaagggtccgtaggcgggttattaagtcagtggtgaaatcctacagctcaactgtagaactgccattgaaactggtaaccttgagtataattgaagtgggcggaatgtgtcatgtagcggtgaaatgcttagatatgacacagaacaccgattgcgaaggcagctcactaagttataactgacgctgagggacgaaagcgtgggtagcgaacaggattagataccctggtagtccacgccgtaaacgatgtacactcgttgctggcgatacacagtcagtgaccaagcgaaagtgttaagtgtaccacctggggagtacgctcgcaagagtg	Bacteria	Bacteroidetes	Bacteroidia	Flavobacteriales	Cryomorphaceae	Unknown Cryomorphaceae	Unknown Cryomorphaceae	4
440d6f6b970d2c3ba3764618b969f612	tacgtaggaaccgagcgttgtccgaatttactgggcgtaaagagcgcgtaggcggtcagttaagtctcatgtgtaatctcccggctcaactgggaggggtcatgggatactggcagactagaagatagcagaggaaagcggaattccaggagtagtggtgaaatgcgtagatacctggaggaacaccagaggcgaaggcggctttctgggctattcttgacgctgaggcgcgaaagcgtggggagcgaaccggattagatacccgggtagtccacgccctaaacgatggatactagatattggaggtatagacccctccagtgccgaagctaacgcgataagtatcccgcctggggagtacggccgcaaggcta	Bacteria	Chloroflexi	Dehalococcoidia	SAR202 clade	Unknown SAR202 clade	Unknown SAR202 clade	Unknown SAR202 clade	4
47de4ce9d1d0c8980e9d57e3090334cb	tacgaagggacctagcgtagttcggaattactgggcttaaagagcacgtaggtggttagaaaagttagtggtgaaatcccaaggcttaaccttggaactgccactaaaactttttaactagagtatgatagaggtaagcggaatttctagtgtagaggtgaaattcgtagatattagaaagaacaccaattgcgaaggcagctttctggatcattactgacactgaggtgcgaaagcatgggtagcgaagaggattagataccctcgtagtccatgctgtaaacgatgtgtgctagacgttggaaattttattttcagtgtcgcagcaaaagcgttaagcacaccgcctggggagtacgaccgcaaggtta	Bacteria	Proteobacteria	Alphaproteobacteria	SAR11 clade	Unknown SAR11 clade	Unknown SAR11 clade	Unknown SAR11 clade	4
48c45e81402b779e627315a9d74a5d6f	tacgaagggacctagcgtagttcggaattactgggcttaaagagctcgtaggtggttaaaaaagttgatggtgaaatcccaaggctcaaccttggaactgccatcaaaactgtttagctagagtgtgatagaggaaagtggaatttctagtgtagaggtgaaattcgtagatattagaaagaacaccaaaagcgaaggcaactttctggatcactactgacactgaggagcgaaagcatgggtagcgaagaggattagataccctcgtagtccatgctgtaaacgatgtgtgctagacgttggaaatttatttttcagtgtcgcagcaaaagcgttaagcacaccgcctggggagtacgaccgcaaggtta	Bacteria	Proteobacteria	Alphaproteobacteria	SAR11 clade	Clade II	Unknown Clade II	Unknown Clade II	4
4b06aadc8b63cc27033e6b8651da2d22	tacgtagggagcaagcgttgtccggaattattgggcgtaaagagctcgtaggcggttcagtaagtcgggtgtgaaaactcaaggctcaaccttgagacgccactcgatactgctgtgacttgagtccggtagaggagtgtggaattcctggtgtagcggtgaaatgcgcagatatcaggaggaacaccagcggcgaaggcggcactctgggccggtactgacgctgaggagcgaaagcatggggagcaaacaggattagataccctggtagtccatgccgtaaacgttgggcactaggtatgggatcatatcaacggattccgtgccgtagctaacgcattaagtgccccgcctggggagtacggccgcaaggcta	Bacteria	Actinobacteria	Acidimicrobiia	Microtrichales	Microtrichaceae	Sva0996 marine group	Unknown Sva0996 marine group	4
4b6e307a35228e15a1677630d67fd835	tacgtaggtggcaaacgttgtccggatttattgggcgtaaagggtccgtaggtggtttggtaagtcttctgtgaaaggtacaggcttaacctgtagaagtcagaagatactgctaaactcgagactgtcagaggaacatagaattcccggtgtagtggtgaaatgcgtagatatcgggaggaataccagtggcgaaggcgatgttctggggcagttctgacactgagggacgaaagcgtgggtagcgaaccggattagatacccgggtagtccacgccgtaaacgatgaatgctgggttttcggggtatccattccctgtaagccgtagctaacgcgataagcattccgcctggggactacggccgcaaggcta	Bacteria	Chloroflexi	Dehalococcoidia	SAR202 clade	Unknown SAR202 clade	Unknown SAR202 clade	Unknown SAR202 clade	4
51617017322e10ee8b86116e2483fb49	tacgtagggggcgagcgttgtccggatttattgggcgtaaagagctcgtaggcggttcaacaagtcggtcgtgaaagttcagggcttaaccctgaaatgtcgatcgatactgttgtgactaggatatggtagaggtgagtggaattccgagtgtagcggtgaaatgcgtagatattcggaggaacaccaatagcgaaggcagctcactggaccactatcgacgctgaggagcgaaagctaggggagcaaacaggattagataccctggtagtcctagctgtaaacgatggatactagatgtaggaattggattgacgatttctgtatcgtagctaacgcgttaagtatcccgcctggggagtacggtcgcaagacta	Bacteria	Actinobacteria	Acidimicrobiia	Actinomarinales	Actinomarinaceae	Candidatus Actinomarina	Unknown Candidatus Actinomarina	4
51c2a7b6bf2d9cc9f88fe749dcff7543	tacggagggggttagcgttgttcggaattactgggcgtaaagcgcgcgtaggcggattaataagtcaggggtgaaatcccgaggctcaacctcggaactgcctttgatactgttaatcttgagttcgagagaggtgagtggaattccgagtgtagaggtgaaattcgtagatattcggaggaacaccagtggcgaaggcggctcactggctcgatactgacgctgaggtgcgaaagcgtggggagcaaacaggattagataccctggtagtccacgccgtaaacgatgagagctagtcgttggagagttcgctcttcggtgacgcagctaacgcattaagctctccgcctggggagtacggtcgcaagatta	Bacteria	Proteobacteria	Alphaproteobacteria	Rhodobacterales	Rhodobacteraceae	Unknown Rhodobacteraceae	Unknown Rhodobacteraceae	4
54bbf2f2e3e59adce996cec3482d68e8	tacctaggacccgagcgttgtccggatttactgggcgtaaagggcgcgtaggcggttcatcaagtcttgtgtgaaatctcttggcttaactgagaggcgccacgggaaactgatggacttgaggatagcagaggaaagcggaattcacggagtagtggtgaaatgcgtaaataccgtgaggaacaccagtggcgaaggcggctttctgggctattcctgacgctaaggcgcgaaagcgtgggtagcgaaccggattagatacccgggtagtccacgccctaaacgatggatactaagtatggggggtatagaccccctccgtactgtagttaacgcgataagtatcccgcctggggagtacggccgcaaggcta	Bacteria	Chloroflexi	Dehalococcoidia	SAR202 clade	Unknown SAR202 clade	Unknown SAR202 clade	Unknown SAR202 clade	4
582278f9172d2bea9566585efc0efaac	aaccagcacctcaagtggtcaggatgattattgggcctaaagcatccgtagcctgttctgtaagttttcggttaaatctatgcgctcaacgtataggctgccgaaaatactgcagaactagggagtgggagaggtagacggtactcggtaggaaggggtaaaatcctttgatctattgatgaccacctgtggcgaaggcggtctaccagaacacgttcgacggtgagggatgaaagctgggggagcaaaccggattagatacccgggtagtcccagctgtaaacgatgcaaactcgatgatgcgttggcttgttgctagcgcagtgtcgcagggaagccgttaagtttgccgcctgggaagtacgtacgcaagtatg	Archaea	Thaumarchaeota	Nitrososphaeria	Nitrosopumilales	Nitrosopumilaceae	Candidatus Nitrosopelagicus	Unknown Candidatus Nitrosopelagicus	4
5aaee2a39c8071c6eb72b4133ab61312	tacgaagggacctagcgtagttcggaattactgggcttaaagagctcgtaggtggttagaaaagttggtggtgaaatcccaaggcttaaccttggaactgccatcaaaactttttgactagagtatgatagaggaaagtggaatttctagtgtagaggtgaaattcgtagatattagaaagaacaccgattgcgaaggcagctttctggatcattactgacactgaggagcgaaagcatgggtagcgaagaggattagataccctcgtagtccatgctgtaaacgatgtgtgctagacgttggaaatttattttcagtgtcgcagcaaaagcgttaagcacaccgcctggggagtacgaccgcaaggtta	Bacteria	Proteobacteria	Alphaproteobacteria	SAR11 clade	Unknown SAR11 clade	Unknown SAR11 clade	Unknown SAR11 clade	4
5b2a8155d37d63b6ca747afa659bda38	tacgtagggggcgagcgttgtccggatttattgggcgtaaagagctcgtaggcggttcaacaagtcggtcgtgaaagttcagggcttaaccctgaaatgtcgatcgatactgttgtgactaggatatggtagaggtgagtggaattccgagtgtagcggtgaaatgcgtagatattcggaggaacaccaatagcgaaggcagctcactgggccactatcgacgctgaggagcgaaagctaggggagcaaacaggattagataccctggtagtcctagctgtaaacgatggatactagatgtaggaattggattgacgatttctgtatcgtagctaacgcgttaagtatcccgcctggggagtacggtcgcaagacta	Bacteria	Actinobacteria	Acidimicrobiia	Actinomarinales	Actinomarinaceae	Candidatus Actinomarina	Unknown Candidatus Actinomarina	4
5cb830b8bbd682cc158105f12de258f0	tacgtagggaccaagcgttgtccggaattattgggcgtaaagagctcgtaggcggttcagtaagtcgggtgtgaaaactcaaggctcaaccttgagacgccactcgatactgctgtgacttgagtccggtagaggagtgtggaattcctggtgtagcggtgaaatgcgcagatatcaggaggaacaccagcggcgaaggcggcactctgggccggtactgacgctgaggagcgaaagcatggggagcaaacaggattagataccctggtagtccatgccgtaaacgttgggcactaggtatgggaccatatcaacgggttccgtgccgtagctaacgcattaagtgccccgcctggggagtacggccgcaaggcta	Bacteria	Actinobacteria	Acidimicrobiia	Microtrichales	Microtrichaceae	Sva0996 marine group	Unknown Sva0996 marine group	4
5d42171dacdf7ccad34d01bc99cbbf9d	caccggcaccccgagtggtagccactattattgggcctaaagcgttcgtagccggtttggtaaattcttgggtaaatcgtacagcttaactgtgcggattccggggacactaccagacttgagaccgggagagattagaggtacttgtaggggagcggtgaaatgttgtaatcctacagggaccaccagtggcgaaggcgtctaatcataacggctttgacggtgaggaacgaaaccctggggcgcaaacgggattagataccccggtagtccagggcgtaaacgctgctgacttggtgttggagatcctacgagggtgtccagtgctggcgcgaaggtatttagtcagccgcctggggagtacggtcgcaagactg	Archaea	Euryarchaeota	Thermoplasmata	Marine Group III	Unknown Marine Group III	Unknown Marine Group III	Unknown Marine Group III	4
5e48e431abad10c87b94f9887a00d7a8	tacgaagggacctagcgtagttcggaattactgggcttaaagagctcgtaggtggttaaaaaagttggtggtgaaatcccaaggcttaaccttggaactgccatcaaaactttttagctagagtgtgatagaggaaagtggaatttctagtgtagaggtgaaattcgtagatattagaaagaacaccaaaagcgaaggcaactttctggatcactactgacactgaggagcgaaagcatgggtagcgaagaggattagataccctcgtagtccatgctgtaaacgatgtgtgctagacgttggaaatttaattttcagtgtcgcagcaaaagcgttaagcacaccgcctggggagtacgaccgcaaggtta	Bacteria	Proteobacteria	Alphaproteobacteria	SAR11 clade	Unknown SAR11 clade	Unknown SAR11 clade	Unknown SAR11 clade	4
60d6fafb4509df123387a2f236fbc92c	tacgaagggacctagcgtagttcggaattactgggcttaaagagctcgtaggtggttaagaaagttggtggtgaaatcccaaggcttaaccttggaactgccaccaaaactttttgactagagtatgatagaggtaagtggaatttctagtgtagaggtgaaattcgtagatattagaaagaacaccaattgcgaaggcaactttctggatcattactgacactgaggagcgaaagcatgggtagcgaagaggattagataccctcgtagtccatgctgtaaacgatgtgtgctagacgttggaaatttaattttcagtgtcgcagcaaaagcgttaagcacaccgcctggggagtacgaccgcaaggtta	Bacteria	Proteobacteria	Alphaproteobacteria	SAR11 clade	Unknown SAR11 clade	Unknown SAR11 clade	Unknown SAR11 clade	4
62a805cf84e274c58c07915cd187628a	cacgaaccgtacgaacgttattcggaatcactgggcttaaagagtccgtaggcggctttgtaggtggggtgtgaaagcccacggctcaaccgtggaattgcgcttcaaaccacaagacttgaggaagatagaggagagcggaactgatggtggagcggtgaaatgcgttgatattatcaggaacaccggtggcgaaggcggctctctggatcttttctgacgctgagggacgaaagctaggggagcgaacgggattagataccccggtagtcctagctgtaaacgatgagcactgggtcgaggcggctctcacaccgtctcggccgtagcgaaagcgttaagtgctccgcctggggagtatggtcgcaaggctg	Bacteria	Planctomycetes	Planctomycetacia	Pirellulales	Pirellulaceae	Rhodopirellula	Unknown Rhodopirellula	4
642d801ca17b69addad4af3bcfca7a94	tacgtaggaaccaaacgttgtccggatttactgggcgtaaagggcgtgtaggcggtttattaagtcttatgcgaaatctcttggctcaaccaagagaagatataggatactgatagacttgagttcagcagaggaaagcggaattcccggagtagtggtgacatgcgtagataccgggaggaacaccagaggcgaaggcggctttctgggttgaaactgacgctgaggcgcgaaagcatgggtagcaaaccggattagatacccgggtagtccatgccctaaacgatggatactaggtgtagaaggtatcgaccccttctgtgccgcagctaacgcgttaagtatcccgcctgaggagtacggtcgcaaggcta	Bacteria	Chloroflexi	Dehalococcoidia	SAR202 clade	Unknown SAR202 clade	Unknown SAR202 clade	Unknown SAR202 clade	4
664e6109005c69b5e74ab10f65c60dde	tacgtaggtgcaaaacgttgtccggatttactgggcgtaaagggcgcgcaggcgggttaaaaagtcatcaattaaagtccatggctcaactgtgggatgttggtgaaactgttaatcttgaggtttctagaggagagtggaattatcggtgtagtggtggaatgcgtagatatcgataggaacaccagtggcgaaagcggctctctggggaacacctgacgctgaggcgcgaaagcatgggtagcaaaccggattagatacccgggtagtccatgccgtaaacgatgagtactagttgtcgggggtatcgaccccctcggtaacaaagctaacgcgttaagtactccgcctggggactacgatcgcaagatta	Bacteria	Chloroflexi	JG30-KF-CM66	Unknown JG30-KF-CM66	Unknown JG30-KF-CM66	Unknown JG30-KF-CM66	Unknown JG30-KF-CM66	4
6bada9b93743446a47e94a75b699b154	tacggagggggcaaacgttattcggatttactgggcgtaaagggttcgtaggcggttttttaagttagatgtgaaagcttgaagcttaacttcaaaatagcatctaaaactgaattactagattcttggagaggtagatggaattaccggtgtagcggtgaaatgcgtagatatcggtaggaacaccagtggcgaaagcgatctactggacaagtaatgacgctgagggacgaaagcgtgggtagcaaacaggattagataccctggtagtccacgccctaaacgatgaatactagatgttggatttattcagtatcgtagctaacgtattaagtattccgcctggggagtacggtcgcaaggctg	Bacteria	Dadabacteria	Dadabacteriia	Dadabacteriales	Unknown Dadabacteriales	Unknown Dadabacteriales	Unknown Dadabacteriales	4
6d4e5d09bb5160628961a40061bb9b89	tacgtagggagcgagcgttacccggaattactgggcgtaaagtgcgcgtaggcggcttggtaagtctcttgtgaaagctcctggcttaactgggagaggtcaagggaaactatctagctagagggcagcagaggaaagcggaattctcggtgtagcggtgaaatgcgtagatatcgagaggaacaccagtggcgaaggcggctttctgggctgtacctgacgctgaggcgcgagagcgtggggagcaaacaggattagataccctggtagtccacgccctaaacgatgaatgctaggtatagggggtatcgacccctcctgtgccgcagctaacgcgataagcattccgcctggggactacggccgcaaggcta	Bacteria	Chloroflexi	Dehalococcoidia	SAR202 clade	Unknown SAR202 clade	Unknown SAR202 clade	Unknown SAR202 clade	4
6d5a779e41576022cfe66bcd9dcb5adc	caccggcaccccaagtggtagccactattattgggcctaaagcgttcgtagccggtttggtaaattcttgggtaaatcgtaccgcttaacggtgcggattccggggacactaccagacttgagactgggggagatcagaggtacttgcgggggagcggtgaaatgttgtaatcccgcagggaccaccagtggcgaaggcgtctgatcacaacggttctgacggtgaggaacgaaaccctggggcgcaaacgggattagataccccggtagtccagggcgtaaacgctgctgacttggtgttggagatcctacgagggtgtccagtgctggcgcgaaggtattaagtcagccgcctggggagtacggtcgcaagactg	Archaea	Euryarchaeota	Thermoplasmata	Marine Group III	Unknown Marine Group III	Unknown Marine Group III	Unknown Marine Group III	4
72ffea71c1a6ff93099ae92e25d7905c	tacgtaggtagcgaacgttgtccggaatcactgggcgtaaagggtccgtaggcggtttgataagtctcatatgaaaacttcaagctcaacttggagaggttgtgagatactgtcaaactagagactgttagaggtaagtggaattccaggtgtagtggtgaaatgcgtagatatctggaggaacaccagtggcgaaagcgacttactgggacagttctgacgctaagggacgaaagcgtggggagcgaaccggattagatacccgggtagtccacgccgtaaacgatgattgctaggttttcggggcatcgacccctcgtgagccgaagttaacgcgttaagcaatccgcctgagtagtacggccgcaaggcta	Bacteria	Chloroflexi	Dehalococcoidia	SAR202 clade	Unknown SAR202 clade	Unknown SAR202 clade	Unknown SAR202 clade	4
75d8cb1dde14ff14e06a830abdd247e2	tacgaagggacctagcgtagttcggaattactgggcttaaagagctcgtaggtggttagaaaagttggtggtgaaatcccaaggcttaaccttggaactgccaccaaaactttttgactagagtatgatagaggtaagtggaatttctagtgtagaggtgaaattcgtagatattagaaagaacaccaattgcgaaggcaactttctggatcattactgacactgaggagcgaaagcatgggtagcgaagaggattagataccctcgtagtccatgctgtaaacgatgtgtgctagacgttggaaatttaattttcagtgtcgcagcaaaagcgttaagcacaccgcctggggagtacgaccgcaaggtta	Bacteria	Proteobacteria	Alphaproteobacteria	SAR11 clade	Unknown SAR11 clade	Unknown SAR11 clade	Unknown SAR11 clade	4
7719788844357e409d86c14254be6f09	tacgtaggtggcaaacgttgtccggattcactgggcgtaaagcgcgcgcaggcggattggtaagtcgattaggtgaaatctccaggctcaacttggagaggccctgcgatactgccaatctagaggcacctagaggagagtggaattaacagtggaggggtggaatccgtagatattgttaggaacaccagtggcgaaagcggctctctgggggtgtactgacgctgaggcgcgaaagcgtggggagcgaacgggattagataccccggtagtccacgccgtaaacgatgatcactaggtgtttggggtatcgatcccttgagtaccgaagctaacgcgataagtgatccgcctgggaactacggtcgcaagacta	Bacteria	Chloroflexi	JG30-KF-CM66	Unknown JG30-KF-CM66	Unknown JG30-KF-CM66	Unknown JG30-KF-CM66	Unknown JG30-KF-CM66	4
78a0098fcc85c427a91ef77342220436	tacgtagggggcgagcgttgtccggatttattgggcgtaaagagctcgtaggcggttcaacaagtcggtcgtgaaagttcagggctcaaccctgaaatgtcgatcgatactgttgtgactaggatatggtagaggtgaatggaattccgagtgtagcggtgaaatgcgtagatattcggaggaacaccgattgcgaaggcagttcactgggccattatcgacgctgaggagcgaaagctaggggagcaaacaggattagataccctggtagtcctagctgtaaacgatggatactagatgtaggaattggattgacgatttctgtatcgtagctaacgcgttaagtatcccgcctggggagtacggtcgcaagacta	Bacteria	Actinobacteria	Acidimicrobiia	Actinomarinales	Actinomarinaceae	Candidatus Actinomarina	Unknown Candidatus Actinomarina	4
78b5dc854d78b6a44a15f17fff523269	tacgaagggacctagcgtagttcggaattactgggcttaaagagttcgtaggtggttaaaatagttggtggtgaaatcccagagcttaactctggaactgccatcaaaactttttagctagagtttgatagaggaaagcagaatttctagtgtagaggtgaaattcgtagatattagaaagaataccaattgcgaaggcagctttctggatcattactgacactgaggaacgaaagcatgggtagcgaagaggattagataccctcgtagtccatgccgtaaacgatgtgtgttagacgttggaaatttattttcagtgtcgcagcgaaagcattaaacacaccgcctggggagtacgaccgcaaggtta	Bacteria	Proteobacteria	Alphaproteobacteria	SAR11 clade	Clade I	Unknown Clade I	Unknown Clade I	4
7a2078194d59b9c944a83918923ecdf9	cacgaaccgtgcgaacgttattcggaatcactgggcttaaagggtgcgtaggcggcttagtaagtggggtgtgaaatccctcggctcaaccgaggaattgcgctccaaactactaagcttgagggagatagaggtgagcggaactgatggtggagcggtgaaatgcgttgatatcatcaggaacaccagaggcgaaggcggctcactggatctcttctgacgctgaggcacgaaagctgggggagcgaacgggattagataccccggtagtcccagctgtaaacgttgagcacttgatcgaggaacctttcacagtttctcggtcgtagcgaaagtgttaagtgctccgcctggggagtatggtcgcaaggctg	Bacteria	Planctomycetes	Planctomycetacia	Pirellulales	Pirellulaceae	Rhodopirellula	Unknown Rhodopirellula	4
7b731c782416a790f6d0b1b86d46aa5f	tacgtaggttgcaaacgttgtccggaatcactgggcgtaaagggtccgtaggcggtttgataagtctcatatgaaagcttcaagctcaacttggagatgttgtgagatactgtcagactagagactgttagaggtaagtggaattccaggtgtagtggtgaaatgcgtagatatctggaggaacaccagtggcgaaagcgacttactgggacagttctgacgctaagggacgaaagcgtggggagcgaaccggattagatacccgggtagtccacgctgtaaacgatgattgctaggttttcggggcatcgacccctcgtgagccgaagttaacgcgttaagcaatccgcctgagtagtacggccgcaaggcta	Bacteria	Chloroflexi	Dehalococcoidia	SAR202 clade	Unknown SAR202 clade	Unknown SAR202 clade	Unknown SAR202 clade	4
7f0f996f4c72a45c542d3df0874ad705	gacgaaccgtccaaacgttattcggaattactgggcttaaagggtgcgtaggcggcttggcaagttgggtgtgaaatccctcggctcaaccgaggaactgcgctcaaaactgccaagctagaggaagatagaggtgagcggaactaatggtggagcggtgaaatgcgttgatatcattaggaacacctgtggcgaaagcggctcactgggtcttttctgacgctgaggcacgaaagctagggtagcgaacgggattagataccccggtagtcctagctgtaaacgatgagcactaggttggaggctcctccataggcttccgaccgaagcgaaagtgttaagtgctccgcctggggagtatggtcgcaaggctg	Bacteria	Planctomycetes	Planctomycetacia	Pirellulales	Pirellulaceae	Unknown Pirellulaceae	Unknown Pirellulaceae	4
8c14284152260668849dd8b0f955f95a	tacggaggatccaagcgttatccggaattattgggtttaaagggtccgcaggctgtttgttaagtcagaggtgaaatcctaccgctcaacggtagaactgcctttgatactgacaaacttgagttattgtgaagtaattagaatgtgtagtgtagcggtgaaatgcatagatattacacagaataccgattgcgaaagcagattactaacaatatactgacgctgagggacgaaagcgtaggtagcgaacaggattagataccctggtagtctacgccgtaaacgatggtcactagctgttcgatatacattggtatgttgagtggctaagcgaaagtgataagtgacccacctggggagtacgctcgcaagagtg	Bacteria	Bacteroidetes	Bacteroidia	Flavobacteriales	Flavobacteriaceae	NS5 marine group	Unknown NS5 marine group	4
8d2293cedcbd19f9e4028a1593fb88cc	tacgtagggcgcaagcgttgtccggatttattgggcgtaaagggctcgtaggcggttcggtaagtcgggtgtgaaaactcagggctcaactctgagacgccactcgatactgccatgactagagtccggtagaggagtgcggaattcctggtgtagcggtgaaatgcgcagatatcaggaggaacaccgacagcgaaggcagcactctgggccggtactgacgctgaggagcgaaagcgtggggagcaaacaggattagataccctggtagtccacgccgtaaacgttgggcactaggtgtgggtcccatccaacgggatccgcgccgcagctaacgcattaagtgccccgcctggggagtacggccgcaaggcta	Bacteria	Actinobacteria	Acidimicrobiia	Microtrichales	Microtrichaceae	Sva0996 marine group	Unknown Sva0996 marine group	4
9086da5fc22ec56c760986dc2d982422	tacggaggccccaagcgttgttcggatttactgggcgtaaagcgtgcgtaggcggcaagataagtttggcgtgaaatccccgggcccaacccggaaattgcgctggaaactatctagctagaggtgtggaggggagtatggaattcccggtgtagcagtgaaatgcgtagatatcgggaggaacaccagtggcgaaggcgatactctggacacattctgacgctgaggtacgaaggctaggggagcgaagaggattagataccctcgtagtcctagcagtaaacggtgtgcacttgctgtggggcggttcgacccgctccgtggcggagctaacgcgttaagtgcaccgcctggggagtacggccgcaaggtta	Bacteria	Verrucomicrobia	Verrucomicrobiae	Arctic97B-4 marine group	Unknown Arctic97B-4 marine group	Unknown Arctic97B-4 marine group	Unknown Arctic97B-4 marine group	4
90fe265b56e41f38fa28a8dbbbfa12f7	cacgtagggaccgagcgttgtccggatttattgggcgtaaagagctcgtaggcggttcggtaagtcaggtgtgaaagctcgaggctcaacctcgagatgccacctgatactgctgtgacttgagtccggtagaggagtgtggaattcctggtgtagcggtgaaatgcgcagatatcaggaggaacaccaattgcgaaggcagcactctgggccggtactgacgctgaggagcgaaagcgtggggagcgaacaggattagataccctggtagtccacgccgtaaacgttgggcactaggtgtgggatcgaactaaccgattccgtgccgtagctaacgcattaagtgccccgcctggggagtacggccgcaaggcta	Bacteria	Actinobacteria	Acidimicrobiia	Microtrichales	Microtrichaceae	Sva0996 marine group	Unknown Sva0996 marine group	4
933fcaa35a98b531df3749caef2caa9d	taccggcgcctcaagtggtcgtcgcttttattgggcctaaaacgtccgtagccggtttggtacattcgtgggtaaatcagctcgctcaacgagctgaattctgcgagcacggccagactagggaccgggagaggtgtggggaactctcagggtaggggtaaaatcctgtcatcctgagaggaccacctgttgcgaaggcgccacactagaacggatccgacggtcagggacgaagcctaggggcacgaaccggattagatacccgggtagtcctaggtgtaaacgctgtggacttggtgttgggggcgctccgagcgcttccagtgccgtagcgaaggtgttgagtccactgcctggggagtacggtcgcaaggctg	Archaea	Euryarchaeota	Thermoplasmata	Marine Group II	Unknown Marine Group II	Unknown Marine Group II	Unknown Marine Group II	4
93e1e250e143576d995c80e4fbf7358a	tacggagggtgcaagcgttaatcggaattactgggcgtaaagcgtacgtaggatgtaatgcaagtcggatgtgaaatccccgggcttaacctgggaactgcattcgaaactacattactagagtgtagtagaggtaagcggaatttcgggtgtagcggtgaaatgcgtagatatccgaaagaacatcagtggcgaaggcggcttactggactaacactgactctgaggtacgaaagcgtgggtagcaaacaggattagataccctggtagtccacgccgtaaacgatgtcaactagacgttgggctccttgagagcttagtgtcgcagctaacgcgttaagttgaccgcctggggagtacggccgcaaggttg	Bacteria	Proteobacteria	Gammaproteobacteria	Thiotrichales	Thiotrichaceae	Unknown Thiotrichaceae	Unknown Thiotrichaceae	4
95b69504e48f4fbc3d481920851f50d6	tacgtagggggcgagcgttacccggaatcactgggcgtaaagagagcgtaggcggtttggaaagtcatttgtgaaagctcctggctcaactaggagaggtcaagtgaaacttcctgacttgaggacggtagaggtaagcggaattcttggtgtagcggtgaaatgcgtagatatcaagaagaacaccagaggcgaaggcggcttactgggccgtttctgacgctgaggctcgagagcgtgggtagcaaacaggattagataccctggtagtccacgccgtaaacgatggatactaggtatggagggtatcgaccccttccgtgccgaagctaacgcgataagtatcccgcctggggagtacggccgcaaggcta	Bacteria	Chloroflexi	Dehalococcoidia	SAR202 clade	Unknown SAR202 clade	Unknown SAR202 clade	Unknown SAR202 clade	4
973bbd0c55a6ca9bd2bdaf9f844332b9	tacgaagggggcgagcgttgttcggaattattgggcgtaaagggcgcgcaggcggtttggatagttagacgtgaaagccctgggcttaacctaggaactgcgtttaatactgccaaactagagaactagagaggatagcggaactcccagtgtagaggtgaaattcgtagatattgggaagaacatcagtggcgaaagcggctgtctggctagtttctgacgctgaggcgcgaaagcgtggggagcaaacaggattagataccctggtagtccacgccgtaaacgatgtgtgctagatgttggggggttacctctcagtgtcgcagctaacgcgttaagcacaccgcctgggaagtacggtcgcaagatta	Bacteria	Proteobacteria	Alphaproteobacteria	Puniceispirillales	SAR116 clade	Unknown SAR116 clade	Unknown SAR116 clade	4
986a3dbc2f3e44c22467b760c26f5bde	tacgtagggagcgagcgttgtccggaattattgggcgtaaagagctcgtaggcggttcggtaagtcgggtgtgaaaactcaaggctcaaccttgagacgccactcgatactgctgtgacttgagtccggtagaggagtgtggaattcctggtgtagcggtgaaatgcgcagatatcaggaggaacaccagcggcgaaggcggcactctgggccggtactgacgctgaggagcgaaagcatggggagcaaacaggattagataccctggtagtccatgccgtaaacgttgggcactaggtatgggatcatatcaacggattccgtgccgtagctaacgcattaagtgccccgcctggggagtacggccgcaaggcta	Bacteria	Actinobacteria	Acidimicrobiia	Microtrichales	Microtrichaceae	Sva0996 marine group	Unknown Sva0996 marine group	4
9b6bc114ff1919d7368bad73b25c695e	caccggcaccccgagtggtagccactattattgggcctaaagcgttcgtagccggtttggtaaattcttgggtaaatcgtaccgcttaacggtgcggattccggggacactaccagacttgagactgggggagatcagaggtacttgcgggggagcggtgaaatgttgtaatcccgcagggaccaccagtggcgaaggcgtctgatcagaacggttctgacggtgaggaacgaaaccctggggcgcaaacgggattagataccccggtagtccagggcgtaaacgctgctgacttggtgttggagatcctacgagggtgtccagtgctggcgcgaaggtattaagtcagccgcctggggagtacggtcgcaagactg	Archaea	Euryarchaeota	Thermoplasmata	Marine Group III	Unknown Marine Group III	Unknown Marine Group III	Unknown Marine Group III	4
9bf2f86e5401c2beb1f9b42014c08a42	tacgaagggacctagcgtagttcggaattactgggcttaaagagttcgtaggtggttaaaaaagttggttgtgaaatcccggagcttaactccggaactgcaatcaaaactttttagctagagtatgatagaggaaagcagaatttctagtgtagaggtgaaattcgtagatattagaaagaataccaattgcgaaggcagctttctggatcattactgacactgaggaacgaaagcatgggtagcgaagaggattagataccctcgtagtccatgccgtaaacgatgtgtgttagacgttggaaatttatttttagtgtcgcagcgaaagcaataaacacaccgcctggggagtacgaccgcaaggtta	Bacteria	Proteobacteria	Alphaproteobacteria	SAR11 clade	Clade I	Clade Ib	Unknown Clade Ib	4
9cba04c3054aeda77098f8abbe8cf426	tacgaagggggctagcgttgttcggaatcactgggcgtaaagcgtatgtaggcggatcaaaaagttagatgtgaaatccctgggctcaacccaggaactgcatttaaaactagtgatctagaatttggtaggggttagtagaatttccagtgtagaggtgaaattcgtagatattggaaagaataccagtggcgaaggcgactaactgggccatttttgacgctgagatacgaaagcgtgggtagcaaacaggattagataccctggtagtccacgcagtaaacgatgagtgctagtcgctgggacaatagtttcagtgtcgaagctaacgcattaagcactccgcctgggaagtacggtcgcaagatta	Bacteria	Proteobacteria	Alphaproteobacteria	Rhodospirillales	AEGEAN-169 marine group	Unknown AEGEAN-169 marine group	Unknown AEGEAN-169 marine group	4
9e786b1cbaa09a1fcc973e0ca29eebaa	tacgggagtggcaagcgttatccggaattattgggcgtaaagcgtccgcaggcggcttttcaagtctgctgttaaaacgtggagcttaactccatcatggcagtggaaactgattggcttgagtatggtaggggcagagggaattcccggtgtagcggtgaaatgcgtagatatcgggaagaacaccagtggcgaaggcgctctgctgggccattactgacgctcatggacgaaagccaggggagcgaaagggattagatacccctgtagtcctggccgtaaacgatgaacactaggtgtcgggggaatcgaccccttcggtgtcgtagctaacgcgttaagtgttccgcctggggagtacgcacgcaagtgtg	Bacteria	Cyanobacteria	Oxyphotobacteria	Synechococcales	Cyanobiaceae	Prochlorococcus MIT9313	Unknown Prochlorococcus MIT9313	4
a4c09d4de3a22ad1e1c34c00b539a718	tacgtaggtcacaaacgttgtccggaattattgggcgtaaagggtccgtaggcggttctgtaagtctcctgtgaaatcttcaggctcaacttgaagaggtcgggggatactgctgaacttgagactgacagaggcaagtggaattcccggtgtagtggtgaaatgcgtagatatcgggaggaacaccaatggcgaaagcggcttgctgggtcagttctgacgctgagggacgaaagcgtgggtagcaaaccggattagatacccgggtagtccacgccgtaaacgatgaatgctaggttttcggggtatcgaccccctgggagccgtagttaacgcgataagcattccgcctggggactacggtcgcaagacta	Bacteria	Chloroflexi	Dehalococcoidia	SAR202 clade	Unknown SAR202 clade	Unknown SAR202 clade	Unknown SAR202 clade	4
a4d191ef4aecdc79f83881c90a1eb398	tacgaagggacctagcgtagttcggaattactgggcttaaagagttcgtaggtggttaaaaaagttggtggtgaaagcccagagcttaactctggaactgccatcaaaactttttagctagagtatgatagaggaaagcagaatttctagtgtagaggtgaaattcgtagatattagaaagaataccaattgcgaaggcagctttctggatcattactgacactgaggaacgaaagcatgggtagcgaagaggattagataccctcgtagtccatgccgtaaacgatgtgtgttagatgttggaaatttattttcagtatcgcagcgaaagcgataaacacaccgcctggggagtacgaccgcaaggtta	Bacteria	Proteobacteria	Alphaproteobacteria	SAR11 clade	Clade I	Clade Ib	Unknown Clade Ib	4
a7b992a5b6ea32d86bd33a959e28521a	tacgggagtggcaagcgttatccggaattattgggcgtaaagcgtccgcaggcggcctttcaagtctgctgttaaaacgtggagcttaactccatcatggcagtggaaactgataggcttgagtatggtaggggcagagggaattcccggtgtagcggtgaaatgcgtagatatcgggaagaacaccagtggcgaaggcgctctgctgggccataactgacgctcatggacgaaagccaggggagcgaaagggattagatacccctgtagtcctggccgtaaacgatgaacactaggtgtcgggggaatcgaccccttcggtgtcgtagctaacgcgttaagtgttccgcctggggagtacgcacgcaagtgtg	Bacteria	Cyanobacteria	Oxyphotobacteria	Synechococcales	Cyanobiaceae	Prochlorococcus MIT9313	Unknown Prochlorococcus MIT9313	4
a8910605d89c2fed06d7f463b2246695	tacgaagggacctagcgtagttcggaattactgggcttaaagagttcgtaggtggttaaaaaagttggtggtgaaatcccagagcttaactctggaactgccatcaaaactttttagctagagtatgatagaggaaagcagaatttctagtgtagaggtgaaattcgtagatattagaaagaataccaattgcgaaggcagctttctggatcattactgacactgaggaacgaaagcatgggtagcgaagaggattagataccctcgtagtccatgccgtaaacgatgtgtgttagacgttggaaatttattttcagtgtcgcagcgaaagcgataaacacaccgcctggggagtacgaccgcaaggtta	Bacteria	Proteobacteria	Alphaproteobacteria	SAR11 clade	Clade I	Unknown Clade I	Unknown Clade I	4
a99bfc6d1ed34224e40a36ddd3c59390	tacggaaggtgcaagcgttaatcggaattactgggcgtaaagcgcgcgtaggctgttatctaagtcggatgtgaaatcctcgggctcaacccgggaactgcatccgaaactaaataactagagtatgggagaggtaagtagaatttccggtgtagcggtgaaatgcgtagatatcggaaggaataccagtggcgaaggcggcttactggaccaatactgacgctgaggtgcgaaagcgtggggagcgaacaggattagataccctggtagtccacgccgtaaacgatgagaactagatgttgggagggttagcctctcagtgtcgcagctaacgcattaagttctccgcctggggagtacgaccgcaaggttg	Bacteria	Proteobacteria	Gammaproteobacteria	Unknown Gammaproteobacteria	Unknown Gammaproteobacteria	Unknown Gammaproteobacteria	Unknown Gammaproteobacteria	4
ab400409c7c923740bb8756469f3fa98	taccggcagctcgagtgatgatcactattattgggcctaaagcgtccgtagccggttgaacaagtccttcggcaaatccactcgctcaacgagtgggctctcgagggaaactgttcgacttggggccgggagatctgaggggtacgtctagggtaggagtgaaatcctgtaatcctagacggaccgccggtggcgaaagcgcctcagaagaacggacccgacggtcagggacgaaagctagggtctcgaaccggattagatacccgggtagtcctagccgtaaacgatgctcgctaggtgttgcgaaagctacgtgcttttgctgtgccgtagggaagccgtgaagcgagccgcctgggaagtacgtccgcaaggatg	Archaea	Euryarchaeota	Halobacteria	Halobacteriales	Halomicrobiaceae	Unknown Halomicrobiaceae	Unknown Halomicrobiaceae	4
ada10e8f1e4c22fc52a015723aa50c2b	tacgtaggatgcaagcgttgtccggaattattgggcgtaaagggcgtctaggtggattaacaagtcctgtgtgaaatctcttggcttaaccaagaaaggtcacaggaaactattaatctagaggtcatgagaggtaagtggaattcacagagtagtggtgaaatgcgtagatactgtgaggaacaccagaggcgaaagcgacttactagcatgaatctgacactaaagcgcgaaagtgtgggtagcaaaccggattagatacccgggtagtccacaccataaacgatggatactagttatgggaggcttagacccctctgtaacgaagctaacgcattaagtatcccgcctggggagtacggccgcaaggtta	Bacteria	Chloroflexi	Dehalococcoidia	SAR202 clade	Unknown SAR202 clade	Unknown SAR202 clade	Unknown SAR202 clade	4
adf1b9483106f8b06cc2d6073174d28b	tacgaagggacctagcgtagttcggaattactgggcttaaagagttcgtaggttgttaaaaaagttggtggtgaaatcccagagctcaactctggaactgccatcaaaactttttagctagagtatgatagaggaaagcagaatttctagtgtagaggtgaaattcgtagatattagaaagaataccaattgcgaaggcagctttctggatcattactgacgctgaggaacgaaagcatgggtagcgaagaggattagataccctcgtagtccatgccgtaaacgatgtgtgttagacgttggaaatttattttcagtgtcgcagcgaaagcagtaaacacaccgcctggggagtacgaccgcaaggtta	Bacteria	Proteobacteria	Alphaproteobacteria	SAR11 clade	Clade I	Unknown Clade I	Unknown Clade I	4
b1918240ff0a498e4063e5d739183dfe	tacgaggggtgctagcgttgtccggaatcattgggcgtaaagggtccgtaggtgtctttgaaagtcttttgttacatccatcggcttaaccggtggcctgcaatcgaaacttcaaggatagagttcgagagaggaaagtggaattcctggtgtagcggtgacatgcgtagatatcaggaggaacaccaatggcgaaggcagctttctggctcgatactgacgctgagggacgaaagcgtggggagcgaacaggattagataccctggtagtccacgccgtaaacgatgagtacttgatgtcggaggattcgaccccttcggtatcgtagctaacgcgataagtactccgcctggggactacggccgcaaggctg	Bacteria	Marinimicrobia (SAR406 clade)	Unknown Marinimicrobia (SAR406 clade)	Unknown Marinimicrobia (SAR406 clade)	Unknown Marinimicrobia (SAR406 clade)	Unknown Marinimicrobia (SAR406 clade)	Unknown Marinimicrobia (SAR406 clade)	4
b59b05df20f1c7e1eea316b50ff4bb6b	tacggagggggcaagcgttgttcggaattactgggcgtaaagggcacgtaggcggcgatgcgggtcaggtgtgaaagccccgggcttaacctgggaactgcacttgaaactgcattgcttgaggacggaagaggagaatggaattcccagtgtagaggtgaaattcgtagatattgggaagaacaccagtggcgaaggcgattctctggtccgtatctgacgctgaggtgcgaaagcgtggggagcaaacaggattagataccctggtagtccacgccgtaaacgatgtgtgctagacgttggtggttcagccatcggtgtcgcagctaacgcgttaagcacaccgcctggggagtacggtcgcaagatta	Bacteria	Proteobacteria	Alphaproteobacteria	Unknown Alphaproteobacteria	Unknown Alphaproteobacteria	Unknown Alphaproteobacteria	Unknown Alphaproteobacteria	4
b6712b0f2c53fd26c0db7ca322ba33bf	tacagaggtcccaagcgttgttcggatttactgggcgtaaagggtgcgtaggcggttagaaaagtttggtgtgaaatcttcgggctcaacccggaaactgcactgaaaactatttaactagaggatcggagaggagattggaattctcagtgtagcagtgaaatgcgtagatattgagaggaacaccagttgcgaaggcggatctctggacgattcctgacgctgaggcacgaaagctgggggagcgaagaggattagataccctcgtagtcccagccgtaaacggtgcgcacttgctgtgggcggattcgaccccgtccgtggcgaagctaacgcgttaagtgcgccgcctggggagtacggtcgcaagatta	Bacteria	Verrucomicrobia	Verrucomicrobiae	Arctic97B-4 marine group	Unknown Arctic97B-4 marine group	Unknown Arctic97B-4 marine group	Unknown Arctic97B-4 marine group	4
b80e478cc9b57a4c2bdeb8696521d8d6	tacgtaggttgcaagcgttgtccggatttactgggcgtaaagggcccgcaggcggcttggcaagttttgggtgaaatctcgcggcttaaccgagagaggtctcagaaaactgccaggcttgaagcagtgagggggatgcagaattcccggtgtagcggtggaatgcgtagatatcgggaggaataccagaggcgaaggcggcatcctggcactgacttgacgctgaggggcgaaagcgtggggagcgaaccggattagatacccgggtagtccacgccgtaaacgatgagtactagatgtcgggggtatcgaccccctcggtgtcgtagctaacgcaataagtactccgcctggggactacggccgcaaggcta	Bacteria	Chloroflexi	N9D0	Unknown N9D0	Unknown N9D0	Unknown N9D0	Unknown N9D0	4
b8ac8be8cfdb8c0a436202842880d631	tacggaaggtgcaagcgttaatcggaattactgggcgtaaagcgcgcgtaggctgttatctaagtcggatgtgaaatcctcgggctcaacctgggaactgcatccgaaactgaataactagagtatgggagaggtaagtagaatttccggtgtagcggtgaaatgcgtagatatcggaaggaataccagtggcgaaggcggcttactggaccaatactgacgctgaggtgcgaaagcgtggggagcgaacaggattagataccctggtagtccacgccgtaaacgatgagaactagatgttgggagggttagcctctcagtgtcgcagctaacgcattaagttctccgcctggggagtacgaccgcaaggttg	Bacteria	Proteobacteria	Gammaproteobacteria	Unknown Gammaproteobacteria	Unknown Gammaproteobacteria	Unknown Gammaproteobacteria	Unknown Gammaproteobacteria	4
b8c9df412488ad9320c2169e5b23a0e2	tacgtaggggccaagcgttgtccggatttattgggcgtaaagggtgcgtaggccgctcgaacagtccgttgcgaaagctcccggctcaactgggagaggtcagcggatactatcgagctagaggacggcagaggaaggtggaatttccggtgtagcggtggaatgcgtagatatcggaaggaacatcagtggcgaaggcgaccttctgggccgtttctgacgctgaggcacgagagcgtgggtagcaaaccggattagatacccgggtagtccacgccctaaacgatgagtgctaggtatagggggtatcgaccccctctgtgcccacagctaacgcgttaagcactccgcctggggagtacggccgcaaggcta	Bacteria	Chloroflexi	Dehalococcoidia	S085	Unknown S085	Unknown S085	Unknown S085	4
ba8712d82e77652a0af89d5dee22ad96	tacggagggggctagcgttgctcggaattactgggcgtaaagcgcgcgtaggcggtaaatccagtcaggcgtgaaagcccagggcttaaccctggaattgcgtttgatactgatttgctagaattcgagagagggtagtggaatttccagtgtagaggtgaaattcgtagatattggaaagaacaccagtggcgaaggcggctacctggctcgatattgacgctgaggtgcgaaagcgtggggagcgaacgggattagataccccggtagtccacgccgtaaacgatgagtgctagttgtcgggcagcttgctgttcggtgacgcagctaacgcgttaagcactccgcctggggagtacggccgcaaggtta	Bacteria	Proteobacteria	Alphaproteobacteria	Rhodospirillales	Magnetospiraceae	Unknown Magnetospiraceae	Unknown Magnetospiraceae	4
bdeb83591c11aef772f735b1a1f04494	tacgaagggacctagcgtagttcggaattactgggcttaaagagctcgtaggtggttagaaaagttggtggtgaaatcccaaggcttaaccttggaactgccaccaaaactttttaactagagtatgatagaggtaagcggaatttctagtgtagaggtgaaattcgtagatattagaaagaacaccaattgcgaaggcagtttactggatcattactgacactgaggagcgaaagcatgggtagcgaagaggattagataccctcgtagtccatgctgtaaacgatgtgtgctagacgttggaaatttatttttcagtgtcgcagcaaaagcgttaagcacaccgcctggggagtacgaccgcaaggtta	Bacteria	Proteobacteria	Alphaproteobacteria	SAR11 clade	Unknown SAR11 clade	Unknown SAR11 clade	Unknown SAR11 clade	4
beb80782511f563d282863675357d306	tacggagggtgcgagcgttaatcggaattactgggcgtaaagcgcgcgtaggcggtttggtcagtcggatgtgaaagccccgggcttaacctgggaattgcattcgatactgccagactagagtatgttagaggaaagtggaattcccggtgtagcggtgaaatgcgtagatatcgggaggaacatcagtggcgaaggcgactttctggagcaatactgacgctgaggtgcgaaagcgtggggagcaaacaggattagataccctggtagtccacgccctaaacgatgtcaactagccgttggattcatttaagaatttagtggcgcagctaacgcgttaagttgaccgcctggggagtacggccgcaaggtta	Bacteria	Proteobacteria	Gammaproteobacteria	JTB23	Unknown JTB23	Unknown JTB23	Unknown JTB23	4
c04b599ac5b3cb36c846d64b82512196	tacggagggggcaagcgttgttcggaattattgggcgtaaagagtatgtaggcggctagataagtcagacgtgtaagcccatggctcaaccatggaattgcgtttgaaactatttagcttgagtgcaggagaggaaagcggaattcccagtgtagcggtgaaatgcattgatattgggaagaacaccggtggcgaaggcggctttctggtctgttactgacgctgagatacgaaagccaggggagcaaaggggattagatacccccgtagtcctggccgtaaacgatgggcactaggtggaggaggtatcgatcccttctctgtcgtagctaacgcattaagtgccccgcctggggagtacggtcgcaaggctg	Bacteria	Nitrospinae	Nitrospinia	Nitrospinales	Nitrospinaceae	LS-NOB	Unknown LS-NOB	4
c1015933ca82a043af984b1543c614f6	tacctggggggcaagcgttgtccggattcattgggcgtaaagggctcgtaggtgggctgaccagtcaaaattgaaatacaatggcttaaccattggaacggttttgatactatcagtcttgagtgaaatagaggtaagcggaattcctagtgtagcggtgaaatgcgtagatattaggaggaacaccaaaggcgaaggcagcttactggatttatactgacactgaggagcgaaagcgtgggtagcgaacaggattagagaccctggtagtccacgccgtaaacgatgagcacttggtggtgggggattcgaccctttcactgccggagttaacgcattaagtgctccgcctggggactacgatcgcaagattg	Bacteria	Marinimicrobia (SAR406 clade)	Unknown Marinimicrobia (SAR406 clade)	Unknown Marinimicrobia (SAR406 clade)	Unknown Marinimicrobia (SAR406 clade)	Unknown Marinimicrobia (SAR406 clade)	Unknown Marinimicrobia (SAR406 clade)	4
c16832d95923874b7ea6f23264e1a22f	tacgtaggtggcaaatgttgtccggaatcattgggcgtaaagggtccgtaggtggcttgaaaagtcttatgtgaaatctcttggctcaaccaagaaacgccataagaaactttctagctagagaccatcagagggaggtagaattccaggtgtagtggtgaaatgcgtagatatctggaggaataccaatggcgaaagcagcctcctggggtggctctgacactgagggacgaaagcgtgggtagcaaaccggattagatacccgggtagtccacgctgtaaacgatgaatactgggtcttcggggaatcgaccccttgtggaccgaagctaacgcgttaagtattccgcctggggagtacggtcgcaagacta	Bacteria	Chloroflexi	Dehalococcoidia	SAR202 clade	Unknown SAR202 clade	Unknown SAR202 clade	Unknown SAR202 clade	4
c1fd45f4f578cef143e5e338e490bb73	tacggggggcgcaagcgttgttcggaattactgggcgtaaagggcaggtaggtggcttgttaagtcgtctgtgaaaatccggggctcaaccccgcgaaatgcaggcgaaactggcagactagagaccggtagaggctagtggaattcctggtgtagcggtggaatgcgtagatatcaggaagaacaccggtggcgaaggcggctagctgggccggatctgacactgaactgcgaaagcgtggggagcaaacaggattagataccctggtagtccacgccgtaaacgatgggcactagatgccgggcatagagacgtgttcggcgtcgtagctaacgcattaagtgccccgcctggggagtacggtcgcaaggctg	Bacteria	Gemmatimonadetes	BD2-11 terrestrial group	Unknown BD2-11 terrestrial group	Unknown BD2-11 terrestrial group	Unknown BD2-11 terrestrial group	Unknown BD2-11 terrestrial group	4
c5e37ef41dfab8fe98ae5ff5bf7b0165	tacggagggtgcaagcgttgctcggaatcactgggcgtaaagcgagcgcaggcggcaagataagtcgggtgtgaaagcccggggctcaaccccggaactgcatccgaaactgtctagctagagtacagaagaggaagggggaattccaggtgtagaggtgaaattcgtagatatctggaggaacactcgtggcgaaggcgcctttctggtctgttactgacgctcatgctcgaaagcgtggggagcaaacaggattagataccctggtagtccacgccgtaaacgatgagtgctagttgttggaggtctataccccttcagtgacgcagctaacgcattaagcactccgcctggggagtacggtcgcaagacta	Bacteria	Proteobacteria	Deltaproteobacteria	Bdellovibrionales	Bdellovibrionaceae	OM27 clade	Unknown OM27 clade	4
c6abffdf888c42cc888bac5471527071	tacgaagggacctagcgtagttcggaattactgggcttaaagagttcgtaggtggttaaaaaagttggtggtgaaatcccagagcttaactctggaactgccatcaaaactttttagctagagtatgatagaggaaagcagaatttctagtgtagaggtgaaattcgtagatattagaaagaataccgattgcgaaggcagctttctggatcattactgacactgaggaacgaaagcatgggtagcgaagaggattagataccctcgtagtccatgccgtaaacgatgtgtgttagatgttggaaatttattttcagtatcgcagcgaaagcgttaaacacaccgcctggggagtacgaccgcaaggtta	Bacteria	Proteobacteria	Alphaproteobacteria	SAR11 clade	Clade I	Clade Ib	Unknown Clade Ib	4
c8df8125198585b1cc1cbaa7ccea58a4	tacggagggtccaagcgttaatcggaattactgggcgtaaagcgcgcgtaggcggtttagcaagttgaatgtgaaagccctgggctcaacctaggaactgcattcaaaactactaagctagagtacgagagaggagagtagaatttctggtgtagcggtgaaatgcgtagatatcagaaggaataccaatggcgaaggcagctctctggctcgtcactgacgctaaggtgcgaaagcgtgggtagcaaacaggattagataccctggtagtccacgccgtaaacgatgagaactagccgttgggcagatttaactgttcagtggcacagctaacgcattaagttctccgcctggggagtacggccgcaaggcta	Bacteria	Proteobacteria	Gammaproteobacteria	SAR86 clade	Unknown SAR86 clade	Unknown SAR86 clade	Unknown SAR86 clade	4
c92f87f05d3601ccf0c7cc17245f9cbc	tacgaagggacctagcgtagttcggaattactgggcttaaagagctcgtaggtggttagaaaagttggtggtgaaatcccaaggcttaaccttggaactgccaccaaaactttttgactagagtatgatagaggtaagtggaatttctagtgtagaggtgaaattcgtagatattagaaagaacaccaattgcgaaggcaactttctggatcattactgacactgaggagcgaaagcatgggtagcgaagaggattagataccctcgtagtccatgctgtaaacgatgtgtgctagacgttggaaatttatttttcagtgtcgcagcaaaagcgttaagcacaccgcctggggagtacgaccgcaaggtta	Bacteria	Proteobacteria	Alphaproteobacteria	SAR11 clade	Unknown SAR11 clade	Unknown SAR11 clade	Unknown SAR11 clade	4
cac25ad0a8527e51168e76379563c5a4	tacagagagtgcaaacgttgttcggaatcactgggcttaaagcgcgcgtaggcggcattgtcagtgtgaggtgaaagcccacggctcacccgtggaattgccttgcatactgcagtgctagagtgtggtaggggagagcggaactcctggtggagcggtgaaatgcgtagatatcaggaggaacaccggtggcgaaggcggctctctggtccataactgacgctgaggtgcgaaagctagggtagcgaacgggattagataccccggtagtcctagccgtaaacgatgggcactagcttggggtctccctgtgtgatcccaggtgaagcaaaagtattaagtgccccgcctggggagtatggtcgcaaggctg	Bacteria	Planctomycetes	OM190	Unknown OM190	Unknown OM190	Unknown OM190	Unknown OM190	4
cb5d062518b7e8b59803deaf4397bd94	tacgaggggtgctagcgttgtccggaattattgggcgtaaagggtccgtaggcgacttgataagtcaattgttaaatacatcggcttaaccgatggagtgcagttgaaactatcaggatagagtttaggagaggaaagtggaatttctggtgtagcggtgacatgcgtagatatcagaaggaacaccaatggcgaaggcaactttctggcctaaaactgacgctgagggacgaaagcgtggggagcgaacaggattagataccctggtagtccacgccgtaaacgatgagtacttgttgtcgggagattcgaccctctcggtagcggagctaacgcgttaagtactccgcctgggtactacgaccgcaaggttg	Bacteria	Marinimicrobia (SAR406 clade)	Unknown Marinimicrobia (SAR406 clade)	Unknown Marinimicrobia (SAR406 clade)	Unknown Marinimicrobia (SAR406 clade)	Unknown Marinimicrobia (SAR406 clade)	Unknown Marinimicrobia (SAR406 clade)	4
da17db2491e58cb05784aaba051934f2	tacgtaggtggcgaacgttgtccggattcactgggcgtaaagcgcgcgcaggcggatcggaaagtcgataggtgaaatctccaggctcaacttggagaggccctgcgatactcccggtctagaggcacctagaggagagtggaattaacggtggaggggtggaatccgtagatatcgttaggaacaccagtggcgaaagcggctctctgggggtgtactgacgctgaggcgcgaaagcgtggggagcgaacgggattagataccccggtagtccacgccgtaaacgatgagcactaggtgtttggggtatcgatcccctgagtaccgaagctaacgcgataagtgctccgcctgggaactacggccgcaaggcta	Bacteria	Chloroflexi	JG30-KF-CM66	Unknown JG30-KF-CM66	Unknown JG30-KF-CM66	Unknown JG30-KF-CM66	Unknown JG30-KF-CM66	4
dca0f027155cfbbf11ab17b6350d949b	caccggcaccccgagtggtagccactattattgggcctaaagcgttcgtagccggtttggtaaattcttgggtaaatcgtaccgcttaacggtgcggattccggggacactaccagacttgagactgggggagatcagaggtacttgcgggggagcggtgaaatgttgtaatcccgcagggaccaccagtggcgaaggcgtctgatcacaacggttctgacggtgaggaacgaaaccctggggcgcaaacgggattagataccccggtagtccagggcgtaaacgctgctgacttggtgttggagatcctacgagggtgtccagtgctggcgcgaaggtattaagtcagccgcctggggagtacggtcgcaagactg	Archaea	Euryarchaeota	Thermoplasmata	Marine Group III	Unknown Marine Group III	Unknown Marine Group III	Unknown Marine Group III	4
df64bbee28db59e9ba317f90f0b4d8e4	tacgtaggtggcgaacgttgtccggatttactgggcgtaaagcgcgcgcaggcggattggccagtctggggtgaaatctctcggctcaaccgagagcggccctcagatactaccaatctagaggtgtctagaggtgagtggaattcagggtgtagtggtggaatgcgtagatatcctgaggaacaccagtggcgaaggcgactcactggggacatactgacgctgaggcgcgaaagcgtggggagcgaaccggattagatacccgggtagtccacgccgtaaacgatgagtactagctgttcgcggtatcgacgccgcgagtaacgaagctaacgcgttaagtactccgcctggggactacggccgcaaggcta	Bacteria	Chloroflexi	JG30-KF-CM66	Unknown JG30-KF-CM66	Unknown JG30-KF-CM66	Unknown JG30-KF-CM66	Unknown JG30-KF-CM66	4
e1e6bd40565a671387d9fbd6e70f9992	tacgaagggacctagcgtagttcggaattactgggcttaaagagttcgtaggtggttaaaaaagttggttgtgaaatcccggagcttaactccggaactgcaatcaaaactttttagctagagtatgatagaggaaagcagaatttctagtgtagaggtgaaattcgtagatattagaaagaataccaattgcgaaggcagctttctggatcattactgacactgaggaacgaaagcatgggtagcgaagaggattagataccctcgtagtccatgccgtaaacgatgtgtgttagacgttggaaatttattttcagtgtcgcagcgaaagcaataaacacaccgcctggggagtacgaccgcaaggtta	Bacteria	Proteobacteria	Alphaproteobacteria	SAR11 clade	Clade I	Clade Ib	Unknown Clade Ib	4
e25947b11c824eb7e43649369425a1a1	tacgtagggggcgagcgttgtccggatttattgggcgtaaagggcgagtaggcggcatgccaagtcccgtgtaaaatctcctggcttaactaggagcggtcatgggaaactggcaagcttgaggacatcagaggagagcggaattcccggagtagtggtgaaatgcgtagataccgggaggaacaccagaggcgaaagcggctctctgggatgaacctgacgctgaggcgcgaaagcatgggtagcaaaccggattagatacccgggtagtccatgccctaaacgatgaatactagacctagggggtatcgaccccctctgggtcgtagctaacgcgataagtattccgcctggggagtacggccgcaaggcta	Bacteria	Chloroflexi	Dehalococcoidia	SAR202 clade	Unknown SAR202 clade	Unknown SAR202 clade	Unknown SAR202 clade	4
e27cb9797985c373f5940757ecae6191	tacggagggggctagcgttactcggaattactgggcgtaaagcgagcgtaggcggttaaccaagttgggggtgaaagcccggggctcaaccccggaaatgccctcaaaactagttagctagaggacgggagaggggagtggaactcccagtgtagaggtgaaattcgtagatattgggaagaacaccagtggcgaaggcgactctctggaccgtttctgacgctaaggctcgaaagcgtgggtagcaaacaggattagataccctggtagtccacgccgtaaacgatgagtgctagacgttggggggaacgcccttcagtgtcgtcgctaacgcattaagcactccgcctggggagtacggtcgcaagatta	Bacteria	Proteobacteria	Alphaproteobacteria	Unknown Alphaproteobacteria	Unknown Alphaproteobacteria	Unknown Alphaproteobacteria	Unknown Alphaproteobacteria	4
e320ad0389e6bb7502b6f783bbb2dc1a	taccggcgcctcaagtggtagtcgcttttattgggcctaaaacgtccgtagccggtctggtgcattcgtgggtaaatcaacccgctcaacgggttgaattctgcgagcacggccagacttgggaccgggagaggtgtggggtactctcagggtaggggtaaaatcctgtcatcctgagaggaccacctgttgcgaaggcgccacactagaacggatccgacggtcagggacgaaacctaggggcacgaaccggattagatacccgggtagtcctaggtgtaaacgctgtggacttgatgttgggggcgctccgagcgctttcagtgtcgaagcgaaggtgataagtccactgcctggggagtacggtcgcaaggctg	Archaea	Euryarchaeota	Thermoplasmata	Marine Group II	Unknown Marine Group II	Unknown Marine Group II	Unknown Marine Group II	4
e803ef96ee4ec17350d6c2d54e52d716	taccggcgcctcaagtggtagtcgattttattgggcctaaaacgtccgtagcctgtttggtacattcgtgggtaaatcaaccagcttaactgattgaattctgcgagcacggccagacttgggaccgggagaggtgtggggtacgctcagggtaggggtaaaatcctgtcatcctgagcggaccacctgttgcgaaggcgccacactagaacggatccgacggtcagggacgaagcctaggggcacgaaccggattagatacccgggtagtcctaggtgtaaacgctgtggacttggtgttggggattctccgaggatcctcagtgccgaagcgaaggtgataagtccactgcctggggagtacggtcgcaaggctg	Archaea	Euryarchaeota	Thermoplasmata	Marine Group II	Unknown Marine Group II	Unknown Marine Group II	Unknown Marine Group II	4
e989936cc684ad988139a2b4f3be3264	tacgaagggacctagcgtagttcggaattactgggcttaaagagttcgtaggtggttaaaaaagttggtggtgaaagcccagagcttaactctggaacggccatcaaaactttttagctagagtttgatagaggaaagcagaatttctagtgtagaggtgaaattcgtagatattagaaagaataccaattgcgaaggcagctttctggatcattactgacactgaggaacgaaagcatgggtagcgaagaggattagataccctcgtagtccatgccgtaaacgatgtgtgttagatgttggaaatttattttcagtatcgcagcgaaagcaataaacacaccgcctggggagtacgaccgcaaggtta	Bacteria	Proteobacteria	Alphaproteobacteria	SAR11 clade	Clade I	Clade Ib	Unknown Clade Ib	4
ea1681774a9a9d71bcecb46e4e711164	aaccagcacctcaagtggtcaggatgattattgggcctaaagcatccgtagcctgttctgtaagttttcggttaaatccataagctcaacttatgggctgccgaaaatactgcagaactagggagtgggagaggtagacggtactcggtaggaaggggtaaaatcctttgatctattgatgaccacctgtggcgaaggcggtctaccagaacacgttcgacggtgagggatgaaagctgggggagcaaaccggattagatacccgggtagtcccagctgtaaacgatgcaaactcgatgatgcgttggcttgttgctagcgcagtgtcgcagggaagccgttaagtttgccgcctgggaagtacgtacgcaagtatg	Archaea	Thaumarchaeota	Nitrososphaeria	Nitrosopumilales	Nitrosopumilaceae	Candidatus Nitrosopelagicus	Unknown Candidatus Nitrosopelagicus	4
ec5abb37adde7ee86824a73040f96900	taccggcgcctcaagtggtagtcgcttttattgggcctaaaacgtccgtagccggtctggtacattcgtgggtaaatcaactcgctcaacgagttgaattctgcgaggacggccagacttgggaccgggagaggtgtggggtactctcagggtaggggtaaaatcctgtcatcctgagaggaccacctgttgcgaaggctccacactagaacggatccgacggtcagggacgaagcctaggggcacgaaccggattagatacccgggtagtcctaggtgtaaacgctgtggacttgatgttggggacgctccgagcgttcccagtgtcgaagcgaaggtgataagtccactgcctggggagtacggtcgcaaggctg	Archaea	Euryarchaeota	Thermoplasmata	Marine Group II	Unknown Marine Group II	Unknown Marine Group II	Unknown Marine Group II	4
ecbdd2dee41433b82a3e7999361d8011	tacgaagggacctagcgtagttcggaattactgggcttaaagagttcgtaggtggttaaaaaagttggtggtgaaagcccagagcttaactctggaacggccatcaaaactttttagctagagtatgatagaggaaagcagaatttctagtgtagaggtgaaattcgtagatattagaaagaataccaattgcgaaggcagctttctggatcattactgacactgaggaacgaaagcatgggtagcgaagaggattagataccctcgtagtccatgccgtaaacgatgtgtgttagatgttggaaatttattttcagtatcgcagcgaaagcaataaacacaccgcctggggagtacgaccgcaaggtta	Bacteria	Proteobacteria	Alphaproteobacteria	SAR11 clade	Clade I	Clade Ib	Unknown Clade Ib	4
f5c2b00f4b07fe6c4f0b8813e75435ce	tacgaagggacctagcgtagttcggaattactgggcttaaagagttcgtaggtggttaaaaaagttggtggtgaaagcccagagcttaactctggaactgccatcaaaactttttagctagagtatgatagaggaaagcagaatttctagtgtagaggtgaaattcgtagatattagaaagaataccaattgcgaaggcagctttctggatcattactgacactgaggaacgaaagcatgggtagcgaagaggattagataccctcgtagtccatgccgtaaacgatgtgtgttagatgttggaaatttattttcagtatcgcagcgaaagcaataaacacaccgcctggggagtacgaccgcaaggtta	Bacteria	Proteobacteria	Alphaproteobacteria	SAR11 clade	Clade I	Clade Ib	Unknown Clade Ib	4
f633bec7d1bd6db9084f91542cd1bed1	tacgaagggacctagcgtagttcggaattactgggcttaaagagttcgtaggtggttaaaaaagttggtggtgaaagcccagagcttaactctggaactgccatcaaaactttttagctagagtttgatagaggaaagcagaatttctagtgtagaggtgaaattcgtagatattagaaagaataccaattgcgaaggcagctttctggatcattactgacactgaggaacgaaagcatgggtagcgaagaggattagataccctcgtagtccatgccgtaaacgatgtgtgttagatgttggaaatttattttcagtatcacagcgaaagcaataaacacaccgcctggggagtacgaccgcaaggtta	Bacteria	Proteobacteria	Alphaproteobacteria	SAR11 clade	Clade I	Clade Ib	Unknown Clade Ib	4
f77a20c5b541a985647ce675cfc1c158	tacgaagggggcgagcgttgttcggaataactgggcgtaaagggcgcgtaggcggtctatctagttgggcgtgaaagccctgggctcaacccaggaattgcgtccaatactaatagactagagaccgagagaggatagtggaatttccagtgtagaggtgaaattcgtagatattggaaagaacaccagtggcgaaagcgactatctggctcggttctgacgctgaggcgcgaaagcgtggggagcaaacaggattagataccctggtagtccacgccgtaaacgatgtctgctaggtgtcgggaggttacctctcggtgccgccgctaacgcattaagcagaccgcctgggaagtacggccgcaaggcta	Bacteria	Proteobacteria	Alphaproteobacteria	Puniceispirillales	SAR116 clade	Unknown SAR116 clade	Unknown SAR116 clade	4
f8a7e9e44327fbfed8b98899f6e17d1a	cacgtagggggcgagcgttgtccggatttattgggcgtaaagagctcgtaggctgttcagtaagtcaggtgtgaaaactcgaggctcaacctcgagacgccacctgatactgctgtgactagagtccggtaggggagtgtggaattcctggtgtagcggtgaaatgcgcagatatcaggaggaacaccagcagcgaaggcggcactctgggccggtactgacgctcaggagcgaaagcatggggagcgaacaggattagataccctggtagtccatgccgtaaacgttgggcactaggtgtgggatttaactaacaaattccgtgccgtagctaacgcattaagtgccccgcctggggagtacggccgcaaggcta	Bacteria	Actinobacteria	Acidimicrobiia	Microtrichales	Microtrichaceae	Sva0996 marine group	Unknown Sva0996 marine group	4
fa2a0bdeb148fb83dd2b7d6c8d7cb96b	tacgtagggagcgagcgttgttcggatttactgggcgtaaagagcacgtaggcgggcatgcaagtcggttgtgaaatcctctggctcaaccagagaactgcaatcgaaactgcatgccttgagtccagcagaggaaatcggaatcttaggtgtagcggtgaaatgcttagatatctaagagaacaccagtggcgaaggcggatttctgggctggcactgacgctgaggtgcgaaagctgagggagcgaacaggattagataccctggtagtctcagccgtaaacgatgggtactaggtgttgggggacattgaccccctcagtgccgtagctaacgcattaagtaccccgcctggggagtacgaccgcaaggttg	Bacteria	PAUC34f	Unknown PAUC34f	Unknown PAUC34f	Unknown PAUC34f	Unknown PAUC34f	Unknown PAUC34f	4
fc73b271da016e916aceaa40fcfc6c3a	tacgaagggacctagcgtagttcggaattactgggcttaaagagttcgtaggttgttaaaaaagttggtggtgaaatcccagagcttaactctggaactgccatcaaaactttttagctagagtttgatagaggaaagcagaatttctagtgtagaggtgaaattcgtagatattagaaagaataccaattgcgaaggcagctttctggatcattactgacactgaggaacgaaagcatgggtagcgaagaggattagataccctcgtagtccatgccgtaaacgatgtgtgttagacgttggaaatttattttcagtgtcgcagcgaaagcattaaacacaccgcctggggagtacgaccgcaaggtta	Bacteria	Proteobacteria	Alphaproteobacteria	SAR11 clade	Clade I	Unknown Clade I	Unknown Clade I	4
01677752b1ecceb552fd3cb185a26bdb	tacggggggggcaagcgttgttcggatttactgggcgtaaagggctcgtaggcggccacctaagtcggttgtgaaatccctcggctcaaccggggaactgcgaccgatactgggtggcttgaagccgggagagggatgcggaatttcaggtgtagcggtgaaatgcgtagatatctgaaggaacacccgtggcgaaggcggcatcctggaccggtcttgacgctgaggagcgaaagctaggggagcgaacgggattagataccccggtagtcctagccctaaacgatgaatgcttggtgtggcgggtatcgatccctgccgtgccgtagctaacgcgttaagcattccgcctggggagtacggtcgcaaggctg	Bacteria	Acidobacteria	Subgroup 6	Unknown Subgroup 6	Unknown Subgroup 6	Unknown Subgroup 6	Unknown Subgroup 6	5
07cbb4b08197efe6360e984894445b12	tacatagggtgcgagcgttgttcggaattactgggcgtaaagggcgcgcaggcggaatagtaagtcggaggtgaaagcccggggctcaaccccggagggtctttcgaaactactaatctagagagggtcaggggccggcagaattcctggtgtagaggtgaaattcgtagatatcaggaggaataccggtggcgaaggcggccggctggggccactctgacgctgaggcgcgaaagcgtggggagcaaacaggattagataccctggtagtccacgccgtaaacgatgagcactggacgtccggagggttcgacccttctgggtgtctcagctaacgcattaagtgctccgcctggggagtacggtcgcaagacta	Bacteria	Proteobacteria	Deltaproteobacteria	SAR324 clade(Marine group B)	Unknown SAR324 clade(Marine group B)	Unknown SAR324 clade(Marine group B)	Unknown SAR324 clade(Marine group B)	5
096cd2237adc50449f8ebb65ca0ffe19	aaccagcacctcaagtggtcaggaggattattgggcctaaagcatccgtagcctgttctataagtttgcggttaaatctatgcgctcaacgtataggctgccgtaaatactgtagaactagggagtgggagaggtagacggtactcgataggaaggggtaaaatcctttgatctattgatgaccacctgtggcgaaggcggtctaccagaacacgttcgacggtgagggatgaaagctgggggagcaaaccggattagatacccgggtagtcccagctgtaaacgatgcagactcgatgatgcaatggcatagagctattgcagtatcgcagggaagccgttaagtctgccgcctgggaagtacgtacgcaagtatg	Archaea	Thaumarchaeota	Nitrososphaeria	Nitrosopumilales	Nitrosopumilaceae	Unknown Nitrosopumilaceae	Unknown Nitrosopumilaceae	5
0b06ef7f2b187bcf18d057241c1c1abe	caccggcatctcgagtggtatccacttttattgggtctaaagcgtccgtagctggtttagtaaattcttgggtaaatcgtaccgcttaacggtgcggattctggggacactactagacttgggaccgggggaggtcagaagtacttgtggggtagcggtgaaatgttgtaatcctacagggactaccagtggcgaaggcgtctgaccaaaacggctccgacagtgagggacgaaaccctggggcgcaaacgggattagataccccggtagtccagggcgtaaacgctgcagacttggtgttggagactctatgggagtgtccagtgccggagcgaaggtgttaagtctgccacctggggagtacgatcgcaagattg	Archaea	Euryarchaeota	Thermoplasmata	Marine Group III	Unknown Marine Group III	Unknown Marine Group III	Unknown Marine Group III	5
0d439c1291c583e4400c799cf65514d9	gacggagggcgcaagcgttgttcggaattactgggcgtaaagggcgggcaggcggtccgttaagtcttctgtgaaaatccggggctcaaccccgtgaaatgcaggagatactggcggactagagaccggtagaggctagcggaattcctggtgtagcggtggaatgcgtagatatcaggaagaacacctgtggcgaaggcggctagctgggccggatctgacgctcatccgcgaaagcgtggggagcaaacaggattagataccctggtagtccacgccgtaaacgatgggcactaggtactgggtctatagacggattcagtgccgcagctaacgcattaagtgccccgcctggggagtacggtcgcaaggctg	Bacteria	Gemmatimonadetes	BD2-11 terrestrial group	Unknown BD2-11 terrestrial group	Unknown BD2-11 terrestrial group	Unknown BD2-11 terrestrial group	Unknown BD2-11 terrestrial group	5
0e98bee086019db35e0976a5ef4f92e3	aacgtagggggcgagcgttgtccggtattactgggcttgaagcgtttgtaggcggttgaataagtccatagtgaaagctctcagctcaactgagaaattgctgtggaaactggtcgactggaggacagtagaggtctgtggaactcaaggagtagcggtgaaatgcgtagatatcttgaagaacaccagagaggaagctgacaggctgggctgtatctgacgctgagaaacgaaagctaggggatcgaaccggattagatacccgggtagtcctagccgtaaacgatgaatgccaaatgtcggcttttttgtcggcgttgcagagaaatccatgagcattccgcctggggagtacggccgcaaggcta	Bacteria	Unknown Bacteria	Unknown Bacteria	Unknown Bacteria	Unknown Bacteria	Unknown Bacteria	Unknown Bacteria	5
0f2616e5a082f7af926add3840cc1a7e	tacggaggattcgagcgttatccggaattattgggtttaaagggtccgcaggcggtcttttaagtcagaggtgaaagcctacagctcaactgtagaacggcctttgatactgaaagacttgagttattgtgaagtggttagaatgtgtggtgtagcggtgaaatgcatagatatcacacagaataccgattgcgaaggcagatcactaacaatatactgacgctcatggacgaaagcgtggggagcgaacaggattagataccctggtagtccacgccgtaaacgatggatactagctgttcgtctaacattggttagatgagtggctaagcgaaagtgataagtatcccacctggggagtacggtcgcaagactg	Bacteria	Bacteroidetes	Bacteroidia	Flavobacteriales	Flavobacteriaceae	NS4 marine group	Unknown NS4 marine group	5
0f68bf0d2db1ff942fd51c0843f629e4	tacggatggtgcgagcgttaatcggaattactgggcgtaaagcgtacgtaggctgttttataagtcggatgtgaaatccccgggctcaacctgggaactgcatccgaaactatttaactagagtatgggagaggtaagtagaatttccggtgtagcggtgaaatgcgtagatatcggaaggaataccagtggcgaaggcggcttactggaccaatactgacgctgaggtacgaaagcgtggggagcgaacaggattagataccctggtagtccacgccgtaaacgatgagaactagacgttgggagggtgagcctttcagtgtcgcagctaacgcattaagttctccgcctggggagtacgaccgcaaggttg	Bacteria	Proteobacteria	Gammaproteobacteria	Arenicellales	Arenicellaceae	Unknown Arenicellaceae	Unknown Arenicellaceae	5
0fd5c80a173b4e451e03a3e1daf4e6f1	taccgaagccccaagtggtcgtcgatcttattgggcctaaaacgtccgtagccggtttggtacattcgtgggtaaatcagacagcttaactgtctgaattctgcgaggacggccaaacttgagaccgggagaggtgtagggtacctgcggggtaggggtaaaatcctgtcatcccgtagggaccaccagttgcgaaggctctacactagaacggatctgacggtcagggacgaagcctaggggcacgaaccggattagatacccgggtagtcctaggtgtaaacgctgtggactttgtgtcgggggtctttcgaggactctcggtgccggagtgaagatgttaagtccactgcctggggagtacggtcgcaaggctg	Archaea	Euryarchaeota	Thermoplasmata	Marine Group II	Unknown Marine Group II	Unknown Marine Group II	Unknown Marine Group II	5
11b428edc1f71c3a20457f6708550dc8	cacgtagggagcgagcgttgtccggatttattgggcgtaaagagctcgtaggcggttcggtaagtcaggtgtgaaagctcgaggctcaacctcgagaagccacctgatactgctgtgacttgagtccggtaggggagtgtggaattcctggtgtagcggtgaaatgcgcagatatcaggaggaacacctacagcgaaggcagcactctgggccggtactgacgctgaggagcgaaagcgtggggagcgaacaggattagataccctggtagtccacgccgtaaacgttgggcactaggtgtggggtcgaattaaccgattccgtgccgtagctaacgcattaagtgccccgcctggggagtacggccgcaaggcta	Bacteria	Actinobacteria	Acidimicrobiia	Microtrichales	Microtrichaceae	Sva0996 marine group	Unknown Sva0996 marine group	5
16b4a656f3136213c002651f86de2c08	tacgtagggtgcgagcgttgttcggaattactgggcgtaaagggcgcgcaggcggaggtgcaagtcggaggtgaaagcccggggctcaaccccggagggtctttcgaaactgcatctctagagagggttaggggccggcagaattcctggtgtagaggtgaaattcgtagatatcaggaggaataccggtggcgaaagcggccggctggggccactctgacgctgaggcgcgaaagcgtggggagcaaacaggattagataccctggtagtccacgccgtaaacgatgagcactggacgttcggagggttcgacccttctgggtgtttcagctaacgcattaagtgctccgcctggggagtacggtcgcaagacta	Bacteria	Proteobacteria	Deltaproteobacteria	SAR324 clade(Marine group B)	Unknown SAR324 clade(Marine group B)	Unknown SAR324 clade(Marine group B)	Unknown SAR324 clade(Marine group B)	5
1948c923ff6f3d20c3bdea3ca6c4688e	aaccagcacctcaagtggtcaggatgattattgggcctaaagcatccgtagccggctctgtaagttttcggttaaatctatgcgctcaacgtatgggctgccgaaaatactgtagagatagggagtgggagaggtagacggtactcggtaggaaggggtaaaatcctttgatctatcgatgaccacctgtggcgaaggcggtctaccagaacacgttcgacggtgagggatgaaagctgggggagcaaaccggattagatacccgggtagtcccagctgtaaacgatgcagactcgatgatgcattggcatatagccagtgcagtgtcgcagggaagccgttaagtctgccgcctgggaagtacgtacgcaagtatg	Archaea	Thaumarchaeota	Nitrososphaeria	Nitrosopumilales	Nitrosopumilaceae	Unknown Nitrosopumilaceae	Unknown Nitrosopumilaceae	5
19941f205d2624df3b2c2ba664231414	tactgaggtcccaagcgttgttcggatttactgggcgtaaagggtgcgtaggcggctataaaagtttggtgtgaaatctccgggctcaacccggaaactgcattgaaaactagatggctagaggatcggagaggagattggaattctcagtgtagcagtgaaatgcgtagatattgagaggaacaccagttgcgaaggcggatctctggacgactcctgacgctgaggcacgaaagctggggtagcgaagaggattagataccctcgtagtcccagccgtaaacggtgcacacttgctgtgggcggattcgaccccgtccgtggcgaagctaacgcgataagtgtgccgcctggggagtacggtcgcaagatta	Bacteria	Verrucomicrobia	Verrucomicrobiae	Arctic97B-4 marine group	Unknown Arctic97B-4 marine group	Unknown Arctic97B-4 marine group	Unknown Arctic97B-4 marine group	5
1b4b9127e41cd63ac3aedd961dccb149	tacggagggggctaacgttgttcggaattactgggcgtaaagcgcgcgtaggcggattagacagttgagggtgaaatcccggagcttaacttcggaactgccttcaatactactaatctagagttcggaagaggtgagtggaattcctagtgtagaggtgaaattcgtagatattaggaagaacatcagaggcgaaggcggctcactggtccgatactgacgctaaggtgcgaaagcgtggggagcaaacaggattagataccctggtagtccacgccgtaaacgatggaagctagttgttggacaattatttgttcagtgacacagctaacgcattaagcttcccgcctggggagtacggtcgcaagatta	Bacteria	Proteobacteria	Alphaproteobacteria	Parvibaculales	OCS116 clade	Unknown OCS116 clade	Unknown OCS116 clade	5
21139074b970fa51321ca4bdf151bed3	aaccagcacctcaagtggtcaggaggattattgggcctaaagcatccgtagccggctctgtaagttttcggttaaatctatatgctcaacgtataggctgccgaaaatactgcacagctagggaatgggagaggtagacggtactcggtaggaaggggtaaaatcctttgatctatcgatgaccacctgtggcgaaggcggtctaccagaacatgttcgacggtgagggatgaaagctgggggagcaaaccggattagatacccgggtagtcccagctgtaaacgatgcagactcgataatgcattggcacatagccagtgcagtgtcgcagggaagccgttaagtctgccgcctgggaagtacgtacgcaagtatg	Archaea	Thaumarchaeota	Nitrososphaeria	Nitrosopumilales	Nitrosopumilaceae	Unknown Nitrosopumilaceae	Unknown Nitrosopumilaceae	5
21dab4ccd2c7ae6bafd2b1ad5f9ddd36	tacgaggggtgctagcgttgtccggaatcattgggcgtaaagggtccgtaggtgtctttgcaagtcgtttgttacatccaccggctcaaccggtggcctgcaatcgaaactgcaaggatagagttcgagagaggaaagtggaattcctggtgtagcggtgacatgcgtagatatcaggaggaacaccaatggcgaaggcagctttctggctcgatactgacactgagggacgaaagcgtgggtagcgaacaggattagataccctggtagtccacgccgtaaacgatgagtacttgatgtcggaggattcgaccccttcggtatcgtagctaacgcgttaagtactccgcctggggactacggccgcaaggctg	Bacteria	Marinimicrobia (SAR406 clade)	Unknown Marinimicrobia (SAR406 clade)	Unknown Marinimicrobia (SAR406 clade)	Unknown Marinimicrobia (SAR406 clade)	Unknown Marinimicrobia (SAR406 clade)	Unknown Marinimicrobia (SAR406 clade)	5
2244c0fc35fa4220098c5e9bb750029b	tacggaggatccaagcgttatccggaattattgggtttaaagggtccgtaggtggataattaagtcagaggtgaaatcctgcagctcaactgtagaattgcctttgatactggttatcttgagttattatgaagtgattagaatgtgtagtgtagcggtgaaatgcatagatattacacagaataccgattgcgaaggcagatcactaataatcaactgacactgagggacgaaagcgtgggtagcgaacaggattagataccctggtagtccacgccgtaaacgatggtcactagctgtttggacttcggtctgagtggctaagcgaaagtgataagtgacccacctggggagtacgttcgcaagaatg	Bacteria	Bacteroidetes	Bacteroidia	Flavobacteriales	Flavobacteriaceae	NS2b marine group	Unknown NS2b marine group	5
226f10a2571fc9ca9866b41fc4a260c1	tacggagggggctagcgttgttcggaattactgggcgtaaagcgtgcgtaggcggtttgctaagttgggcgtgaaagcccggggctcaaccccggaactgcgttcaaaactgacaaactagaggccgggagaggagagcggaattcccagtgtagaggtgaaattcgtagatattgggaagaacaccagtggcgaaggcggctctctggcccggttctgacgctgaggcacgaaagcgtggggagcgaacaggattagataccctggtagtccacgccgtaaacgatgagtgctagacgtcggggggcttgcccttcggtgtcgcagctaacgcattaagcactccgcctggggactacggccgcaaggcta	Bacteria	Proteobacteria	Alphaproteobacteria	Unknown Alphaproteobacteria	Unknown Alphaproteobacteria	Unknown Alphaproteobacteria	Unknown Alphaproteobacteria	5
27657d9a19a7544663aa3dcf45cbf143	tacagagggtgcaagcgttgttcggaattattgggcgtaaagcgcgcgtaggcggctacataagtctgacgtgaaagcccggggctcaaccccggaagtgcatcggaaactgtgtagctagagtcccggagaggatggtggaattccaggtgtagaggtgaaattcgtagatatctggaggaacatcagtggcgaaggcggccatctggacggtgactgacgctgaggtgcgaaagcgtggggagcgaacaggattagataccctggtagtccacgccgtaaacgatggatactaggcgcagcgggtattgacccctgctgtgccgtagctaacgcattaagtatcccgcctgggaagtacggccgcaaggcta	Bacteria	Proteobacteria	Deltaproteobacteria	Myxococcales	P3OB-42	Unknown P3OB-42	Unknown P3OB-42	5
27edcf20818a2e22b02dda0168e8a82b	tacgaagggcccgagcgtagcgcggaatcactgggcttaaagggtgcgtaggctggaccgccagtgctttgtgaaatcccacagctcaactgtggaactgcttggcatactgcggtccttgagctcgacagaggttgtcggaactctaggtgtagcggtgaaatgcgtagatatctagaggaacgccaaaggtgaagacaggcagctgggtcgatgctgacgctgaggcacgaaagcgtgggtagcgaacgggattagataccccggtagtccacgccctaaacgatgtgcactagattgtggggtctctgacgatttcacggtcgcagtaaaaacactaagtgcaccgcctggggagtacggtcgcaaggcta	Bacteria	Planctomycetes	Phycisphaerae	Phycisphaerales	Phycisphaeraceae	Unknown Phycisphaeraceae	Unknown Phycisphaeraceae	5
2803e4740e6b4d1e050cdfb482aacb8d	tacgtatggtgcgaacgttattcggaattactgggcataaagggcgcgtaggcggtttggtaagtctgcatgtgaaatccctcggcttaaccgaggaactgcatcggatactgccagactagagtgcaggaggggagagcggaattcctggtggagcggtgaaatgcgtagatatcaggaggaacgccagtggcgaaagcggctctctggcctgcaactgacgctgaggcgcgaaagctaggggagcgaacgggattagataccccggtagtcctagccctaaacgatgggtactaggtagaggaagttctatagctttctctgctgtagctaatgtattaagtaccccgcctggggagtatggtcgcaaggcta	Bacteria	Planctomycetes	Pla3 lineage	Unknown Pla3 lineage	Unknown Pla3 lineage	Unknown Pla3 lineage	Unknown Pla3 lineage	5
2859d0c4e0f71bcc5074a5cf465bb43f	tacggagggtccaagcgttgtccggatttattgggtttaaagagtgcgtaggtggtttattaagtcagtggtgaaatcctgcagctcaactgtagaactgccattgatactgataaacttgagtttggtttaggtaagtggaatttatgatgtagcggtgaaatgcatagatatcataaggaacaccaatagcgaaggcagcttactggaccataactgacactgaggcacgaaagcgtgggtagcgaacaggattagataccctggtagtccacgccgtaaacgatgctcactcgatgttagcgatatactgttagcgtccaagctaaagcgttaagtgagccacctggggagtacgccggcaacggtg	Bacteria	Bacteroidetes	Bacteroidia	Cytophagales	Cyclobacteriaceae	Marinoscillum	Unknown Marinoscillum	5
2c40e9498897c85eda8fde851826e7e7	tacggagggtgcaagcgttaatcggaattactgggcgtaaagcgcgcgcaggcggtttggtaagtcggatgtgaaagccccgggctcaacctgggaactgcatccgatactgccaggctagagtacggtagaggggggtagaattccacgtgtagcggtgaaatgcgtagagatgtggaggaataccagtggcgaaggcggccccctggatcgatactgacgctgaggtgcgaaagcgtggggagcaaacaggattagataccctggtagtccacgctgtaaacgatgtcaactagccgttggaagggtaatccttttagtggcgtagctaacgcgctaagttgaccgcctggggagtacggtcgcaagatta	Bacteria	Proteobacteria	Gammaproteobacteria	Oceanospirillales	Pseudohongiellaceae	Pseudohongiella	Unknown Pseudohongiella	5
2de4c4d21f34ef30deccd7956154f589	tacgaggggtgctagcgttgtccggaatcattgggcgtaaagggtccgtaggcggtttgacaagtcaattgttaaatatatcggcttaaccgatagaatgcagttgaaactgtcagaatagagtttaggagaggaaagtggaatttctggtgtagcggtgacatgcgtagatatcagaaggaacaccgatggcgaaggcagctttctggcctaaaactgacgctgagggacgaaagcgtggggagcgaacaggattagataccctggtagtccacgccgtaaacgatgagtacttgttgtcgggagattcgaccctctcggtagcggagctaacgcgttaagtactccgcctgggtactacgaccgcaaggttg	Bacteria	Marinimicrobia (SAR406 clade)	Unknown Marinimicrobia (SAR406 clade)	Unknown Marinimicrobia (SAR406 clade)	Unknown Marinimicrobia (SAR406 clade)	Unknown Marinimicrobia (SAR406 clade)	Unknown Marinimicrobia (SAR406 clade)	5
2e36396f2a2cf0a66df12340031af4e9	cacgtactgggcgaacgttattcggaatcactgggcttaaagggtacgtaggcggccagattagtcagatgtgaaatcccacggctcaaccgtggaactgcgtttgatactgtctggcttgagtgagataggggtgtgtggaacttccggtggagcggtgaaatgtgttgagatcggaaggaacgccggtggcgaaagcgacacactgggtctttactgacgctgaggtacgaaagctagggtagcgaacgggattagataccccggtagtcctagctgtaaacgatgagcactagtcgggaggagtttcgacttttccggatgcagcgaaagcatgaagtgctccgcctggggagtatggtcgcaaggctg	Bacteria	Planctomycetes	Planctomycetacia	Planctomycetales	Unknown Planctomycetales	Unknown Planctomycetales	Unknown Planctomycetales	5
2ff0a172c72d96fac751f72b803c6ee7	tacgtagggtgcgagcgttgttcggaattactgggcgtaaagggcgcgcaggcggaggtgcaagtcggaggtgaaagcccggggctcaaccccggagggtctttcgaaactgcatctctagagagggtcaggggccggcagaattcctggtgtagaggtgaaattcgtagatatcaggaggaataccggtggcgaaagcggccggctggggccactctgacgctgaggcgcgaaagcgtggggagcaaacaggattagataccctggtagtccacgccgtaaacgatgagcactggacgttcggagggttcgacccttctgggtgtttcagctaacgcattaagtgctccgcctggggagtacggtcgcaagacta	Bacteria	Proteobacteria	Deltaproteobacteria	SAR324 clade(Marine group B)	Unknown SAR324 clade(Marine group B)	Unknown SAR324 clade(Marine group B)	Unknown SAR324 clade(Marine group B)	5
3168c7ef0ddf6d37854ab7b23a99917f	caccggcaccccgagtggtagccactattattgggcctaaagcgttcgtagccggtttggtaaattcttgggtaaatcgtaccgcttaacggtgcggattccggggacactaccagacttgagaccgggggagatcagaggtacttgcgggggagcggtgaaatgttgtaatcccgcagggaccaccagtggcgaaggcgtctgatcagaacggctctgacggtgaggaacgaaaccctggggcgcaaacgggattagataccccggtagtccagggcgtaaacgctgctgacttggtgttggggatcctacgaggatgtccagtgctggcgcgaaggtattaagtcagccgcctggggagtacggtcgcaagactg	Archaea	Euryarchaeota	Thermoplasmata	Marine Group III	Unknown Marine Group III	Unknown Marine Group III	Unknown Marine Group III	5
32c08246a55526f95537f2be771e5adb	taccggcacctcaagtggtcgtcgcttttattgggcctaaaacgtccgtcgcctgtttggtacattcgtgggtaaatcaaccagctcaactggttgaattctgcgaggacggccagactagggaccgggagaggtatggggtactctcagggtaggggtaaaatccagtcatcctgaggggaccacctgttgcgaaggcgccatactagaacggatccgacggtcagggacgaagcctaggggcacgaaccggattagatacccgggtagtcctaggtgtaaacgctgtggacttggtgttggggattctacgagtatccccagtgccggagtgaagatgttaagtccactgcctggggagtacggtcgcaaggctg	Archaea	Euryarchaeota	Thermoplasmata	Marine Group II	Unknown Marine Group II	Unknown Marine Group II	Unknown Marine Group II	5
32fca445b760a61f0140ac465546c643	gacgaaccgtgcgaacgttgttcggaatcattgggcttaaagggtgcgtaggcggctgagtaagtcgggtgtgaaatccctcggctcaaccgaggaattgcgctcgatactgcttagctcgagagagataggggcgtgtggaacttccggtggagcggtgaaatgcgttgatatcggaaggaacgccgatggcgaaagcgacacgctgggtctactctgacgctgaggcacgaaagctagggtagcgaacgggattagataccccggtagtcctagctgtaaacgatgagcactgggttgaggaggttcctatgctttctcagccgaagcaaaagtgttaagtgctccgcctggggagtatggtcgcaaggctg	Bacteria	Planctomycetes	Planctomycetacia	Unknown Planctomycetacia	Unknown Planctomycetacia	Unknown Planctomycetacia	Unknown Planctomycetacia	5
3388b0bace3f8f6031beab177595694d	tacggaggtcccaagcgttgttcggatttactgggcgtaaagcgtgcgtaggcggcgagataagtttggcgtgaaatccccgggcccaacccggaaaatgcgctgaaaactatctcactagaggattggaggggagactggaattcctggtgtagcagtgaaatgcgtagatatcaggaggaacaccggtggcgaaggcgagtctctggacaattcctgacgctgaggtacgaaggccagggtagcgaaaaggattagatacccttgtagtcctggcagtaaacggtgtgcacttgctgtaggaggattcgaccccttctgtggcgaagctaacgcgttaagtgcaccgcctggggagtacggccgcaaggtta	Bacteria	Verrucomicrobia	Verrucomicrobiae	Arctic97B-4 marine group	Unknown Arctic97B-4 marine group	Unknown Arctic97B-4 marine group	Unknown Arctic97B-4 marine group	5
35852994aa8ca96d437fd16a7bb05fc3	tacggagggtgcaagcgttaatcggaattactgggcgtaaagcgcgcgtaggcggtttagtaagtcggatgtgaaagcccagggcttaaccttggaattgcattcgatactgcttgactggagtatggtagagggaagtggaatttcaagtgtagcggtgaaatgcgtagatatttgaaggaacaccagtggcgaaggcgacttcctgggccaatactgacgctgaggtgcgaaagcgtggggagcgaacaggattagataccctggtagtccacgccgtaaacgatgagaactagatgttggaggggttacccttcagtgtcgcagctaacgcgttaagttctccgcctggggagtacgtcggcaacgata	Bacteria	Proteobacteria	Gammaproteobacteria	Steroidobacterales	Woeseiaceae	Woeseia	Unknown Woeseia	5
361cf0a87f45786b79081b4eb63a7c6c	tacgaaggtcccaagcgttgttcggaatcactgggcgtaaagcgtgcgtaggcggcgcggtaagtcagatgtgaaatctctgggctcaacccggaaactgcatccgatactgccgcgctagagtaatggaggggtagctggaattctcggtgtagcagtgaaatgcgtagatatcgagaggaacactcgtggcgaaggcgagctactggacatttactgacgctgaggcacgaaggccagggtagcgaaagggattagatacccctgtagtcctggcagtaaacggtgcgcgtttggtgtgggaggactcgaccccttccgtgccggagctaacgcgttaaacgcgccgcctgggaagtacggccgcaaggcta	Bacteria	Verrucomicrobia	Verrucomicrobiae	Verrucomicrobiales	Rubritaleaceae	Roseibacillus	Unknown Roseibacillus	5
392f23bedb0596d56f855f8637b5f871	tacggggggggcaagcgttgttcggaattactgggcgtaaagggctcgtaggcggccatccaagtcggacgtgaaatccccaggctcaacctgggaactgcgttcgatactggttggcttgaatccgggagagggatgcggaattccaggtgtagcggtgaaatgcgtagatatctggaggaacaccggtggcgaaggcggcatcctggaccggtattgacgctgaggagcgaaagccaggggagcgaacgggattagataccccggtagtcctggccctaaacgatgaatgcttggtgtggcgggtatcgatccctgccgtgccggagctaacgcgttaagcattccgcctggggagtacggtcgcaaggctg	Bacteria	Acidobacteria	Subgroup 6	Unknown Subgroup 6	Unknown Subgroup 6	Unknown Subgroup 6	Unknown Subgroup 6	5
39b5438dd50050fe6484da6719bb7468	tacggagggtccaagcgttatccggatttattgggtttaaagggtccgcaggcgggatgctaagtcagtggtgaaatcctacagctcaactgtagaactgccattgatactggtattcttgagtgtagttgaagtaagtggaacgtgttaagtagcggtgaaatgcatagatataacacagaacaccaaaagcgaaggcagcttactaagctattactgacgctcatggacgaaagcgtggggagcaaacaggattagataccctggtagtccacgccgtaaacgatgatcactagctattggcgatatactgtcagtggcaaagcgaaagttctaagtgatccacctggggagtacgttcgcaagaatg	Bacteria	Bacteroidetes	Bacteroidia	Flavobacteriales	NS9 marine group	Unknown NS9 marine group	Unknown NS9 marine group	5
3a15db1c9e3ab24a60e364854be4c8c8	tacgtagggtgcgagcgttgttcggaattactgggcgtaaagggcgtgcaggcggattggtaagccggaggtgaaagcccggggctcaaccccggagggtctttcggaactgccagtcttgagagggtcaggggccagcggaattcctggtgtagaggtgaaattcgtagagatcaggaggaacaccggcggcgaaagcggctggctggggccactctgacgctgaggcgcgaaagcgtggggagcaaacaggattagataccctggtagtccacgccgtaaacgatgggcactaagcgtccgacgggttcgaccctgttgggtgctgcagttaacgcgttaagtgccccgcctggggagtacggtcgcaagacta	Bacteria	Proteobacteria	Deltaproteobacteria	SAR324 clade(Marine group B)	Unknown SAR324 clade(Marine group B)	Unknown SAR324 clade(Marine group B)	Unknown SAR324 clade(Marine group B)	5
3e55906ed8ff656a2279c79afb9fcfdf	tacggagggggctagcgttgttcggatttactgggcgtaaagcgcacgtaggcggcgtgaatagttaggggtgaaaggcctgggctcaacctgggaactgcctctaatactgacatgctagaatccaggagagggtagcggaattccaagtgtagaggtgaaattcgtagatatttggaagaacaccagtggcgaaggcggctacctggactggtattgacgctgaggtgcgaaagcgtggggagcgaacaggattagataccctggtagtccacgccgtaaacgatgagtgctagttgtcgggggcttgcccctcggtgacgcagctaacgcgttaagcactccgcctggggagtacggccgcaaggtta	Bacteria	Proteobacteria	Alphaproteobacteria	Rhodospirillales	Magnetospiraceae	Unknown Magnetospiraceae	Unknown Magnetospiraceae	5
3f306c3e1c4fcafdebbf916a780bb91e	tacgaggggtgcaagcgttgtccggaatcactgggcgtaaagggtccgtaggcgtcccaataagtcatttgtaaaatacaccggcttaaccggtggcctgcatttgaaactattgggatagagtataggagaggaaagtggaattcctggtgtagcggtgacatgcgtagatatcaggaggaacaccaatggcgaaggcagctttctggcctattactgacgctgagggacgaaagcgtggggagcgaacaggattagataccctggtagtccacgccgtaaacgatgagtacttggtgtcgggggaatcgaccccttcggtaccgtagctaacgcattaagtactccgcctgggaactacgaccgcaaggttg	Bacteria	Marinimicrobia (SAR406 clade)	Unknown Marinimicrobia (SAR406 clade)	Unknown Marinimicrobia (SAR406 clade)	Unknown Marinimicrobia (SAR406 clade)	Unknown Marinimicrobia (SAR406 clade)	Unknown Marinimicrobia (SAR406 clade)	5
3fcf054ab7fd6a0c1dee2a1ee796c327	tacggagggcgcaagcgttgttcggaatcactgggcgtaaagcgtgcgtaggcggcgcggtaagtcagatgtgaaatctctgggctcaacccggaaactgcatccgatactaccgtgctggagtaatggaggggtagctggaattctcggtgtagcagtgaaatgcgtagatatcgagaggaacactcgtggcgaaggcgagctactggacatttactgacgctgaggcacgaaggccagggtagcgaaagggattagatacccctgtagtcctggcagtaaacggtgcgcgtttggtgtgggaggattcgaccccttctgtgccggagctaacgcgttaaacgcgccgcctgggaagtacggccgcaaggcta	Bacteria	Verrucomicrobia	Verrucomicrobiae	Verrucomicrobiales	Rubritaleaceae	Roseibacillus	Unknown Roseibacillus	5
436ce170b57cdbc8da4f9450313644a4	tactaggggtgcaagcgttgtccggaattactgggcgtaaagggtgcgtaggcgtctatgtaagttgtttgttaaatccatcggcttaaccggtgacctgcaaacaaaactgcatagatagagtttggaagaggaaagtggaattcctggtgtagcggtgacatgcgtagatatcaggaggaacaccgaaagcgaaggcagctttctggtccaaaactgacgctgaagcacgaaagcgtggggagcaaacaggattagataccctggtagtccacgccgtaaacgatgagcacttggtgtcggaagattcgaccctttcggcgccggagttaacacgttaagtgctccgcctggggactacgaccgcaaggttg	Bacteria	Marinimicrobia (SAR406 clade)	Unknown Marinimicrobia (SAR406 clade)	Unknown Marinimicrobia (SAR406 clade)	Unknown Marinimicrobia (SAR406 clade)	Unknown Marinimicrobia (SAR406 clade)	Unknown Marinimicrobia (SAR406 clade)	5
43edffe8f739b68db42ab702962216db	tacggagggggcaagcgttgttcggaattattgggcgtaaagagtatgtaggcggctatttaagtcagacgtgcaagcccacggctcaaccgtggaattgcgtttgaaactatttagcttgagttcaggagaggaaggcggaattcccagtgtagcggtgaaatgcattgatattgggaagaacaccggtggcgaaggcggccttctggtctgatactgacgctgagatacgaaagccaggggagcgaacgggattagataccccggtagtcctggccgtaaacgatgggcactaggtgggggaggtatcgatcccttccctgtcgcagctaacgcattaagtgccccgcctggggagtacggtcgcaaggctg	Bacteria	Nitrospinae	Nitrospinia	Nitrospinales	Nitrospinaceae	LS-NOB	Unknown LS-NOB	5
45ec378d0ab050411282e26d38e6a3a6	aaccagcacctcaagtggtcaggaggattattgggcctaaagcatccgtagcctgttctataagtttgcggttaaatctatacgctcaacgtataggctgctgtaaatactgtagaactagggagtgggagaggtagacggtactcggtaggaaggggtaaaatcctttgatctatcgatgaccacctgtggcgaaggcggtctaccagaacacgttcgacggtgagggatgaaagctgggggagcaaaccggattagatacccgggtagtcccagctgtaaacgatgcagactcgatgatgcaatggcatagagctattgcagtatcgcagggaagccgttaagtctgccgcctgggaagtacgtacgcaagtatg	Archaea	Thaumarchaeota	Nitrososphaeria	Nitrosopumilales	Nitrosopumilaceae	Unknown Nitrosopumilaceae	Unknown Nitrosopumilaceae	5
47bba424b829322ef84b233d7ccdf79f	caccggcaccccaagtggtagccactattattgggcctaaagcgttcgtagccggtttagtaaattcttgggtaaatcgtacagcttaactgtgcggattccggggacactactagacttgagaccgggagagattagaggtacttgcaggggagcggtgaaatgttgtaatcctgcagggaccaccagtggcgaaggcgtctaatcataacggctctgacggtgaggaacgaaaccctggggcgcaaacgggattagataccccggtagtccagggcgtaaacgctgctgacttggtgttggagatcctacgagggtgtccagtgctggcgcgaaggtattaagtcagccgcctggggagtacggtcgcaagactg	Archaea	Euryarchaeota	Thermoplasmata	Marine Group III	Unknown Marine Group III	Unknown Marine Group III	Unknown Marine Group III	5
48ffcb295861dbb73c356cd26f041a07	tacgtatggtgcgaacgttattcggaattactgggcataaagggcgcgtaggcggtttggtaagtctgtatgtgaaatccctcggcttaaccgaggaactgcatcggatactgccagactagagtgcaggaggggagagcggaattcctggtggagcggtgaaatgcgtagatatcaggaggaacgccagtggcgaaagcggctctctggcctgcaactgacgctgaggcgcgaaagctaggggagcgaacgggattagataccccggtagtcctagccctaaacgatgggtactaggtagaggaagttctatagctttctctgctggagctaatgtattaagtaccccgcctggggagtatggtcgcaaggcta	Bacteria	Planctomycetes	Pla3 lineage	Unknown Pla3 lineage	Unknown Pla3 lineage	Unknown Pla3 lineage	Unknown Pla3 lineage	5
4a06b1cfaa2fd0c388172d9c57329053	tacgaagggacctagcgtagttcggaattactgggcttaaagagttcgtaggtggttaaaaaagttggtggtgaaatcccagagcttaactctggaactgccatcaaaactttttagctagagtatgatagaggaaagcagaatttctagtgtagaggtgaaattcgtagatattagaaagaataccaattgcgaaggcagctttctggatcattactgacactgaggaacgaaagcatgggtagcgaagaggattagataccctcgtagtccatgccgtaaacgatgtgtgttagatgttggaaatttattttcagtatcgcagcgaaagcaataaacacaccgcctggggagtacgaccgcaaggtta	Bacteria	Proteobacteria	Alphaproteobacteria	SAR11 clade	Clade I	Clade Ib	Unknown Clade Ib	5
4a4ba4f8a476854fafbeb0632400a73f	aaccagcacctcaagtggtcaggatgattattgggcctaaagcatccgtagccggctctgttagttttcggttaaatctatgtgctcaacgcatgggctgccgaaaatactgcagagctagggagtgggagaggtagacggtactcggtaggaaggggtaaaatcctttgatctatcgatgaccacctgtggcgaaggcggtctaccagaacacgttcgacggtgagggatgaaagctgggggagcaaaccggattagatacccgggtagtcccagctgtaaacgatgcagactcgatgatgcattggcttattgccaatgcagtgtcgcagggaagccgttaagtctgccgcctgggaagtacgtacgcaagtatg	Archaea	Thaumarchaeota	Nitrososphaeria	Nitrosopumilales	Nitrosopumilaceae	Unknown Nitrosopumilaceae	Unknown Nitrosopumilaceae	5
4ce24d53cfdd905b4cf81c477123b041	tacgaggggggcaagcgttgtccggatttattgggcgtaaagggctcgtaggtgggttagtaagtcaaaattgaaatccaatggcttaaccattgtcacggttttgatactgctaatcttgagttagatagaggtaagcggaattcctggtgtagcggtgaaatgcgtagatatcaggaggaacgccaaaggagaagtcagcttactggatctatactgacactgaggagcgaaagcgtgggtagcaaacaggattagagaccctggtagtccacgctgtaaacgatgagcactaaacggtgggtgattcgaccctctcgctgttacagttaacgcattaagtgctccgcctgggaagtacgttcgcaagaatg	Bacteria	Marinimicrobia (SAR406 clade)	Unknown Marinimicrobia (SAR406 clade)	Unknown Marinimicrobia (SAR406 clade)	Unknown Marinimicrobia (SAR406 clade)	Unknown Marinimicrobia (SAR406 clade)	Unknown Marinimicrobia (SAR406 clade)	5
4eb60c0a5861109f5366788815a00f2f	taccggcacctcaagtggtcgtcgcttttattgggcctaaaacgtccgtcgcctgtttggtacattcgtgggtaaatcaagccgcttaacggcttgaattctgcgaggacggccagactagggaccgggagaggtatggggtactctcagggtaggggtaaaatccagtcatcctgaggggaccacctgttgcgaaggcgccatactagaacggatccgacggtcagggacgaagcctaggggcacgaaccggattagatacccgggtagtcctaggtgtaaacgctgtggacttggtgttggggattctacgagtatccccagtgccggagtgaagatgttaagtccactgcctggggagtacggtcgcaaggctg	Archaea	Euryarchaeota	Thermoplasmata	Marine Group II	Unknown Marine Group II	Unknown Marine Group II	Unknown Marine Group II	5
57e7e4626bc54b9d79bff8787db99332	tacggggggggcaagcgttgttcggaattactgggcgtaaagagctcgtaggcggcttgtttagtcggacgtgaaatcccttggctcaactgaggaactgcgtccgatactggcaggcttgaatccgggagagggatgcggaattccaggtgtagcggtgaaatgcgtagatatctggaggaacaccggtggcgaaggcggcatcctggaccggcattgacgctgaggagcgaaagctagggtagcaaacgggattagataccccggtagtcctagccctaaacgatgaatgcttggtgtggcgggtatcgatccctgctgtgccgaagctaacgcattaagcattccgcctggggagtacggtcgcaaggctg	Bacteria	Acidobacteria	Subgroup 6	Unknown Subgroup 6	Unknown Subgroup 6	Unknown Subgroup 6	Unknown Subgroup 6	5
5a3d526951b3ae886ae67bc6dd2fa71c	tacggagggaccgaacgttaatcggaattactgggcgtaaagcgcacgtaggcggttcgttaagtgggatgtgaaagccctgggctcaacctaggaattgcatctcaaactgacgggctagagtgtagtagagggaggtggaatttcctgtgtagcggtgaaatgcgtagatataggaaggaacaccagtggcgaaggcggcctcctggactaacactgacgctgaggtgcgaaagcgtggggagcaaacaggattagataccctggtagtccacgccgtaaacgatgagaactagccgttgggccccattggggcttggtggcgcagctaacgcgataagttctccgcctggggagtacggccgcaaggtta	Bacteria	Proteobacteria	Gammaproteobacteria	KI89A clade	Unknown KI89A clade	Unknown KI89A clade	Unknown KI89A clade	5
5df110291d8825d0f5da45a6e5cb71f1	tacgaggggtgctagcgttgtccggaattactgggcgtaaagggtccgtaggcgttttgccaagttgatcgttaaagccatcggctcaaccggtgatatgcgatcaaaactggcagaatagaatatgtgagaggaatgtggaattcctggtgtagcggtgacatgcgtagatatcaggaggaacaccaatggcgaaggcaacattctggcacaatattgacgctgagggacgaaagcgtgggtagcgaacaggattagataccctggtagtccacgccgtaaacgatgagtacttgatggtggaggattcgatcccttcactgtcggagctaacgcgttaagtactccgcctggggaatacggccgcaaggctg	Bacteria	Marinimicrobia (SAR406 clade)	Unknown Marinimicrobia (SAR406 clade)	Unknown Marinimicrobia (SAR406 clade)	Unknown Marinimicrobia (SAR406 clade)	Unknown Marinimicrobia (SAR406 clade)	Unknown Marinimicrobia (SAR406 clade)	5
5e81264cb670888e93cb8132d0d03950	aaccagcacctcgagtggtcaggaggattattgggcctaaagcatccgtagccggctctgtaagttttcggttaaatccatgcgctcaacgcatgggctgccgaaaatactgcagagctagggagtgggagaggtagacggtactcggtaggaaggggtaaaatcctttgatctatcgatgaccacctgtggcgaaggcggtctaccagaacacgttcgacggtgagggatgaaagctgggggagcaaaccggattagatacccgggtagtcccagctgtaaacgatgcagactcgatgatgcattggcatatagccagtgcagtgtcgcagggaagccgttaagtctgccgcctgggaagtacgtacgcaagtatg	Archaea	Thaumarchaeota	Nitrososphaeria	Nitrosopumilales	Nitrosopumilaceae	Unknown Nitrosopumilaceae	Unknown Nitrosopumilaceae	5
5e9f9ddcfab6534cc71b2ef1b15848e7	aaccagcacctcaagtggtcaggatgattattgggcctaaagcatccgtagcctgttttgtaagtcttcggttaaatccaacaactcaagtgttgggccgccgaagatactgcaaaactagggaatgggagaggtagacggtactcgataggaaggggtaaaatcctttgatctattgatgaccacctgtggcgaaggcggtctaccagaacatgttcgacggtgagggatgaaagctgggggagcaaaccggattagatacccgggtagtcccagctgtaaacgatgcagactcggtgatgcgttggcttgttgctagcgcagtgccgcagggaagccgttaagtttgccgcctgggaagtacgtacgcaagtatg	Archaea	Thaumarchaeota	Nitrososphaeria	Nitrosopumilales	Nitrosopumilaceae	Candidatus Nitrosopelagicus	Unknown Candidatus Nitrosopelagicus	5
5eb24d0a61730c46503ffd5f2eca440b	aaccagcacctcaagtggtcaggatgattattgggcctaaagcatccgtagcctgttctataagtctccggttaaatccatcaactcaagtgatgggctgccggagatactgtagaactagggagtgggagaggtagacggtactcggtaggaaggggtaaaatcctttgatctattgatgaccacctgtggcgaaggcggtctaccagaacacgttcgacggtgagggatgaaagctgggggagcaaaccggattagatacccgggtagtcccagctgtaaacgatgcagactcggtgatgcgttggtatgttactagcgcagtgccgcagggaagccgttaagtttgccgcctgggaagtacgtacgcaagtatg	Archaea	Thaumarchaeota	Nitrososphaeria	Nitrosopumilales	Nitrosopumilaceae	Candidatus Nitrosopelagicus	Unknown Candidatus Nitrosopelagicus	5
60ef79c7598b4bb8bfac608371581367	tacggagggtgcaagcgttaatcggaatcactgggcgtaaagcgcgcgtaggcggtctggtcagtcagatgtgaaagccccgggctcaacctgggaactgcatttgaaactgctggactagagtgtggtagagggaagtggaattccgagtgtagcggtgaaatgcgtagagattcggaggaacatcagtggcgaaggcgacttcctggaccaacactgacgctgaggtgcgaaagcgtggggagcaaacaggattagataccctggtagtccacgccgtaaacgatgtctactagccgtcggggagcttgtctccttggtggcgcagctaacgcgataagtagaccgcctggggagtacggccgcaaggcta	Bacteria	Proteobacteria	Gammaproteobacteria	Unknown Gammaproteobacteria	Unknown Gammaproteobacteria	Unknown Gammaproteobacteria	Unknown Gammaproteobacteria	5
62cf33c3e9519defb0d3e75f62185d78	aaccagcacctcaagtggtcaggatgattattgggcctaaagcatccgtagcctgttctataagtttccggttaaatccatgcgctcaacgtatgggccgccggaaatactgcagaactagggagtgggagaggtagacggtactcggtaggaagaggtaaaattctttgatctattgatgaccacctgtggcgaaggcggtctaccagaacacgttcgacggtgagggatgaaagctgggggagcaaaccggattagatacccgggtagtcccagctgtaaacgatgcaaactaggtgatgcgttggcttattgctagcgcagtgcctcagggaagccgttaagtttgccgcctgggaagtacgtacgcaagtatg	Archaea	Thaumarchaeota	Nitrososphaeria	Nitrosopumilales	Nitrosopumilaceae	Candidatus Nitrosopelagicus	Unknown Candidatus Nitrosopelagicus	5
638b5e6d612ba5a4c7f3ddc316cda5b6	aaccagcacctcaagttgtcaggaggattattgggcctaaagcatccgtagccggctctgttagttttcggttaaatccatatgctcaacatatgggctgtcgaaaatactgcagagctagggaatgggagaggtagacggtacttggtaggaaggggtaaaatcctttgatctatcgatgaccacctgtggcgaaggcggtctaccagaacatgttcgacggtgagggatgaaagctgggggagcaaaccggattagatacccgggtagtcccagctgtaaacgatgcagactagatgatgcattagcatatagctagtgcagtgtctcagggaagccgttaagtctgccgcctgggaagtacgtacgcaagtatg	Archaea	Thaumarchaeota	Nitrososphaeria	Nitrosopumilales	Nitrosopumilaceae	Unknown Nitrosopumilaceae	Unknown Nitrosopumilaceae	5
67a4997f3abbc84fb1c309673341abff	aaccagcacctcaagtggtcaggaggattattgggcctaaagcatccgtagccggctctgtaagttttcggttaaatctatatgctcaacgtataggctgccgaaaatactgcacagctagggaatgggagaggtagacggtactcggtaggaaggggtaaaatcctttgatctatcgatgaccacctgtggcgaaggcggtctaccagaacatgttcgacggtgagggatgaaagctgggggagcaaaccggattagatacccgggtagtcccagctgtaaacgatgcagactcgataatgcactggcacatagccagtgcagtgtcgcagggaagccgttaagtctgccgcctgggaagtacgtacgcaagtatg	Archaea	Thaumarchaeota	Nitrososphaeria	Nitrosopumilales	Nitrosopumilaceae	Unknown Nitrosopumilaceae	Unknown Nitrosopumilaceae	5
688958852d47c0654c2409ee986a49e9	tacggagggtacaagcgttaatcggaattactgggcgtaaagcgcgcgtaggcggttaagtaagttggatgtgaaagccctgggctcaacctaggaactgcattcaaaactatttaactagagtgcgagagaggagagtagaatttctggtgtagcggtgaaatgcgtagatatcagaaggaataccaatggcgaaggcagctctctggatcgtcactgacgctaaggtgcgaaagcgtgggtagcaaacaggattagataccctggtagtccacgccgtaaacgatgagaactagccgttggggagaattaactcttcagtggcgcagctaacgcattaagttctccgcctggggactacggccgcaaggcta	Bacteria	Proteobacteria	Gammaproteobacteria	SAR86 clade	Unknown SAR86 clade	Unknown SAR86 clade	Unknown SAR86 clade	5
6b1c5ad4e40d681d219b5a88ff439beb	tacggatggtgcgagcgttaatcggaattactgggcgtaaagagcacgtaggctgttttataagtcggatgtgaaatccccgggcttaacctgggaactgcatccgaaactatttaactagagtatgggagaggtaagtagaatttccggtgtagcggtgaaatgcgtagatatcggaaggaataccagtggcgaaggcggcttactggaccaatactgacgctgaggtgcgaaagcgtggggagcgaacaggattagataccctggtagtccacgccgtaaacgatgagaactagacgttgggagggctagcctttcagtgtcgcagctaacgcattaagttctccgcctggggagtacgaccgcaaggttg	Bacteria	Proteobacteria	Gammaproteobacteria	Arenicellales	Arenicellaceae	Unknown Arenicellaceae	Unknown Arenicellaceae	5
6e5deab2d25a3e7b7e8850bd63f48624	taccctggtggcgaacgatatccggaattactgggcgtaaagcgctcgtaggcggccttacaggtgttcggtgaaagcccgcggcttacccgcggatggtccgagcaaaccgttaggctagaggcaggcagaggaccgtagaacgtccgggggagtagtgaaatgcgtagatcccggacggaatatcagaggcgaaggcgacggtctgggtctgtcctgacgctgaggggcgaaagcgtggggagcaaacaggattagataccctggtagtccacgctgtaaacgatggatgctaggtgtgtggggggctcaacccccctgcgtgccggagctaacgcggtaagcatcccgcctggggactacggtcgcaagacta	Bacteria	Chloroflexi	TK10	Unknown TK10	Unknown TK10	Unknown TK10	Unknown TK10	5
71440c075d1a9f1d2e225a7d40426cc1	taccggcgcctcaagtggtagtcgcttttattgggcctaaaacgtccgtagccggtttggtacattcgtgggtaaatcaagacgctcaacgtcttgaattctgcgagcacggccagacttgggaccgggtgaggtgtggggtactctcagggtaggggtaaaatcctgtcatcctgagaggaccacctgttgcgaaggcgccacactagaacggatccgacggtcagggacgaagcctaggggcacgaaccggattagatacccgggtagtcctaggtgtaaacgctgtggacttgatgttgggagtgctccgagcaccctcagtgtcgaagcgaaggtgataagtccactgcctggggagtacggtcgcaaggctg	Archaea	Euryarchaeota	Thermoplasmata	Marine Group II	Unknown Marine Group II	Unknown Marine Group II	Unknown Marine Group II	5
72a81b7b3804f17689aa27929aa6e0a4	aaccagcacctcaagtggtcaggatgattattgggcctaaagcatccgtagccggctctgtaagttttcggttaaatctatacgctcaacgtatgggctgccgaaaatactgtagagatagggagtgggagaggtagacggtactcggtaggaaggggtaaaatcctttgatctatcgatgaccacctgtggcgaaggcggtctaccagaacacgttcgacggtgagggatgaaagctgggggagcaaaccggattagatacccgggtagtcccagctgtaaacgatgcagactcgatgatgcattggcatatagccagtgcagtgtcgcagggaagccgttaagtctgccgcctgggaagtacgtacgcaagtatg	Archaea	Thaumarchaeota	Nitrososphaeria	Nitrosopumilales	Nitrosopumilaceae	Unknown Nitrosopumilaceae	Unknown Nitrosopumilaceae	5
7377220f8ddccd310dee922eb769cfbd	tacgaaggtcccaagcgttgttcggaattactgggcgtaaagcgtgcgtaggcggcatggtaagtcagatgtgaaatcccggggctcaaccccggaactgcatccgatactgccaagctagagtagtggaggggagtctggaattcacggtgtagcagtgaaatgcgtagagatcgtgaggaacactagtggcgaaggcgagactctggacactaactgacgctgaggcacgaaggctagggtagcgaaagggattagatacccctgtagtcctagcagtaaacggtgcgcgtttggtgtgggcgggttcgaccccgtccgtgccgaagctaacgcgttaaacgcgccgcctggggagtacggccgcaaggcta	Bacteria	Verrucomicrobia	Verrucomicrobiae	Verrucomicrobiales	DEV007	Unknown DEV007	Unknown DEV007	5
7423f45961b915601c3561b2cbd1451d	tacggagggtgcaagcgttatccggaattattgggtttaaagggtgcgtaggtggaaatttaagtcagtggtgaaagcccacagctcaactgtggaattgccattgatactgaatttcttgaatctgattgaagtaggcggaacatgacatgtagcggtgaaatgcttagatatgtcatagaacaccgatagcgaaggcagcttactaagtcagtattgacactgaggcacgaaagcgtggggagcgaacaggattagataccctggtagtccacgctgtaaacgatgattactcgctattggcgatacactgtcagtggctaagcgaaagtgataagtaatccacctggggagtacgatcgcaaggttg	Bacteria	Bacteroidetes	Bacteroidia	Flavobacteriales	NS7 marine group	Unknown NS7 marine group	Unknown NS7 marine group	5
74832011071f6275a275e3324595b716	taccggcgcctcaagtggtagtcgcttttattgggcctaaaacgtccgtagccggtttggtacattcgtgggtaaatcaaggcgctcaacgtcttgaattctgcgagcacggccagacttgggaccgggtgaggtgtggggtactctcggggtaggggtaaaatcctgtcatcccaagaggaccacctgttgcgaaggcgccacactagaacggatccgacggtcagggacgaagcctaggggcacgaaccggattagatacccgggtagtcctaggtgtaaacgctgtggacttgatgttgggagtgctccgagcaccctcagtgtcgaagcgaaggtgataagtccactgcctggggagtacggtcgcaaggctg	Archaea	Euryarchaeota	Thermoplasmata	Marine Group II	Unknown Marine Group II	Unknown Marine Group II	Unknown Marine Group II	5
76dfe03cf1770d4ae5c703515096f2e9	tacggagggtgcaagcgttaatcggaattactgggcgtaaagcgtgcgtaggcggtttattaagtcagatgtgaaagccccgggcttaacctgggaactgcatttgaaactggtcaactagagtatggtagaggaaagtggaatttctggtgtagcggtgaaatgcgtagatatcagaaggaacatcaatggcgaaggcagctttctggaccaatactgacgctgaggtacgaaagcgtgggtagcaaacaggattagataccctggtagtccacgccgtaaacgatgataactagccgttggggggatttaccccttagtggcgaagctaacgcgttaagttatccgcctggggagtacggccgcaaggcta	Bacteria	Proteobacteria	Gammaproteobacteria	Thiomicrospirales	Thioglobaceae	SUP05 cluster	Unknown SUP05 cluster	5
774002d93bc8b2b101753adc59dbd6a3	aaccagcacctcaagttgtcaggaggattattgggcctaaagcatccgtagccggctctgttagttttcggttaaatccatatgctcaacatatgggctgtcggaaatactgcagagctagggaatgggagaggtagacggtactcggtaggaaggggtaaaatcctttgatctatcgatgaccacctgtggcgaaggcggtctaccagaacatgttcgacggtgagggatgaaagctgggggagcaaaccggattagatacccgggtagtcccagctgtaaacgatgcagactagatgatgcattagcatatagctagtgcagtgtctcagggaagccgttaagtctgccgcctgggaagtacgtacgcaagtatg	Archaea	Thaumarchaeota	Nitrososphaeria	Nitrosopumilales	Nitrosopumilaceae	Unknown Nitrosopumilaceae	Unknown Nitrosopumilaceae	5
77aa620f8e728be05d7d03d853f88967	aaccagcacctcaagtggtcaggaggattattgggcctaaagcatccgtagccggctctgtaagttttcggttaaatccatgtgctcaacgcatgggctgccgaaaatactgcatagctagggagtgggagaggtagacggtactcagtaggaaggggtaaaatcctttgatctattgatgaccacctgtggcgaaggcggtctaccagaacacgttcgacggtgagggatgaaagctgggggagcaaaccggattagatacccgggtagtcccagctgtaaacgatgcagactcgatgatgcattggcatatagccagtgcagtgtcgcagggaagccgttaagtctgccgcctgggaagtacgtacgcaagtatg	Archaea	Thaumarchaeota	Nitrososphaeria	Nitrosopumilales	Nitrosopumilaceae	Unknown Nitrosopumilaceae	Unknown Nitrosopumilaceae	5
7a1744364c77357118f18f188410a6a0	tacgtaggatgcgagcgttgtccggaattattgggcgtaaagggcgtctaggttgattaataagtcctgtgtgaaatctcttggctcaaccaagaaatgtcataggaaactattaatctagaggtcatcagaggtaagtggaattcacggagtagtggtgaaatgcgtagataccgtgaggaacaccagaggcgaaagcggcttactaggatgaacctgacactaaagcgcgaaagcgtgggtagcaaaccggattagatacccgggtagtccacgccataaacgatggatactagttatgggaggcatagacccctctgtaacgaagctaacgcattaagtatcccgcctggggagtacggccgcaaggtta	Bacteria	Chloroflexi	Dehalococcoidia	SAR202 clade	Unknown SAR202 clade	Unknown SAR202 clade	Unknown SAR202 clade	5
7ad0875409ba5a4ab47602b358817d72	tacggaggatccaagcgttatccggaattattgggtttaaagggtccgtaggtggataatttagtcagaggtgaaatcctgcagcttaactgtagaattgcctttgatactggttatcttgagttattatgaagtgattagaatgtgtagtgtagcggtgaaatgcatagatattacacagaataccaattgcgaaggcagatcactaataatcaactgacactgagggacgaaagcgtgggtagcgaacaggattagataccctggtagtccacgccgtaaacgatggtcactagctgtttggacttcggtctgagtggctaagcgaaagtgataagtgacccacctggggagtacgttcgcaagaatg	Bacteria	Bacteroidetes	Bacteroidia	Flavobacteriales	Flavobacteriaceae	NS2b marine group	Unknown NS2b marine group	5
7aed32c1561412d192105252b62961b4	tacggagggggcaagcgttgttcggaattattgggcgtaaagagtatgtaggcggctatttaagtcagacgtgcaagcccacggctcaaccgtggaattgcgtttgaaactatttagcttgagttcaggagaggaaggcggaattcccagtgtagcggtgaaatgcattgatattgggaagaacaccggtggcgaaggcggccttctggtctgatactgacgctgagatacgaaagccaggggagcgaacgggattagataccccggtagtcctggccgtaaacgatgggcactaggtgcgggaggtatcgatcccttccgtgtcgcagctaacgcattaagtgccccgcctggggagtacggtcgcaaggctg	Bacteria	Nitrospinae	Nitrospinia	Nitrospinales	Nitrospinaceae	LS-NOB	Unknown LS-NOB	5
7c3e4d4846ccdae43b8c0550f42f30d3	tacggagggtacaagcgttaatcggaattactgggcgtaaagcgcgcgtaggcggcttagcaagttgggtgtgaaagccccgggctcaacctgggaactgcattcaatactactaagctagagtgcgagagaggagagtagaatttctggtgtagcggtgaaatgcgtagatatcagaaggaataccaatggcgaaggcagctctctggatcgtcactgacgctaaggtgcgaaagcgtgggtagcaaacaggattagataccctggtagtccacgccgtaaacgatgagaactagccgttggggagaattaactcttcagtggcgcagctaacgcattaagttctccgcctggggactacggccgcaaggcta	Bacteria	Proteobacteria	Gammaproteobacteria	SAR86 clade	Unknown SAR86 clade	Unknown SAR86 clade	Unknown SAR86 clade	5
7ce3c32a755a6b4757714accc21540a3	gacgaaccgtacaaacgttattcggaatcactgggcttaaagagtgcgtaggcggctttgtaggtggggtgtgaaatccctcggctcaaccgaggaactgcgctccaaaccacaaggcttgagggagatagaggtgagcggaactgatggtggagcggtgaaatgcgttgatctcatcaggaacaccggtggcgaaagcggctcactgggtctcttctgacgctgaggcacgaaagctagggtagcgaacgggattagataccccggtagtcctagctgtaaacgatgagcactggatcgagggaccttccacagtttctcggtcgtagcgaaagtgttaagtgctccgcctggggagtatggtcgcaaggctg	Bacteria	Planctomycetes	Planctomycetacia	Pirellulales	Pirellulaceae	Rhodopirellula	Unknown Rhodopirellula	5
7d75ea9a3330ae785d6ab7f21342e9e5	tacggagggcgcaaacgttgctcggaatcactgggcataaagggcatgtaggcggcccgatcagtcagatgtgaaatcctccggctcaaccggagaactgcatttgatactatcgagctcgaggatggttggggtaagtggaactcctggtggagcggtgaaatgcgtagatatcaggaggaacaccagtggcgaaagcgacttactggaccatttctgacgctgaggtgcgaaagctagggtagcgaacgggattagataccccggtagtcctagccgtaaacgatgggcactaggttggggggacacctatggtcttcccagctgtagcaaatgtgttaagtgccccgcctggggagtacgcacgcaagtgta	Bacteria	Planctomycetes	OM190	Unknown OM190	Unknown OM190	Unknown OM190	Unknown OM190	5
7e827fb5b75b230c4e2a620de3977cd7	tacggagggtacaagcgttaatcggaattactgggcgtaaagcgcgcgtaggcggttaagtaagttggatgtgaaagccccgggctcaacctgggaactgcattcaaaactacttagctagagtacgagagaggagagtagaatttctggtgtagcggtgaaatgcgtagatatcagaaggaataccgatggcgaaggcagctctctggctcgtcactgacgctaaggtgcgaaagcgtgggtagcaaacaggattagataccctggtagtccacgccgtaaacgatgagaactagccgttggagggaattaactcttcggtggcgcagctaacgcattaagttctccgcctggggactacggccgcaaggcta	Bacteria	Proteobacteria	Gammaproteobacteria	SAR86 clade	Unknown SAR86 clade	Unknown SAR86 clade	Unknown SAR86 clade	5
81f53d092132d8f2faeaf7f8fe6d2400	cacgaaccggtcgaacgttattcggaatcactgggcttaaagagtgcgtaggcggcctagcaggtgaggtgtgaaatccctcggcccaaccgaggaactgcgcttcaaaccgttaggcttgagggagacagaggtgagcggaactgatggtggagcggtgaaatgcgttgatatcatcaggaacacctgtggcgaaagcggctcactgggtctctactgacgctgaggcacgaaagctagggtagcgaacaggattagataccctggtagtcctagctgtaaacgatgagcacttgtttgaggggacctccacatcctcttggacgtagcgaaagtgttaagtgctccgcctggggagtatggtcgcaaggctg	Bacteria	Planctomycetes	Planctomycetacia	Pirellulales	Pirellulaceae	Rhodopirellula	Unknown Rhodopirellula	5
832d75ac4dd6079059cde4e51b335429	tacgtaggtcacaaacgttgtccggaattattgggcgtaaagggtccgtaggcggttcggtaagtctcctgtgaaatcttcaggctcaacttgaagaggtcgggggatactgctgaacttgagactgacagaggcaagtggaattcccggtgtagtggtgaaatgcgtagatatcgggaggaacaccaatggcgaaagcggcttgctgggtcagttctgacgctgagggacgaaagcgtgggtagcaaaccggattagatacccgggtagtccacgccgtaaacgatgaatgctaggttttcggggtatcgaccccctgggagccgtagttaacgcgataagcattccgcctggggactacggtcgcaagacta	Bacteria	Chloroflexi	Dehalococcoidia	SAR202 clade	Unknown SAR202 clade	Unknown SAR202 clade	Unknown SAR202 clade	5
838578e62435ad0daca804b83cc5037f	cacgtagggagcaagcgttgtccggatttattgggcgtaaagagctcgtaggcggttcggtaagtcgggtgtgaaaacttgaggctcaacctcaagaggccactcgatactgctgtgactggagtccggtagaggagtgtggaattcctggtgtagcggtgaaatgcgcagatatcaggaggaacaccgacagcgaaggcagcactctgggccggtactgacgctgaggagcgaaagcatggggagcgaacaggattagataccctggtagtccatgccgtaaacgttgggcactaggtgtggggtctagctaacagattccgtgccgcagctaacgcattaagtgccccgcctggggagtacggccgcaaggcta	Bacteria	Actinobacteria	Acidimicrobiia	Microtrichales	Microtrichaceae	Sva0996 marine group	Unknown Sva0996 marine group	5
83956aaab933af6066720891a5a0d261	tacggagggggctagcgttgttcggaattactgggcgtaaagcgtatgtaggcggatcaaaaagttagatgtgaaatccctgggcttaacccaggaactgcatttaaaactagtgatctagaatttggtaggggttagtagaatttccagtgtagaggtgaaattcgtagatattggaaagaataccagtggcgaaggcgactaactgggccatttttgacgctgagatacgaaagcgtgggtagcaaacaggattagataccctggtagtccacgcagtaaacgatgagtgctagtcgctgggtcaatagattcggtgtcgaagctaacgcattaagcactccgcctgggaagtacggtcgcaagatta	Bacteria	Proteobacteria	Alphaproteobacteria	Rhodospirillales	AEGEAN-169 marine group	Unknown AEGEAN-169 marine group	Unknown AEGEAN-169 marine group	5
83f82bf039380fb758e187e53b216c52	taccggcgccccaagtggtagtcgcttttattgggcctaaaacgtccgtagcctgtctggtacattcgtgggtaaatcaaccagctcaactggttgaattctgcgagcacggccagacttgggaccgggagaggtgtggggtactctcagggtaggggtaaaatcctgtcatcctgagaggaccacctgttgcgaaggcgccacactagaacggatccgacggtcagggacgaagcctaggggcacgaaccggattagatacccgggtagtcctaggtgtaaacgctgtggacttgatgttgggagtgctccgagcgccctcagtgtcgaagcgaaggtgataagtccactgcctggggagtacggtcgcaaggctg	Archaea	Euryarchaeota	Thermoplasmata	Marine Group II	Unknown Marine Group II	Unknown Marine Group II	Unknown Marine Group II	5
84bebb8ac46504f55e1b5f252a5598e1	tacgtagggagcgagcgttacccggaattactgggcgtaaagagcacgtaggcggttggataagtcttctgtgaaagctcccggctcaactgggagaggtcaggggatactattcgacttgagggctgtagaggtaagcggaattcccggtgtagcggtgaaatgcgtagatatcgggaggaacaccagcggcgaaagcggcttactgggcagtgcctgacgctgaggtgcgagagcgtggggagcaaactggattagatacccaggtagtccacgccctaaacgatgaatactagatatagggggtatcgaccccccctgtgtcgcagctaacgcgataagtattccgcctggggagtacggccgcaaggcta	Bacteria	Chloroflexi	Dehalococcoidia	SAR202 clade	Unknown SAR202 clade	Unknown SAR202 clade	Unknown SAR202 clade	5
874f68e0f8ca56c99e556c882f7c8831	tacggagggcgcaaacgttgctcggaatcactgggcataaagggcatgtaggcggcccgatcagtcagatgtgaaatcctccggctcaaccggagaactgcatttgatactatcgagctcgaggatggttggggtaagcggaactcctggtggagcggtgaaatgcgtagatatcaggaggaacaccagtggcgaaagcggcttactggaccatttctgacgctgaggtgcgaaagctagggtagcgaacgggattagataccccggtagtcctagccgtaaacgatgggcactaggttggggggacacctatggtcttcccagctgtagcaaatgtgttaagtgccccgcctggggagtacgcacgcaagtgta	Bacteria	Planctomycetes	OM190	Unknown OM190	Unknown OM190	Unknown OM190	Unknown OM190	5
888f2b762f1ecc860945aa56c9ef9d1a	tactaggggggcaagcgttatccggatttattgggcgtaaagggctcgtaggcggatttataagtcggaattgaaatacaatggcttaaccattggaacggtttcgatactgtaaatcttgaattatgtagaggtaagcggaattcctggtgtagcggtgaaatgcgtagatatcaggaagaacaccaaaggcgaaggcagcttgctgggcattaattgacgctgaggagcgaaagcgtgggtagcaaacaggattagagaccctggtagtccacgccgtaaacgatgagtacttagtggtgggggattcgaccccttcactactggagttaacgcgttaagtactccgcctgggaactacggccgcaaggctg	Bacteria	Marinimicrobia (SAR406 clade)	Unknown Marinimicrobia (SAR406 clade)	Unknown Marinimicrobia (SAR406 clade)	Unknown Marinimicrobia (SAR406 clade)	Unknown Marinimicrobia (SAR406 clade)	Unknown Marinimicrobia (SAR406 clade)	5
88fbdc2700d41cb1a981a78cae02d378	gacggagggcgcaagcgttgttcggaattactgggcgtaaagggcgggcaggcggtccgttaagtcttctgtgaaaatccggggctcaaccccgtgaaatgcaggagaaactggcggactagagaccggtagaggctagcggaattcctggtgtagcggtggaatgcgtagatatcaggaagaacacctgtggcgaaggcggctagctgggccggatctgacgctcatccgcgaaagcgtggggagcaaacaggattagataccctggtagtccacgccgtaaacgatgggcactaggtactgggtctatagacggattcagtgccgcagctaacgcattaagtgccccgcctggggagtacggtcgcaaggctg	Bacteria	Gemmatimonadetes	BD2-11 terrestrial group	Unknown BD2-11 terrestrial group	Unknown BD2-11 terrestrial group	Unknown BD2-11 terrestrial group	Unknown BD2-11 terrestrial group	5
89ddf6b0eeaefdace4a24b99ce158ccb	taccggcgccccaagtggtagtcgcttttattgggcctaaaacgtccgtagcctgtctggtacattcgtgggtaaatcaaccagctcaactggttgaattctgcgagcacggccagacttgggaccgggagaggtgtggggtactctcagggtaggggtaaaatcctgtcatcctgagaggaccacctgttgcgaaggcgccacactagaacggatccgacggtcagggacgaagcctaggggcacgaaccggattagatacccgggtagtcctaggtgtaaacgctgtggacttgatgttgggagcgctccgagcgccctcagtgtcgaagcgaaggtgataagtccactgcctggggagtacggtcgcaaggctg	Archaea	Euryarchaeota	Thermoplasmata	Marine Group II	Unknown Marine Group II	Unknown Marine Group II	Unknown Marine Group II	5
8a37ba534383dc2241cce72457f1145e	tacgaagggacctagcgtagttcggaattactgggcttaaagagctcgtaggtggttaagaaagttggtggtgaaatcccaaggcttaaccttggaactgccaccaaaactttttgactagagtatgatagaggtaagtggaatttctagtgtagaggtgaaattcgtagatattagaaagaacaccaattgcgaaggcaactttctggatcattactgacactgaggagcgaaagcatgggtagcgaagaggattagataccctcgtagtccatgctgtaaacgatgtgtgctagacgttggaaatttatttttcagtgtcgcagcaaaagcattaagcacaccgcctggggagtacgaccgcaaggtta	Bacteria	Proteobacteria	Alphaproteobacteria	SAR11 clade	Unknown SAR11 clade	Unknown SAR11 clade	Unknown SAR11 clade	5
8a4dd24f793ef5640fe3d3c527f8f08e	tacgtaggaaccgagcgttgtccggatttactgggcgtaaagagcgcgtaggtggtttgttaagtctcatgtgtaatctcccggctcaactgggaggggtcatgggatactggcaggcttgagggtagcagaggaaagcggaattcccggagtagtggtgaaatgcgtagataccgggaggaacaccagaggcgaaggcggctttctgggctattcctgacactgaggcgcgaaagcgtggggagcgaaccggattagatacccgggtagtccacgccgtaaacgatggatactagacattgggggtatagacccctccagtgtcgaagctaacgcgataagtatcccgcctggggagtacggccgcaaggcta	Bacteria	Chloroflexi	Dehalococcoidia	SAR202 clade	Unknown SAR202 clade	Unknown SAR202 clade	Unknown SAR202 clade	5
8d50bdf0a04248310389f6654a8c7407	tacgtagggcgcaagcgttgtccggatttattgggcgtaaagggctcgtaggcggttcggtaagtcgggtgtgaaaactcagggctcaactctgagacgccactcgatactgccatgactagagtccggtagaggagtgcggaattcctggtgtagcggtgaaatgcgcagatatcaggaggaacaccaacagcgaaggcagcactctgggccggtactgacgctgaggagcgaaagcgtggggagcaaacaggattagataccctggtagtccacgccgtaaacgttgggcactaggtgtgggtcccatccaacgggatccgtgccgcagctaacgcattaagtgccccgcctggggagtacggccgcaaggcta	Bacteria	Actinobacteria	Acidimicrobiia	Microtrichales	Microtrichaceae	Sva0996 marine group	Unknown Sva0996 marine group	5
8e1920bd9ee71dec52c466aac7c4781e	tacgaagggacctagcgtagttcggaattactgggcttaaagagctcgtaggtggttaagaaagttggtggtgaaatcccaaggcttaaccttggaactgccaccaaaactttttgactagagtatgatagaggtaagtggaatttctagtgtagaggtgaaattcgtagatattagaaagaacaccaattgcgaaggcaactttctggatcattactgacactgaggagcgaaagcatgggtagcgaagaggattagataccctcgtagtccatgctgtaaacgatgtgtgctagacgttggaaacttagttttcagtgtcgcagcaaaagcgttaagcacaccgcctggggagtacgaccgcaaggtta	Bacteria	Proteobacteria	Alphaproteobacteria	SAR11 clade	Unknown SAR11 clade	Unknown SAR11 clade	Unknown SAR11 clade	5
8e7a08af3018107572563eccdad4db45	cacgtagggggcaagcgttgtccggatttattgggcgtaaagagctcgtaggcggttcagtaagtcgggtgtgaaaacttgaggctcaacctcaagaggccactcgatactgctgtgactggagtccggtagaggagtgtggaattcctggtgtagcggtgaaatgcgcagatatcaggaggaacaccgacagcgaaggcagcactctgggccggtactgacgctgaggagcgaaagcatggggagcgaacaggattagataccctggtagtccatgccgtaaacgttgggcactaggtgtggggtctagctaacagattccgtgccgcagctaacgcattaagtgccccgcctggggagtacggccgcaaggcta	Bacteria	Actinobacteria	Acidimicrobiia	Microtrichales	Microtrichaceae	Sva0996 marine group	Unknown Sva0996 marine group	5
8f7dc178035d6b93265260e42169b651	tacggaggatccaagcgttatccggaattattgggtttaaagggtccgtaggtggataattaagtcagaggtgaaatcctgcagcttaactgtagaattgcctttgatactggttatcttgagttattatgaagtgattagaatgtgtagtgtagcggtgaaatgcatagatattacacagaataccgattgcgaaggcagatcactaataatcaactgacactgagggacgaaagcgtgggtagcgaacaggattagataccctggtagtccacgccgtaaacgatggtcactagctgtttggacttcggtctgagtggctaagcgaaagtgataagtgacccacctggggagtacgttcgcaagaatg	Bacteria	Bacteroidetes	Bacteroidia	Flavobacteriales	Flavobacteriaceae	NS2b marine group	Unknown NS2b marine group	5
9085827b66d4bbbdf872a8b1d23d1740	aaccagcacctcaagtggtcaggatgattattgggcctaaagcatccgtagcctgttttgtaagtctccggttaaatccatcaactcaagtgatgggctgtcggagatactgcaaaactagggaatgggagaggtagacggtactcggtaggaaggggtaaaatcctttgatctattgatgaccacctgtggcgaaggcggtctaccagaacatgttcgacggtgagggatgaaagctgggggagcaaaccggattagatacccgggtagtcccagctgtaaacgatgcagactcggtgatgcgttggcttgttgctagcgcagtgccgcagggaagccgttaagtttgccgcctgggaagtacgtacgcaagtatg	Archaea	Thaumarchaeota	Nitrososphaeria	Nitrosopumilales	Nitrosopumilaceae	Candidatus Nitrosopelagicus	Unknown Candidatus Nitrosopelagicus	5
9135aad5cc6b65a19711a6b48e3ce800	taccggcgcctcaagtggtagtcgcttttattgggcctaaaacgtccgtagccggtttggtacattcgtgggtaaatcaaggcgctcaacgtcttgaattctgcgagcacggccagacttgggaccgggtgaggtgtggggtactctcagggtaggggtaaaatcctgtcatcctgagaggaccacctgttgcgaaggcgccacactagaacggatccgacggtcagggacgaagcctaggggcacgaaccggattagatacccgggtagtcctaggtgtaaacgctgtggacttgatgttgggagtgctccgagcaccctcagtgtcgaagcgaaggtgataagtccactgcctggggagtacggtcgcaaggctg	Archaea	Euryarchaeota	Thermoplasmata	Marine Group II	Unknown Marine Group II	Unknown Marine Group II	Unknown Marine Group II	5
929cd56de39181104b1c59b7e4ba94e4	aaccagcacctcaagtggtcaggatgattattgggcctaaagcatccgtagcctgttttgtaagtcttcggttaaatccatcaactcaagtgatgggccgtcggagatactgcaaaactagggaatgggagaggtagacggtactcggtaggaaggggtaaaatcctttgatctattgatgaccacctgtggcgaaggcggtctaccagaacatgttcgacggtgagggatgaaagctgggggagcaaaccggattagatacccgggtagtcccagctgtaaacgatgcagactcggtgatgcgttggcttgttgctagcgcagtgccgcagggaagccgttaagtttgccgcctgggaagtacgtacgcaagtatg	Archaea	Thaumarchaeota	Nitrososphaeria	Nitrosopumilales	Nitrosopumilaceae	Candidatus Nitrosopelagicus	Unknown Candidatus Nitrosopelagicus	5
96b79955a2e39659dd7cd5811c5aaa53	tactgaggtcccaagcgttgttcggatttactgggcgtaaagggtgcgtaggcggctataaaagtttggtgtgaaatctccgggctcaacccggaaactgcattgaaaactagatggctagaggatcggagaggagattggaattctcagtgtagcagtgaaatgcgtagatattgagaggaacaccagttgcgaaggcggatctctggacgactcctgacgctgaggcacgaaagctggggtagcgaagaggattagataccctcgtagtcccagccgtaaacggtgcgcacttgctgtgggcggattcgaccccgtccgtggcgaagctaacgcgttaagtgcgccgcctggggagtacggtcgcaagatta	Bacteria	Verrucomicrobia	Verrucomicrobiae	Arctic97B-4 marine group	Unknown Arctic97B-4 marine group	Unknown Arctic97B-4 marine group	Unknown Arctic97B-4 marine group	5
99740e4791f201ec3b211036347242e4	tacggagggtgcaagcgttaatcggaattactgggcgtaaagcgcgcgtaggcggtctggtcagtcagatgtgaaagccccgggctcaacctgggaactgcatttgatactgccagactagagtgtagtagagggaagcggaattccgagtgtagcggtgaaatgcgtagatattcggaggaacatcagtggcgaaggcggcttcctggactaacactgacgctgaggtgcgaaagcgtggggagcaaacaggattagataccctggtagtccacgccgtaaacgatgtctactagtcgttgggaggcttgtcctcttggtggcgcagttaacgcgttaagtagaccgcctggggagtacggccgcaaggcta	Bacteria	Proteobacteria	Gammaproteobacteria	UBA10353 marine group	Unknown UBA10353 marine group	Unknown UBA10353 marine group	Unknown UBA10353 marine group	5
9982f1c35d7c8e4d0f64b966957a2a2b	tacggagggggcaagcgttgttcggaattactgggcgtaaagggcgcgcaggcggcgtcgctagtcaggtgtgaaatccccaggcttaacctgggaactgcacttgatactgcgatgctagagttcggaagagggtagtggaattcccagtgtagaggtgaaattcgtagatattgggaagaacaccagtggcgaaggcggctacctggtccgatactgacgctgaggcgcgaaagcgtggggagcaaacaggattagataccctggtagtccacgccgtaaacgatgtgtgctagacgtcgggggtttcgccttcggtgtcgcagctaacgcattaagcacaccgcctggggagtacggccgcaaggtta	Bacteria	Proteobacteria	Alphaproteobacteria	Rhodospirillales	Magnetospiraceae	Magnetospira	Unknown Magnetospira	5
9a6ba1f7104b04c20416cce3e69a7c38	tacgtagggcgcaagcgttgtccggatttattgggcgtaaagggctcgtaggcggtttggtaagtcgggtgtgaaaactcagggctcaactctgagacgccactcgatactgccatgactagagtccggtaggggagtgcggaattcctggtgtagcggtgaaatgcgcagatatcaggaggaacaccaacagcgaaggcagcactctgggccggtactgacgctgaggagcgaaagcgtggggagcaaacaggattagataccctggtagtccacgccgtaaacgttgggcactaggtgtgggtcccatccaacgggatccgcgccgcagctaacgcattaagtgccccgcctggggagtacggccgcaaggcta	Bacteria	Actinobacteria	Acidimicrobiia	Microtrichales	Microtrichaceae	Sva0996 marine group	Unknown Sva0996 marine group	5
9c79acdf427322a7900365a04321b23d	tacagaggtcccaagcgttgttcggatttactgggcgtaaagggtgcgtaggcggctagaaaagtttggtgtgaaatcttcgggctcaacccggaaactgcactgaaaactatttggctagaggatcggagaggagattggaattctcggtgtagcagtgaaatgcgtagatatcgagaggaacaccagttgcgaaggcggatctctggacggttcctgacgctgaggcacgaaagctggggtagcgaagaggattagataccctcgtagtcccagccgtaaacggtgcacacttgctgtgggcggattcgaccccgtccgtggcgaagctaacgcgataagtgtgccgcctggggagtacggtcgcaagatta	Bacteria	Verrucomicrobia	Verrucomicrobiae	Arctic97B-4 marine group	Unknown Arctic97B-4 marine group	Unknown Arctic97B-4 marine group	Unknown Arctic97B-4 marine group	5
9d51f057efcd6b273c11386faf8f1688	tacggagggggctagcgttgttcggaattactgggcgtaaagcgtatgtaggcggatcaaaaagttagatgtgaaatccctgggcttaacccaggaactgcatttaaaactagtgatctagaatttggtaggggttagtagaatttccagtgtagaggtgaaattcgtagatattggaaagaataccagtggcgaaggcgactaactgggccatttttgacgctgagatacgaaagcgtgggtagcaaacaggattagataccctggtagtccacgcagtaaacgatgagtgctagtcgctgggacaatagtttcagtgtcgaagctaacgcattaagcactccgcctgggaagtacggtcgcaagatta	Bacteria	Proteobacteria	Alphaproteobacteria	Rhodospirillales	AEGEAN-169 marine group	Unknown AEGEAN-169 marine group	Unknown AEGEAN-169 marine group	5
9dbb89c8c5f2367b3a1b7f0fa5033786	ccccggcgccccaagtggtggtcataattattgggtttaaagcatccgtagctggtcgagaaagttttcggtgaaatctggcagcttaactgtcaggaaggctgaaaatactactcgactagggaccgggaggagtcagaggaatgtcagggggagcggtaaaatgtgttaatccttgatggaccaccagtggcgaaggcgtctgactagaacggatccgacagtgagggatgaaagctaggggagcaaatcggattagatacccgagtagtcctagccgtaaacgctgcctgcaaggtgctgcaatttcttcgtgtttttgcagtgtcgaagagaaatcgttaagcaggccacctgggaagtacggtcgcaaggctg	Archaea	Nanoarchaeaeota	Woesearchaeia	Unknown Woesearchaeia	Unknown Woesearchaeia	Unknown Woesearchaeia	Unknown Woesearchaeia	5
9ded8c371c310dacc99f1babd6651fc3	aaccagcacctcaagtggtcaggatgattattgggcctaaagcatccgtagcctgttctataagtttccggttaaatccatgcgctcaacgtatgggctgccggaaatactgcagaactagggagtgggagaggtagacggtactcggtaggaagaggtaaaattctttgatctattgatgaccacctgtggcgaaggcggtctaccagaacacgttcgacggtgagggatgaaagctgggggagcaaaccggattagatacccgggtagtcccagctgtaaacgatgcaaactaggtgatgcgttggcttgttgctagcgcagtgcctcagggaagccgttaagtttgccgcctgggaagtacgtacgcaagtatg	Archaea	Thaumarchaeota	Nitrososphaeria	Nitrosopumilales	Nitrosopumilaceae	Candidatus Nitrosopelagicus	Unknown Candidatus Nitrosopelagicus	5
9fca35df2dcb2b4dca5954388f059443	tacggagggtacaagcgttaatcggaattactgggcgtaaagcgcgcgtaggcggttaagtaagttggatgtgaaagccccgggctcaacctgggaactgcattcaaaactacttagctagagtacgagagaggagagtagaatttctggtgtagcggtgaaatgcgtagatatcagaaggaataccgatggcgaaggcagctctctggctcgtcactgacgctaaggtgcgaaagcgtgggtagcaaacaggattagataccctggtagtccacgccgtaaacgatgagaactagccgttggagggaattaactcttcagtggcgcagctaacgcattaagttctccgcctggggactacggccgcaaggcta	Bacteria	Proteobacteria	Gammaproteobacteria	SAR86 clade	Unknown SAR86 clade	Unknown SAR86 clade	Unknown SAR86 clade	5
a1cf0439a5f46446ec63b95151c1919e	taccggcgcctcaagtggtagtcgattttattgggcctaaaacgtccgtagcctgtttggtacattcgtgggtaaatcaaccagctcaactgattgaattctgcgagcacggccagacttgggaccgggagaggtgtggggtacgctcagggtaggggtaaaatcctgtcatcctgagcggaccacctgttgcgaaggcgccacactagaacggatccgacggtcagggacgaagcctaggggcacgaaccggattagatacccgggtagtcctaggtgtaaacgctgtggacttggtgttgggaaggttccgagccttctcagtgccgaagcgaaggtgataagtccactgcctggggagtacggtcgcaaggctg	Archaea	Euryarchaeota	Thermoplasmata	Marine Group II	Unknown Marine Group II	Unknown Marine Group II	Unknown Marine Group II	5
a347e1e5f5a5a867107c0710798bcdeb	gacgaaccggccaaacgttattcggaatcattgggcttaaagggtgcgtaggcggcgcggtcagttgggtgtgaaatccctcggctcaaccgaggaactgcgcccaatactgccgtgctcgagggagacagaggcgagcggaactgatggtggagcggtgaaatgcgttgatatcatcaggaacaccagtggcgaaagcggctcgctgggtctcttctgacgctgaggcacgaaagctagggtagcgaacaggattagataccctggtagtcctagctgtaaacgatgagcacttgattgaggacccccccataggttctcggtcgaagcgaaagtgataagtgctccgcctggggagtatggtcgcaaggctg	Bacteria	Planctomycetes	Planctomycetacia	Pirellulales	Pirellulaceae	Pir4 lineage	Unknown Pir4 lineage	5
a384331d1e534e18519f6da2c747ce84	aaccagcacctcaagtggtcaggatgattattgggcctaaagcatccgtagcctgttttgtaagtctccggttaaatccattaactcaagtgatgggctgccgaagatactgcaaaactagggaatgggagaggtagacggtactcgataggaaggggtaaaatcctttgatctattgatgaccacctgtggcgaaggcggtctaccagaacatgttcgacggtgagggatgaaagctgggggagcaaaccggattagatacccgggtagtcccagctgtaaacgatgcagactcggtgatgcgttggcttgttgctagcgcagtgccgcagggaagccgttaagtttgccgcctgggaagtacgtacgcaagtatg	Archaea	Thaumarchaeota	Nitrososphaeria	Nitrosopumilales	Nitrosopumilaceae	Candidatus Nitrosopelagicus	Unknown Candidatus Nitrosopelagicus	5
a46a1728999fea7710db8781b33c6805	tacagaggtcccaagcgttgttcggatttactgggcgtaaagagtgcgtaggcggctagaaaagtttggtgtgaaatcttcgggcttaacccggaaactgcactgaaaactatctggctcgaggatcggagaggagattggaattctcggtgtagcagtgaaatgcgtagatatcgagaggaacaccagttgcgaaggcggatctctggacggtttctgacgctgaggcacgaaagctggggtagcgaagaggattagataccctcgtagtcccagccgtaaacggtgcacacttgctgtgggcggattcgaccccgtctgtggcgaagctaacgcgataagtgtgccgcctggggagtacggtcgcaagatta	Bacteria	Verrucomicrobia	Verrucomicrobiae	Arctic97B-4 marine group	Unknown Arctic97B-4 marine group	Unknown Arctic97B-4 marine group	Unknown Arctic97B-4 marine group	5
a5a93fe2ab109161b90a68af947ea3a9	tacggaaggtgcgagcgttaatcggaattactgggcgtaaagcgagcgtaggctgttaattaagtcgaatgtgaaatccccgggctcaacctgggaactgcattcgaaactatttgactagagtatgggagaggaaagtagaatttccggtgtagcggtgaaatgcgtagatatcggaaggaataccagtggcgaaggcggctttctggaacaatactgacgctaaggttcgaaagcgtggggagcaaacaggattagataccctggtagtccacgccgtaaacgatgagaactagatgttggaaggattggcctttcagtgtcgcagctaacgcaataagttctccgcctggggagtacgaccgcaaggttg	Bacteria	Proteobacteria	Gammaproteobacteria	HOC36	Unknown HOC36	Unknown HOC36	Unknown HOC36	5
a660c97a4cbbe2a2c7538822509e2b1f	aaccagcacctcaagtggtcaggatgattattgggcctaaagcatccgtagcctgttttgtaagtcttcggttaaatccatcaactcaagtgatgggctgccggagatactgcaaaactagggaatgggagaggtagacggtactcggtaggaaggggtaaaatcctttgatctattgatgaccacctgtggcgaaggcggtctaccagaacatgttcgacggtgagggatgaaagctgggggagcaaaccggattagatacccgggtagtcccagctgtaaacgatgcagactcggtgatgcgttggcttgttgctagcgcagtgccgcagggaagccgttaagtttgccgcctgggaagtacgtacgcaagtatg	Archaea	Thaumarchaeota	Nitrososphaeria	Nitrosopumilales	Nitrosopumilaceae	Candidatus Nitrosopelagicus	Unknown Candidatus Nitrosopelagicus	5
a6ddd1185614438400e97a211d168ab1	tactgaggtcccaagcgttgttcggatttactgggcgtaaagggtgcgtaggcggctataaaagtttggtgtgaaatctccgggctcaacccggaaactgcattgaaaactagatagctagaggatcggagaggagattggaattctcagtgtagcagtgaaatgcgtagatattgagaggaacaccagttgcgaaggcggatctctggacggtttctgacgctgaggcacgaaagctggggtagcgaagaggattagataccctcgtagtcccagccgtaaacggtgcgcacttgctgtgggcggattcgaccccgtctgtggcgaagctaacgcgataagtgcgccgcctggggagtacggtcgcaagatta	Bacteria	Verrucomicrobia	Verrucomicrobiae	Arctic97B-4 marine group	Unknown Arctic97B-4 marine group	Unknown Arctic97B-4 marine group	Unknown Arctic97B-4 marine group	5
a6e89b52a0fbaaeb88a2023c8c34dc3b	aaccagcacctcaagtggtcaggaggattattgggcctaaagcatccgtagccggctctgtaagttttcggttaaatccatgtgctcaacacatgggctgtcggaaatactgcgtagctagggagtgggagaggtagacggtactcggtaggaaggggtaaaatcctttgatctatcgatgaccacctgtggcgaaggcggtctaccagaacacgttcgacggtgagggatgaaagctgggggagcaaaccggattagatacccgggtagtcccagctgtaaacgatgcagactcgatgatgcattggcatatagccagtgcagtgtcgcagggaagccgttaagtctgccgcctgggaagtacgtacgcaagtatg	Archaea	Thaumarchaeota	Nitrososphaeria	Nitrosopumilales	Nitrosopumilaceae	Unknown Nitrosopumilaceae	Unknown Nitrosopumilaceae	5
a79b968d84a6f591a69ab430ed3e94f9	tactaggggtgcaagcgttgtccggaattactgggcgtaaagggtgcctaggcgtctatgtaagttgtttgttaaatccatcggcttaaccggtgatctgcaaacaaaactgcatggatagagtttggaagaggaaagtggaattcctggtgtagcggtgacatgcgtagatatcaggaggaacacctaaagcgaaggcagctttctggtccaaaactgacgctgaagcacgaaagcgtggggagcgaacaggattagataccctggtagtccacgccgtaaacgatgagcacttggtgtcgggggaatcgaccccttcggcgccggagttaacgcgttaagtgctccgcctggggactacgaccgcaaggttg	Bacteria	Marinimicrobia (SAR406 clade)	Unknown Marinimicrobia (SAR406 clade)	Unknown Marinimicrobia (SAR406 clade)	Unknown Marinimicrobia (SAR406 clade)	Unknown Marinimicrobia (SAR406 clade)	Unknown Marinimicrobia (SAR406 clade)	5
a96621e82278e88942c9ded1f1605e1a	aaccagcacctcaagtggtcaggaggattattgggcctaaagcatccgtagccggctctgtaagttttcggttaaatccatgcgctcaacgcatgggctgtcggaaatactgcagagctagggagtgggagaggtagacggtactcggtaggaaggggtaaaatcctttgatctatcgatgaccacctgtggcgaaggcggtctaccagaacacgttcgacggtgagggatgaaagctgggggagcaaaccggattagatacccgggtagtcccagctgtaaacgatgcagactcgatgatgcattggcatatagccagtgcagtgtcgcagggaagccgttaagtctgccgcctgggaagtacgtacgcaagtatg	Archaea	Thaumarchaeota	Nitrososphaeria	Nitrosopumilales	Nitrosopumilaceae	Unknown Nitrosopumilaceae	Unknown Nitrosopumilaceae	5
a9719f38ce675bbd683fd28eba22b273	tacatagggtgcgagcgttgttcggaattactgggcgtaaagggcgcgcaggcggaatagtaagtcggaggtgaaagcccggggctcaaccccggagggtctttcgaaactgctaatctagagagggtcaggggccggcagaattcctggtgtagaggtgaaattcgtagatatcaggaggaataccggtggcgaaagcggccggctgggaccactctgacgctgaggcgcgaaagcgtggggagcaaacaggattagataccctggtagtccacgccgtaaacgatgagcactggacgtccggagggttcgacccttctgggtgtttcagctaacgcattaagtgctccgcctggggagtacggtcgcaagacta	Bacteria	Proteobacteria	Deltaproteobacteria	SAR324 clade(Marine group B)	Unknown SAR324 clade(Marine group B)	Unknown SAR324 clade(Marine group B)	Unknown SAR324 clade(Marine group B)	5
aa4d330af8d6e2a9242c94b543a798d7	tacgggagtggcaagcgttatccggaattattgggcgtaaagcgtccgcaggcggcctttcaagtctgctgttaaaacgtggagcttaactccatcatggcagtggaaactgttgggcttgagtgtggtaggggcagagggaattcccggtgtagcggtgaaatgcgtagatatcgggaagaacaccagtggcgaaggcgctctgctgggccataactgacgctcatggacgaaagccaggggagcgaaagggattagatacccctgtagtcctggccgtaaacgatgaacactaggtgtcgggggaatcgaccccttcggtgtcgtagccaacgcgttaagtgttccgcctggggagtacgcacgcaagtgtg	Bacteria	Cyanobacteria	Oxyphotobacteria	Synechococcales	Cyanobiaceae	Unknown Cyanobiaceae	Unknown Cyanobiaceae	5
ab3d54ae592ec62af7b8a05a0785075b	aaccagcacctcaagtggtcaggaggattattgggcctaaagcatccgtagccggctttgttagttttcggttaaatccatgcgctcaacgcatgggctgtcggaaatactgcatagctagggagtgggagaggtagacggtactcagtaggaaggggtaaaatcctttgatctattgatgaccacctgtggcgaaggcggtctaccagaacacgttcgacggtgagggatgaaagctgggggagcaaaccggattagatacccgggtagtcccagctgtaaacgatgcagactcgatgatgcattggcatatagccagtgcagtgtcgcagggaagccgttaagtctgccgcctgggaagtacgtacgcaagtatg	Archaea	Thaumarchaeota	Nitrososphaeria	Nitrosopumilales	Nitrosopumilaceae	Unknown Nitrosopumilaceae	Unknown Nitrosopumilaceae	5
ad7147f3afd130c601c3de91ff59844f	tacggaggatccaagcgttatccggaattattgggtttaaagggtccgcaggctgtttgttaagtcagaggtgaaatcctaccgctcaacggtagaactgcctttgatactgataaacttgagttattgtgaagtaattagaatgtgtagtgtagcggtgaaatgcatagatattacacagaataccgattgcgaaagcaggttactaacaatatactgacgctgagggacgaaagcgtaggtagcgaacaggattagataccctggtagtctacgccgtaaacgatggtcactagctgttcgatatacattggtatgttgagtggctaagcgaaagtgataagtgacccacctggggagtacgctcgcaagagtg	Bacteria	Bacteroidetes	Bacteroidia	Flavobacteriales	Flavobacteriaceae	NS5 marine group	Unknown NS5 marine group	5
b231b0e4912cda5d5cc81a8c39168778	tacgaggggggcaagcgttgtccggatttattgggcgtaaagagttcgtaggctggttggtcagtcgaaattgaaatcccacggcttaaccgtggttccggtttcgatactgccaatcttgagtgaggtagaggtaagcggaattcctggtgtagcggtgaaatgcgtagatatcaggaggaacaccaaaggcgaaggcagcttactggacctatactgacgctgaggaacgaaagcgtggggagcgaacaggattagagaccctggtagtccacgccgtaaacgatgagtacttggtggtgggggattcgaccccttcactgtcggagctaacgcgttaagtactccgcctgggaactacgaccgcaaggttg	Bacteria	Marinimicrobia (SAR406 clade)	Unknown Marinimicrobia (SAR406 clade)	Unknown Marinimicrobia (SAR406 clade)	Unknown Marinimicrobia (SAR406 clade)	Unknown Marinimicrobia (SAR406 clade)	Unknown Marinimicrobia (SAR406 clade)	5
b65a5a2999e87a8cdcd000c4e8d1b2c7	tactaggggtgcgagcgttgtccggaatcactgggcgtaaagggtccgtaggcgtctcaataagtcacttgttaaagacaccggcttaaccggtggcctgcatgtgaaactgttgagatagagtataggagaggaaagtggaattcctggtgtagcggtgacatgcgtagatatcaggaggaacaccaatggcgaaggcaactttctggcctattactgacgctgagggacgaaagcgtggggagcgaacaggattagataccctggtagtccacgccgtaaacgatgagtacttggtgtcgggggattcgaccccttcggtaccggagctaacgcattaagtactccgcctgggaactacgaccgcaaggttg	Bacteria	Marinimicrobia (SAR406 clade)	Unknown Marinimicrobia (SAR406 clade)	Unknown Marinimicrobia (SAR406 clade)	Unknown Marinimicrobia (SAR406 clade)	Unknown Marinimicrobia (SAR406 clade)	Unknown Marinimicrobia (SAR406 clade)	5
b73ca1373ab06d614822688d515f8812	taccggcacctcaagtggtcgtcgcttttattgggcctaaaacgtccgtcgcctgtttggtacattcgtgggtaaatcaagccgctcaacggcttgaattctgcgaggacggccagactagggaccgggagaggtatggggtactctcagggtaggggtaaaatccagtcatcctgaggggaccacctgttgcgaaggcgccatactagaacggatccgacggtcagggacgaagcctaggggcacgaaccggattagatacccgggtagtcctaggtgtaaacgctgtggacttggtgttggggattctacgagtatccccagtgccggagtgaagatgttaagtccactgcctggggagtacggtcgcaaggctg	Archaea	Euryarchaeota	Thermoplasmata	Marine Group II	Unknown Marine Group II	Unknown Marine Group II	Unknown Marine Group II	5
b8695fb99811d3071d283481c7517b49	tacggagggcgcaagcgttgttcggaatcactgggcgtaaagcgtgcgtaggcggcgtggtaagtcagatgtgaaatctctgggctcaacccggaaactgcatccgatactgccgcgcttgagtaatggaggggtagctggaattctcggtgtagcagtgaaatgcgtagatatcgagaggaagactcgtggcgaaggcgagctactggacatttactgacgctgaggcacgaaggccagggtagcgaaagggattagatacccctgtagtcctggcagtaaacggtgcgcgtttggtgtgggaggactcgaccccttctgtgccggagctaacgcgttaaacgcgccgcctgggaagtacggccgcaaggcta	Bacteria	Verrucomicrobia	Verrucomicrobiae	Verrucomicrobiales	Rubritaleaceae	Roseibacillus	Unknown Roseibacillus	5
b96e92b3c12825a919bad2a9a7bf8d36	tacgtaggatccgagcgttgtccgaatttactgggcgtaaagagcgcgtaggcggtttgttaagtctcatgtgtaatctcccggctcaactgggaggggtcatgggatactgacagacttgaggatagcagaggaaagcggaattcccggagtagtggtgaaatgcgtagataccgggaggaacaccagaggcgaaggcggctttctgggctatttctgacgctgaggcgcgaaagcgtggggagcgaaccggattagatacccgggtagtccacgccctaaacgatggatactagatgttgggggtatagacccccccagtgtcgaagctaacgcgataagtatcccgcctggggagtacggccgcaaggcta	Bacteria	Chloroflexi	Dehalococcoidia	SAR202 clade	Unknown SAR202 clade	Unknown SAR202 clade	Unknown SAR202 clade	5
bb747f1c68faf1d195ff8dc6d9d66698	aaccagcacctcaagtggtcaggaggattattgggcctaaagcatccgtagccggctctgtaagttttcggttaaatccatgtgctcaacgcatgggctgtcgaaaatactgcatagctagggagtgggagaggtagacggtactcggtaggaaggggtaaaatcctttgatctatcgatgaccacctgtggcgaaggcggtctaccagaacacgttcgacggtgagggatgaaagctgggggagcaaaccggattagatacccgggtagtcccagctgtaaacgatgcagactcgatgatgcattggcatatagccagtgcagtgtcgcagggaagccgttaagtctgccgcctgggaagtacgtacgcaagtatg	Archaea	Thaumarchaeota	Nitrososphaeria	Nitrosopumilales	Nitrosopumilaceae	Unknown Nitrosopumilaceae	Unknown Nitrosopumilaceae	5
bc7206327e68c99105cf64c558e9bd99	tacggagggtgcaagcgttaatcggaatcactgggcgtaaagcgcgcgtaggcggtctggtcagtcagatgtgaaagccccgggctcaacctgggaactgcatttgaaactgctggactagagtgtggtagagggaagtggaattccgcgtgtagcggtgaaatgcgtagagatgcggaggaacatcagtggcgaaggcgacttcctggaccaacactgacgctgaggtgcgaaagcgtggggagcaaacaggattagataccctggtagtccacgccgtaaacgatgtctactagccgtcggggagcttgtctctttggtggcgcagctaacgcgataagtagaccgcctggggagtacggccgcaaggcta	Bacteria	Proteobacteria	Gammaproteobacteria	UBA10353 marine group	Unknown UBA10353 marine group	Unknown UBA10353 marine group	Unknown UBA10353 marine group	5
bd6a10cdceecb27d50b9272e13e1d2b9	tacggagggggcaagcgttgttcggaatcattgggcgtaaagagtatgtaggcggctatttaagtcaggcgtgcaagcccacggctcaaccgtggaattgcgtctgaaactatttagcttgagttcaggagaggaaggcggaattcccagtgtagcggtgaaatgcattgatattgggaagaacaccggtggcgaaggcggccttctggtctgatactgacgctgagatacgaaagccaggggagcgaacgggattagataccccggtagtcctggccgtaaacgatgggcactaggtgcgggaggtatcgatcccttccgtgtcgcagctaacgcattaagtgccccgcctggggagtacggtcgcaaggctg	Bacteria	Nitrospinae	Nitrospinia	Nitrospinales	Nitrospinaceae	LS-NOB	Unknown LS-NOB	5
bd7508359251c493e9fc33e00a30aee0	taccggcacctcaagtggtcgtcgcttttattgggcctaaaacgtccgtagcctgtttggtacattcgtgggtaaatcaatcagctcaactgattgaattctgcgaggacggccagactagggaccgggagaggtatggggtactctcagggtaggggtaaaatccagtcatcctgaggggaccacctgttgcgaaggcgccatactagaacggatccgacggtcagggacgaagcctaggggcacgaaccggattagatacccgggtagtcctaggtgtaaacgctgtggacttggtgttggggattctacgagtatccccagtgccggagtgaagatgttaagtccactgcctggggagtacggtcgcaaggctg	Archaea	Euryarchaeota	Thermoplasmata	Marine Group II	Unknown Marine Group II	Unknown Marine Group II	Unknown Marine Group II	5
c10874639ea8a315cac12a3e01b31b5a	aaccagcacctcaagtggtcaggaggattattgggcctaaagcatccgtagcctgttttgtaagtcttcggttaaatccacatgcttaacatgtgggctgccggagatactgcaaaactagggagtgggagaggtagacggtacttgataggaaggggtaaaatcctttgatctattgatgaccacctgtggcgaaggcggtctaccagaacacgttcgacggtgagggatgaaagctgggggagcaaaccggattagatacccgggtagtcccagctgtaaacgatgcagactcggtgatgcattggtttattgccagtgcagtgccgcagggaagccgttaagtctgccgcctgggaagtacgtacgcaagtatg	Archaea	Thaumarchaeota	Nitrososphaeria	Nitrosopumilales	Nitrosopumilaceae	Candidatus Nitrosopelagicus	Unknown Candidatus Nitrosopelagicus	5
c26eabaa37aa928f256d3154f7605566	tacgaagggacctagcgtagttcggaattactgggcttaaagagcacgtaggtggttaagaaagttggtggtgaaatcccaaggcttaaccttggaactgccaccaaaactttttaactagagtatgattgaggtaagcggaatttctagtgtagaggtgaaattcgtagatattagaaagaacaccaattgcgaaggcagctttctggatcattactgacactgaggtgcgaaagcatgggtagcgaagaggattagataccctcgtagtccatgctgtaaacgatgtgtgctagacgttggaaatttatttttcagtgtcgcagcaaaagcgttaagcacaccgcctggggagtacgaccgcaaggtta	Bacteria	Proteobacteria	Alphaproteobacteria	SAR11 clade	Unknown SAR11 clade	Unknown SAR11 clade	Unknown SAR11 clade	5
c5f57a20c4858f35f19eb54bee578c0d	tacgaggggtcctagcgttgtccggatttactgggcgtaaagggtacgtaggcgttttagaaagttatgtgttaaatactttagcttaactaaagaagtgcacataaaactattaaaatagagtttgagagaggaacgcagaattcatggtggagcggtgacatgcgtagatatcatgaggaaagccaaatgcgaaggcagccttctggctcaaaactgacgctgaggtacgaaagcgtggggagcgaacaggattagataccctggtagtccacgccgtaaacgatgagtacttggtgctggaagatttcgaccctttcagtgccgtagctaacgcgataagtactccgcctggggactacgatcgcaagattg	Bacteria	Marinimicrobia (SAR406 clade)	Unknown Marinimicrobia (SAR406 clade)	Unknown Marinimicrobia (SAR406 clade)	Unknown Marinimicrobia (SAR406 clade)	Unknown Marinimicrobia (SAR406 clade)	Unknown Marinimicrobia (SAR406 clade)	5
c81a584374c758ddb8f981f384249fbb	tacgaagggacctagcgtagttcggaattactgggcttaaagagctcgtaggtggttagaaaagttagtggtgaaatcccaaggcttaaccttggaactgccactaaaactttttaactagagtatgatagaggtaagcggaatttctagtgtagaggtgaaattcgtagatattagaaagaacaccaattgcgaaggcagctttctggatcattactgacactgaggagcgaaagcatgggtagcgaagaggattagataccctcgtagtccatgctgtaaacgatgtgtgctagacgttggaaatttattttcagtgtcgcagcaaaagcgttaagcacaccgcctggggagtacgaccgcaaggtta	Bacteria	Proteobacteria	Alphaproteobacteria	SAR11 clade	Unknown SAR11 clade	Unknown SAR11 clade	Unknown SAR11 clade	5
ce0cbc9a27428cd6c5bc53fd4550f256	tacgaggggtgctagcgttgtccggaatcactgggcgtaaagggtccgtaggcggtctgacaagtcatttgtaaaatacaccggcttaaccggtgacctgcatctgaaactgtcaggatagagttcaggagaggaaagtggaatttctggtgtagcggtgacatgcgtagatatcagaaggaacaccaatggcgaaggcaactttctggcctgaaactgacgctgagggacgaaagcgtggggagcgaacaggattagataccctggtagtccacgccgtaaacgatgagtacttggtgtcgggagattcgaccctctcggtaccggagctaacgcgttaagtactccgcctgggtattacgaccgcaaggttg	Bacteria	Marinimicrobia (SAR406 clade)	Unknown Marinimicrobia (SAR406 clade)	Unknown Marinimicrobia (SAR406 clade)	Unknown Marinimicrobia (SAR406 clade)	Unknown Marinimicrobia (SAR406 clade)	Unknown Marinimicrobia (SAR406 clade)	5
cf66b602e7a6bb15572bc373bf1e813c	aaccagcacctcaagtggtcaggatgattattgggcctaaagcatccgtagcctgttttgttagtcttcggttaaatccatcaactcaagtgatgggctgccggagatactgcaaaactagggaatgggagaggtagacggtactcggtaggaaggggtaaaatcctttgatctattgatgaccacctgtggcgaaggcggtctaccagaacatgttcgacggtgagggatgaaagctgggggagcaaaccggattagatacccgggtagtcccagctgtaaacgatgcagactcggtgatgcgttggcttgttgctagcgcagtgccgcagggaagccgttaagtttgccgcctgggaagtacgtacgcaagtatg	Archaea	Thaumarchaeota	Nitrososphaeria	Nitrosopumilales	Nitrosopumilaceae	Candidatus Nitrosopelagicus	Unknown Candidatus Nitrosopelagicus	5
cfaf68d352c230e98ddf5726c54903f0	aaccagcacctcaagtggtcaggatgattattgggcctaaagcatccgtagcctgttttgtaagtctccggttaaatccatcaactcaagtgatgggctgccggagatactgcaaaactagggaatgggagaggtagacggtactcggtaggaaggggtaaaatcctttgatctattgatgaccacctgtggcgaaggcggtctaccagaacatgttcgacggtgagggatgaaagctgggggagcaaaccggattagatacccgggtagtcccagctgtaaacgatgcagactcggtgatgcgttggcttgttgctagcgcagtgccgcagggaagccgttaagtttgccgcctgggaagtacgtacgcaagtatg	Archaea	Thaumarchaeota	Nitrososphaeria	Nitrosopumilales	Nitrosopumilaceae	Candidatus Nitrosopelagicus	Unknown Candidatus Nitrosopelagicus	5
d1a6e36fa27e15661323ab0d43fab8b4	tacgaagggacctagcgtagttcggaattactgggcttaaagagctcgtaggtggttagaaaagttggtggtgaaatcccaaggcttaaccttggaactgccatcaaaactttttaactagagtatgatagaggaaagtggaatttctagtgtagaggtgaaattcgtagatattagaaagaacaccaattgcgaaggcaactttctggatcattactgacactgaggagcgaaagcatgggtagcgaagaggattagataccctcgtagtccatgctgtaaacgatgtgtgctagacgttggaaatttatttttcagtgtcgcagcaaaagcgttaagcacaccgcctggggagtacgaccgcaaggtta	Bacteria	Proteobacteria	Alphaproteobacteria	SAR11 clade	Unknown SAR11 clade	Unknown SAR11 clade	Unknown SAR11 clade	5
d2b7230ea4536b4670c7a2e2b7f7ce3b	tacggaggatccaagcgttatccggaattattgggtttaaagggtccgtaggtggataattaagtcagaggtgaaatcctgcagcttaactgtagaattgcctttgatactggttatcttgagttattatgaagtgattagaatgtgtagtgtagcggtgaaatgcatagatattacacagaataccaattgcgaaggcagatcactaataatcaactgacactgagggacgaaagcgtgggtagcgaacaggattagataccctggtagtccacgccgtaaacgatggtcactagctgtttggacttcggtctgagtggctaagcgaaagtgataagtgacccacctggggagtacgttcgcaagaatg	Bacteria	Bacteroidetes	Bacteroidia	Flavobacteriales	Flavobacteriaceae	NS2b marine group	Unknown NS2b marine group	5
d559725dfd08c28ad6bce246755da590	taccggcgcctcaagtggtagtcgcttttattgggcctaaaacgtccgtagccggtttggtacattcgtgggtaaatcaagacgctcaacgtcttgaattctgcgagcacggccagacttgggaccgggtgaggtgtggggtactctcagggtaggggtaaaatcctgtcatcctgagaggaccacctgttgcgaaggcgccacactagaacggatccgacggtcagggacgaagcctaggggcacgaaccggattagatacccgggtagtcctaggtgtaaacgctgtggacttgatgttgggagcgaccagatcgccctcagtgtcgaagcgaaggtgataagtccactgcctggggagtacggtcgcaaggctg	Archaea	Euryarchaeota	Thermoplasmata	Marine Group II	Unknown Marine Group II	Unknown Marine Group II	Unknown Marine Group II	5
d58ecfce2328aa3f2faa2fe6ce9f8177	tacgaggggtcctagcgttgtccggatttactgggcgtaaagggtacgtaggcgttttaataagttgtatgttaaatatcttagcttaactaagaaactgcatacaaaactgttaagatagagtttgagagaggaacgcagaattcatggtggagcggtgacatgcgtagatatcatgaggaaagtcaaatgcgaaggcagccttctggctcaaaactgacgctgaggtacgaaagcgtggggagcgaacaggattagataccctggtagtccacgccgtaaacgatgagtatttggtgctgggggattcgaccctttcagtgccgtagctaacgcgataaatactccgcctggggactacgatcgcaagattg	Bacteria	Marinimicrobia (SAR406 clade)	Unknown Marinimicrobia (SAR406 clade)	Unknown Marinimicrobia (SAR406 clade)	Unknown Marinimicrobia (SAR406 clade)	Unknown Marinimicrobia (SAR406 clade)	Unknown Marinimicrobia (SAR406 clade)	5
d8c1f363e02a41142c59ddfdef7232c8	tacgaggggggcaagcgttgtccggatttattgggcgtaaagagttcgtaggcgggttaaccagtcgagattgaaatcccacgacttaatcgtggttccggtttcgatactgttagccttgaatgggatagaggtaagcggaattcctggtgtagcggtgaaatgcgtagatatcaggaggaacaccgatggcgaaggcagcttactgggtccatattgacgctgaggaacgaaagcgtgggtagcaaacaggattagagaccctggtagtccacgccgtaaacgatgagtacttgatggtgggggattcgaccccttcactgtcggagctaacgcgttaagtactccgcctggggactacgaccgcaaggttg	Bacteria	Marinimicrobia (SAR406 clade)	Unknown Marinimicrobia (SAR406 clade)	Unknown Marinimicrobia (SAR406 clade)	Unknown Marinimicrobia (SAR406 clade)	Unknown Marinimicrobia (SAR406 clade)	Unknown Marinimicrobia (SAR406 clade)	5
dc3a7f8ee2feb744e3bfe04394d88821	tacgaggggtgctagcgttgtccggaattactgggcgtaaagggtccgtaggcgttttgccaagttgatcgttaaagccaccggctcaaccggtgatctgcgatcaaaactggcagaatagaatatgtgagaggaatgtggaattcctggtgtagcggtgacatgcgtagatatcaggaggaacaccaatggcgaaggcagcattctggcacaatattgacgctgagggacgaaagcgtgggtagcgaacaggattagataccctggtagtccacgccgtaaacgatgagtacttgatggtggaggattcgatcccttcactatcggagctaacgcgttaagtactccgcctggggaatacggccgcaaggctg	Bacteria	Marinimicrobia (SAR406 clade)	Unknown Marinimicrobia (SAR406 clade)	Unknown Marinimicrobia (SAR406 clade)	Unknown Marinimicrobia (SAR406 clade)	Unknown Marinimicrobia (SAR406 clade)	Unknown Marinimicrobia (SAR406 clade)	5
dc85301c513581c42b18b7145fbf0616	aaccagcacctcaagtggtcaggatgattattgggcctaaagcatccgtagcctgttctataagtctccggttaaatccatcaactcaagtgatgggctgccggagatactgcagaactagggaatgggagaggtagacggtactcggtaggaaggggtaaaatcctttgatctattgatgaccacctgtggcgaaggcggtctaccagaacatgttcgacggtgagggatgaaagctgggggagcaaaccggattagatacccgggtagtcccagctgtaaacgatgcagactcggtgatgcgttggcttgttgctagcgcagtgccgcagggaagccgttaagtttgccgcctgggaagtacgtacgcaagtatg	Archaea	Thaumarchaeota	Nitrososphaeria	Nitrosopumilales	Nitrosopumilaceae	Candidatus Nitrosopelagicus	Unknown Candidatus Nitrosopelagicus	5
dd12175fcf66f1e73855d41426d2038b	tacgaaccgtacgaacgttattcggaatcactgggcttaaagagtgcgtaggcggcctagcaagttgggtgtgaaatccctcggctcaaccgaggaactgcgcccaaaactgttaggcttgagggaggcagaggtgagcggaactaatggtggagcggtgaaatgcgttgatatcattaggaacaccggtggcgaaggcggctcactgggtctcttctgacgctgaggcacgaaagctaggggagcgaacgggattagataccccggtagtcctagctgtaaacgatgagcactaggttgtgggaccttccacagtttcacgaccgtagcgaaagtgttaagtgctccgcctggggagtatggtcgcaaggctg	Bacteria	Planctomycetes	Planctomycetacia	Pirellulales	Pirellulaceae	Unknown Pirellulaceae	Unknown Pirellulaceae	5
e093ab744c842bf935aad84e560586ad	tacgaagggacctagcgtagttcggaattactgggcttaaagagttcgtaggtggttaaaaaagttggttgtgaaatcccgaagcttaacttcggaactgcaatcaaaactttttagctagagtatgatagaggaaagcagaatttctagtgtagaggtgaaattcgtagatattagaaagaataccaattgcgaaggcagctttctggatcattactgacgctgaggaacgaaagcatgggtagcgaagaggattagataccctcgtagtccatgccgtaaacgatgtgtgttagacgttggaaatttattttcagtgtcgcagcgaaagcattaaacacaccgcctggggagtacgaccgcaaggtta	Bacteria	Proteobacteria	Alphaproteobacteria	SAR11 clade	Clade I	Clade Ib	Unknown Clade Ib	5
e1e4815db6aab633aeb5bd2ea533978d	tacgaagggacctagcgtagttcggaattactgggcttaaagagttcgtaggtggttaaaatagttggtggtgaaatcccagagcttaactctggaactgccatcaaaactttttagctagagtatgatagaggaaagcagaatttctagtgtagaggtgaaattcgtagatattagaaagaataccaattgcgaaggcagctttctggatcattactgacactgaggaacgaaagcatgggtagcgaagaggattagataccctcgtagtccatgccgtaaacgatgtgtgttagacgttggaaatttattttcagtgtcgcagcgaaagcaataaacacaccgcctggggagtacgaccgcaaggtta	Bacteria	Proteobacteria	Alphaproteobacteria	SAR11 clade	Clade I	Unknown Clade I	Unknown Clade I	5
e2f7c93ef6f898a87ce05ddb6c756686	tacggagggtgcaagcgttaatcggaattactgggcgtaaagggcgcgtaggcggtctggttagtcagatgtgaaagccccgggcttaacctgggaactgcatttgatactgccagactagagtgtggtagagggaagtggaattccgcgtgtagcggtgaaatgcgtagatatgcggaggaacatcagtggcgaaggcgacttcctggaccaacactgacgctcaggtgcgaaagcgtggggagcaaacaggattagataccctggtagtccacgccgtaaacgatgtctactagccgttggagagcttgactctttagtggcgcagctaacgcgataagtagaccgcctggggagtacggccgcaaggcta	Bacteria	Proteobacteria	Gammaproteobacteria	UBA10353 marine group	Unknown UBA10353 marine group	Unknown UBA10353 marine group	Unknown UBA10353 marine group	5
e374648112d14e09ca460ec475e6719d	tactaggggtgcaagcgttgtccggaattactgggcgtaaagggtgcgtaggcgtctacgtaagttgtttgttaaatccatcggcttaaccgatgatctgcaaacaaaactgcatagatagagtttggaagaggaaagcggaattcctggtgtagcggtgacatgcgtagatatcaggaggaacaccgaaagcgaaggcagctttctggtccaaaactgacgctgaagcacgaaagcgtggggagcaaacaggattagataccctggtagtccacgccgtaaacgatgagcacttggtgtcgggggattcgaccctttcggcgccggagttaacacgttaagtgctccgcctggggactacgaccgcaaggttg	Bacteria	Marinimicrobia (SAR406 clade)	Unknown Marinimicrobia (SAR406 clade)	Unknown Marinimicrobia (SAR406 clade)	Unknown Marinimicrobia (SAR406 clade)	Unknown Marinimicrobia (SAR406 clade)	Unknown Marinimicrobia (SAR406 clade)	5
e5b4e4c665fec2ad330c665a93975a5e	tacgaagggacctagcgtagttcggaattactgggcttaaagagcacgtaggtggttaaaaaagttggtggtgaaatcccagagcttaactctggaactgccatcaaaactttttagctagagtatgatagaggaaagtagaatttctagtgtagaggtgaaattcgtagatattagaaagaataccaattgcgaaggcagctttctggatcattactgacactgaggtgcgaaagcatgggtagcgaagaggattagataccctcgtagtccatgccgtaaacgatgtgtgctagacgttggaaatttattttcagtgtcgcagcaaaagcattaagcacaccgcctggggagtacgaccgcaaggtta	Bacteria	Proteobacteria	Alphaproteobacteria	SAR11 clade	Clade I	Unknown Clade I	Unknown Clade I	5
e5bef6d7a65c9a889f20b3b9f3ba62fb	aaccagcacctcaagtggtcaggaggattattgggcctaaagcatccgtagccggctctgtaagttttcggttaaatccatgtgctcaacgcatgggctgccgaaaatactgcatagctagggagtgggagaggtagacggtactcggtaggaaggggtaaaatcctttgatctatcgatgaccacctgtggcgaaggcggtctaccagaacacgttcgacggtgagggatgaaagctgggggagcaaaccggattagatacccgggtagtcccagctgtaaacgatgcagactcgatgatgcattggcatatagccagtgcagtgtcgcagggaagccgttaagtctgccgcctgggaagtacgtacgcaagtatg	Archaea	Thaumarchaeota	Nitrososphaeria	Nitrosopumilales	Nitrosopumilaceae	Unknown Nitrosopumilaceae	Unknown Nitrosopumilaceae	5
e78553581757581aeedfbccf3fcf7538	tacggggggggcaagcgttgttcggatttactgggcgtaaagagctcgtaggcggcttgcttagtcgaacgtgaaatcccttggctcaactgaggaactgcgtccgatactggcaggcttgaatccgggagagggatgcggaattccaggtgtagcggtgaaatgcgtagatatctggaggaacaccggtggcgaaggcggcatcctggaccggtattgacgctgaggagcgaaagccagggtagcaaacgggattagataccccggtagtcctggccctaaacgatgaatgcttggtgtggcgggtatcgatccctgctgtgccgaagctaacgcattaagcattccgcctggggagtacggtcgcaaggctg	Bacteria	Acidobacteria	Subgroup 6	Unknown Subgroup 6	Unknown Subgroup 6	Unknown Subgroup 6	Unknown Subgroup 6	5
e80730a7ffd3138915d77269428d3554	caccggcacctcaagtggtagccactattattgggcctaaagcgttcgtagccggtttggtaaattcttgggtaaatcgtacagcttaactgtgcggattccggggacactaccagacttgagaccgggagagatcagaggtacttgtaggggagcggtgaaatgttgtaatcctacagggaccaccagtggcgaaggcgtctgatcataacggctttgacggtgaggaacgaaaccctggggcgcaaacgggattagataccccggtagtccagggcgtaaacgctgctgacttggtgttggagatcctacgagggtgtccagtgctggcgcgaaggtatttagtcagccgcctggggagtacggtcgcaagactg	Archaea	Euryarchaeota	Thermoplasmata	Marine Group III	Unknown Marine Group III	Unknown Marine Group III	Unknown Marine Group III	5
eab47dff0f87c6ed0e2527840bda1491	tacgaggggggcaagcgttgtccggatttattgggcgtaaagagttcgtaggcggattagtaagtcgatattgaaatacaatggcttaaccattgacacagtatggatactgctaatcttgaatcatgtagaggtaagtggaatttctggtgtagcggtgaaatgcgtagatatcagaaggaacaccaaaggcgaaggcaacttactgggcattgattgacgctgaggaacgaaagcgtgggtagcaaacaggattagagaccctggtagtccacgccgtaaacgatgagtacttggtggcgggagattcgaccctttcgctgctggagttaacgcattaagtactccgcctggggattacgaccgcaaggttg	Bacteria	Marinimicrobia (SAR406 clade)	Unknown Marinimicrobia (SAR406 clade)	Unknown Marinimicrobia (SAR406 clade)	Unknown Marinimicrobia (SAR406 clade)	Unknown Marinimicrobia (SAR406 clade)	Unknown Marinimicrobia (SAR406 clade)	5
ec38afc0cd2325d6f0cbd9d61bffd0f9	tactgagggtgcaagcgttaatcggaattactgggcgtaaagcgcgcgtaggcggtctggtcagtcagatgtgaaagccccgggcttaacctgggaactgcatttgaaactgccagactagagtgtggtagagggaagtggaattccgcgtggagcggtgaaatgcgtagagatgcggaggaacaccagtggcgaaggcgacttcctggaccaacactgacgctcaggtgcgaaagcgtggggagcaaacaggattagataccctggtagtccacgccgtaaacgatgtctactagccgttggggagcttgtctccttagtggcgcagctaacgcgataagtagaccgcctggggagtacggtcgcaagacta	Bacteria	Proteobacteria	Gammaproteobacteria	UBA10353 marine group	Unknown UBA10353 marine group	Unknown UBA10353 marine group	Unknown UBA10353 marine group	5
ed8321e5a34ce5d06dac4c8a70eda047	cacgtagggggcgagcgttgtccggatttattgggcgtaaagagctcgtaggcggttcagtaagtcgggtgtgaaaacttgaggctcaacctcaagaggccactcgatactgctgtgacttgagtccggtagaggagtgtggaattcctggtgtagcggtgaaatgcgcagatatcaggaggaacaccgacagcgaaggcagcactctgggccggtactgacgctgaggagcgaaagcgtggggagcgaacaggattagataccctggtagtccacgccgtaaacgttgggcactaggtgtgggatctaactaacagattccgtgccgtagctaacgcattaagtgccccgcctggggagtacggccgcaaggcta	Bacteria	Actinobacteria	Acidimicrobiia	Microtrichales	Microtrichaceae	Sva0996 marine group	Unknown Sva0996 marine group	5
f07800bfec609d7b1326eb59dc704d90	aaccagcacctcaagtggtcaggatgattattgggcctaaagcatccgtagcctgttttgtaagtctccggttaaatccatcaactcaagtgatgggctgccggagatactgcaaaactagggaatgggagaggtagacggtactcgataggaaggggtaaaatcctttgatctattgatgaccacctgtggcgaaggcggtctaccagaacatgttcgacggtgagggatgaaagctgggggagcaaaccggattagatacccgggtagtcccagctgtaaacgatgcagactcggtgatgcgttggcttgttgctagcgcagtgccgcagggaagccgttaagtttgccgcctgggaagtacgtacgcaagtatg	Archaea	Thaumarchaeota	Nitrososphaeria	Nitrosopumilales	Nitrosopumilaceae	Candidatus Nitrosopelagicus	Unknown Candidatus Nitrosopelagicus	5
f220b3c61bfcc53fcb68b731a05fd9ad	tacgtagggtgcgagcgttgttcggaattactgggcgtaaagggcgcgcaggcggaggtgcaagtcggaggtgaaagcccggggctcaaccccggagggtctttcgaaactgcatctctagagagggtcaggggccggcagaattcctggtgtagaggtgaaattcgtagatatcaggaggaataccggtggcgaaagcggccggctggggccactctgacgctgaggcgcgaaagcgtggggagcaaacaggattagataccctggtagtccacgccgtaaacgatgagcactgaacgttcggagggttcgacccttctgggtgtttcagctaacgcattaagtgctccgcctggggagtacggtcgcaagacta	Bacteria	Proteobacteria	Deltaproteobacteria	SAR324 clade(Marine group B)	Unknown SAR324 clade(Marine group B)	Unknown SAR324 clade(Marine group B)	Unknown SAR324 clade(Marine group B)	5
f2a4771eb711b1264c92e7c752ff2bdc	tacggagggtgcaagcgttaatcggaattactgggcgtaaagcgcgcgtaggcggtttgttaagtcggatgtgaaagccctgggctcaacctaggaactgcatccgatactgacaggctagagtacggtagaggggggtagaattccacgtgtagcggtgaaatgcgtagagatgtggaggaataccggtggcgaaggcggccccctggactgatactgacgctaaagtgcgaaagcgtggggagcaaacaggattagataccctggtagtccacgctgtaaacgatgtcaactagccgttggaagggtaatccttttagtggcgtagctaacgcgctaagttgaccgcctggggagtacggtcgcaagacta	Bacteria	Proteobacteria	Gammaproteobacteria	Oceanospirillales	Pseudohongiellaceae	Pseudohongiella	Unknown Pseudohongiella	5
f4a34080535fbc5b6f7c12a08cbc8648	tacgaggggggcaagcgttatccggatttattgggcgtaaagggctcgtaggcggacttataagtcgaaattgaaatacaatggcttaaccattgaaacggtttcgatactgtaagtcttgaattatgcagaggtaagtggaattcctggtgtagcggtgaaatgcgtagatatcaggaagaacaccaaaggcgaaggcaacttactgggcattaattgacgctgaggagcgaaagcgtgggtagcaaacaggattagagaccctggtagtccacgccgtaaacgatgagtacttagtggtgggggattcgaccccttcactgctggagttaacgcgttaagtactccgcctgggaactacggccgcaaggctg	Bacteria	Marinimicrobia (SAR406 clade)	Unknown Marinimicrobia (SAR406 clade)	Unknown Marinimicrobia (SAR406 clade)	Unknown Marinimicrobia (SAR406 clade)	Unknown Marinimicrobia (SAR406 clade)	Unknown Marinimicrobia (SAR406 clade)	5
f88193efb2c02ea7e438f10e60b86368	tacgaagggcccgagcgttattcggaatcactgggcttaaagcgtacgtaggctggtatataggcattttgtgaaatccctcggctcaaccgaggaactgcagagtgaaccatatatcttgagacagacagaggtcgtcggaacgattggtggagtggtgaaatgcgttgatatcaatcggaacgccgaaggagaagtcaggcgactgggtctgttctgacgctgaggtacgaaagcgtgggtagcgaacgggattagataccccggtagtccacgccgtaaacaatgtgcactaggtcgagggcgttctgacgcgactctcggccgaagcgaaagtgttaagtgcaccgcctggggagtacggtcgcaaggcta	Bacteria	Planctomycetes	Phycisphaerae	Phycisphaerales	Phycisphaeraceae	JL-ETNP-F27	Unknown JL-ETNP-F27	5
f8ace929dc8b111c1814ab319f1c39fb	caccggcacctcgagtggtagccactattattgggcctaaagcgttcgtagccggtttggtaaattcttgggtaaatcgtacagcttaactgtgcggattccggggacactaccagacttgagaccgggagagatcagaggtacttgtaggggagcggtgaaatgttgtaatcctacagggaccaccagtggcgaaggcgtctgatcataacggctttgacggtgaggaacgaaaccctggggcgcaaacgggattagataccccggtagtccagggcgtaaacgctgctgacttggtgttggagatcctacgagggtgtccagtgctggcgcgaaggtatttagtcagccgcctggggagtacggtcgcaagactg	Archaea	Euryarchaeota	Thermoplasmata	Marine Group III	Unknown Marine Group III	Unknown Marine Group III	Unknown Marine Group III	5
f8b27e0250882c619976b7b292e7f334	tacgaagggacctagcgtagttcggaattactgggcttaaagagctcgtaggtggttaagaaagttggtggtgaaatcccaaggcttaaccttggaactgccaccaaaactttttgactagagtatgatagaggtaagtggaatttctagtgtagaggtgaaattcgtagatattagaaagaacaccaattgcgaaggcaactttctggatcattactgacactgaggagcgaaagcatgggtagcgaagaggattagataccctcgtagtccatgctgtaaacgatgtgtgctagacgttggaaatttatttttcagtgtcgcagcaaaagcgttaagcacaccgcctggggagtacgaccgcaaggtta	Bacteria	Proteobacteria	Alphaproteobacteria	SAR11 clade	Unknown SAR11 clade	Unknown SAR11 clade	Unknown SAR11 clade	5
f9da3478562c0c8ef9b589a5a52bbe8d	tacggagggtgcaagcgttgttcggaatcactgggcgtaaagcgcgtgtaggcggttttttaagtcggatgtgaaatccctcggctcaaccgaggacgtgcatccgatactggaaaacttgagtatcggaggggatggcggaattcctggtgtagaggtgaaattcgtagatatcaggaggaacatctgtggcgaaggcggccatctggaagataactgacgctgagacgcgaaagcgtggggagcaaacaggattagataccctggtagtccacgccgtaaacgatgggtgctagatgttgcgggtattgacccctgcagtgtcgtagctaacgcgttaagcaccccgcctggggagtacggtcgcaagatta	Bacteria	Proteobacteria	Deltaproteobacteria	Myxococcales	Blfdi19	Unknown Blfdi19	Unknown Blfdi19	5
f9ec92fdf2742fd08534797ffa686070	tacgaagggcccgagcgttaatcggaatcactgggcttaaagcgtacgtaggcggatgcgcaggcatcatgtgaaatccctcggctcaaccgaggaactgcatggtgaaccgcgcatcttgaggcaagcaggggctgtcggaacgataggtggagtggtgaaatgcgttgatatctatcggaacaccaaaggtgaagacaggcagctgggcttgtcctgacgctgaggtacgaaagcgtggggagcgaacgggattagataccccggtagtccacgccgtaaacgatgtgcactaggtcgagggggttttgacgccattctcggccgaagcgaaagtgttaagtgcaccgcctggggagtacggtcgcaaggcta	Bacteria	Planctomycetes	Phycisphaerae	Phycisphaerales	Phycisphaeraceae	Urania-1B-19 marine sediment group	Unknown Urania-1B-19 marine sediment group	5
fb5cd222e1ba16644eb5d04657db7cee	aaccagcacctcaagtggtcaggatgattattgggcctaaagcatccgtagcctgttctataagtttccggttaaatccatatgctcaacatatgggccgccggaaatactgtagaactagggagtgggagaggtagacggtactcgataggaagaggtaaaattctttgatctattgatgaccacctgtggcgaaggcggtctaccagaacacgttcgacggtgagggatgaaagctgggggagcaaaccggattagatacccgggtagtcccagctgtaaacgatgcaaactaggtgatgcgttggcttgttgctagcgcagtgcctcagggaagccgttaagtttgccgcctgggaagtacgtacgcaagtatg	Archaea	Thaumarchaeota	Nitrososphaeria	Nitrosopumilales	Nitrosopumilaceae	Candidatus Nitrosopelagicus	Unknown Candidatus Nitrosopelagicus	5
fbc646bcac041b3c6290b9d7f479d272	tacggagggtgcaagcgttatccggatttattgggtttaaagggtccgcaggcggaactttaagtcagtggtgaaagcctacagcttaactgtagaactgccattgaaactgaagttcttgagtgtggttgaagtgggcggaatatgtcatgtagcggtgaaatgcatagatatgacatggaacacctattgcgaaagcagctcactaaaccattactgacgctcatggacgaaagtgtgggtagcgaacaggattagataccctggtagtccacaccgtaaactatgatcactagatgttggcgatataatgtcagtgttaaagagaaatcgttaagtgatccacctggggagtacgttcgcaagaatg	Bacteria	Bacteroidetes	Bacteroidia	Flavobacteriales	NS9 marine group	Unknown NS9 marine group	Unknown NS9 marine group	5
fd86790c852514ebcceca9ef66a7bf9a	tacctggggagcaagcgttgtccggattcattgggcgtaaagggctcgtaggtggattgaccagtcgaaattgaaatacaatggcttaaccattggaacggtttcgatactatcaatcttgagtgaaatagaggtaagcggaattcctggtgtagcggtgaaatgcgtagatatcaggaggaacaccaaaggcgaaggcagcttactggatttatactgacactgaggagcgaaagcgtgggtagcgaacaggattagagaccctggtagtccacgccgtaaacgatgagcactaggtggtgggggattcgaccctttcactgctgcagttaacgcattaagtgctccgcctggggactacgatcgcaagattg	Bacteria	Marinimicrobia (SAR406 clade)	Unknown Marinimicrobia (SAR406 clade)	Unknown Marinimicrobia (SAR406 clade)	Unknown Marinimicrobia (SAR406 clade)	Unknown Marinimicrobia (SAR406 clade)	Unknown Marinimicrobia (SAR406 clade)	5
fe2f4dc3f8727cfcca5c375ab3eb5c75	aaccagcacctcaagtggtcaggaggattattgggcctaaagcatccgtagccggctttgttagttttcggttaaatccatgcgctcaacgtatgggctgccgagaatactgcatagctagggagtgggagaggtagacggtactcggtaggaaggggtaaaatcctttgatctatcgatgaccacctgtggcgaaggcggtctaccagaacacgttcgacggtgagggatgaaagctgggggagcaaaccggattagatacccgggtagtcccagctgtaaacgatgcagactcgatgatgcattggcatatagccagtgcagtgtcgcagggaagccgttaagtctgccgcctgggaagtacgtacgcaagtatg	Archaea	Thaumarchaeota	Nitrososphaeria	Nitrosopumilales	Nitrosopumilaceae	Unknown Nitrosopumilaceae	Unknown Nitrosopumilaceae	5
0321245cb7775078d1985c442cf9e76e	tacatagggtgcaagcgttaatcggaattactgggcgtaaagcgttcgcaggcggccttataagtcagatgtgaaatccccgagctcaacttgggaactgcgtttgaaactgtaaggctagagtgtgtcagaggggggtagaattccatgtgtagcagtgaaatgcgtagatatgtggaggaataccaatggcgaaggcagccccctgggataacactgacgctcatgaacgaaagcgtggggagcaaacaggattagataccctggtagtccacgccctaaacgatgtctactagttgttggtggagtaaaatccatgagtaacgcagctaacgcgtgaagtagaccgcctggggagtacggtcgcaagatta	Bacteria	Proteobacteria	Gammaproteobacteria	Betaproteobacteriales	Methylophilaceae	OM43 clade	Unknown OM43 clade	6
06a02c8a852b27651ddef23c4174e201	tacggagggggcaagcgttgttcggaatcattgggcgtaaagagtatgtaggcggctatttaagtcagacgtgtaagcccacggctcaaccgtggaattgcgtttgaaactatttagcttgagtgcaggagaggaaggcggaattcccagtgtagcggtgaaatgcattgatattgggaagaacaccggtggcgaaggcggccttctggtctgacactgacgctgagatacgaaagccaggggagcgaacgggattagataccccggtagtcctggccgtaaacgatgggcactaggtgcgggaggtattgatcccttccgtgtcgcagctaacgcattaagtgccccgcctggggagtacggtcgcaaggctg	Bacteria	Nitrospinae	Nitrospinia	Nitrospinales	Nitrospinaceae	LS-NOB	Unknown LS-NOB	6
0af462855793e68049baacdcadc4e1b1	tacggagggatctagcgttattcggaataactgggcgtaaagcgagcgtaggcggatttgtaagttggaggtgaaatcccagggcttaaccctggaactgccttcaaaactacatttcttgagtttggtagaggagagtggaattcctagtgtagaggtgaaattcgtagatattaggaggaacaccagtggcgaaggcgactctctgggccaatactgacgctgaggttcgaaagcgtggggagcgaacgggattagataccccggtagtccacgcagtaaacgatgagtgctagatgttgggaacattagttttcagtatcgcagctaacgcgttaagcactccgcctgggaagtacggccgcaaggcta	Bacteria	Proteobacteria	Alphaproteobacteria	SAR11 clade	Clade IV	Unknown Clade IV	Unknown Clade IV	6
0b1bfe440f3f65f8fb4fc67df90ae491	gacgaaccgtacgaacgttattcggaattactgggcttaaagggtgcgtaggctgcacggaaagttgggtgtgaaagccctcagctcaactgaggaattgcatccaaaactgccgtgcttgagggagacagaggtgagcggaactcaaggtggagcggtgaaatgcgttgatatcttgaggaacaccggtggcgaaggcggctcactgggtctcttctgacgctgaggcacgaaagctaaggtagcaaacgggattagataccccggtagtcttagctgtaaacgatgagcacttgattggagggtcctccatagccttccagtcgtagcgaaagtgttaagtgctccgcctggggagtatggtcgcaaggctg	Bacteria	Planctomycetes	Planctomycetacia	Pirellulales	Pirellulaceae	Unknown Pirellulaceae	Unknown Pirellulaceae	6
0b95feee5c93b0e3ad04838407a82f2f	tacggagggtgcgagcgttatccggaattattgggtttaaagggtgcgtaggcggaaatttaagtcagtggtgaaagcctgcagcttaactgtagaattgccattgatactggatttcttgaatctaatagaagtaggcggaatatgacatgtagcggtgaaatgcttagatatgtcatagaacaccgatagcgaaggcagcttactatgttagtattgacgctaatgcacgaaagcgtggggagcgaacaggattagataccctggtagtccacgccgtaaacgatgattactcgctattggcgatacactgtcagtggctaagcgaaagtgataagtaatccacctggggagtacgatcgcaaggttg	Bacteria	Bacteroidetes	Bacteroidia	Flavobacteriales	NS7 marine group	Unknown NS7 marine group	Unknown NS7 marine group	6
0bd2e49490c2c51a5094fef0a3ac86e7	tacgaagggacctagcgtagttcggaattactgggcttaaagagttcgtaggtggttaaaaaagttgatggtgaaatcccaaggctcaaccttggaactgccatcaaaactttttagctagagtatgatagaggaaagtggaatttctagtgtagaggtgaaattcgtagatattagaaagaacatcaaaagcgaaggcaactttctggatcattactgacactgaggaacgaaagcatgggtagcgaagaggattagataccctcgtagtccatgccgtaaacgatgtgtgctagacgttggaaacttagttttcagtgtcgcagcgaaagcattaagcacaccgcctggggagtacgaccgcaaggtta	Bacteria	Proteobacteria	Alphaproteobacteria	SAR11 clade	Unknown SAR11 clade	Unknown SAR11 clade	Unknown SAR11 clade	6
0e80a784681f2dfe7b4eb664685e24bc	tacgtagggcgcaagcgttgtccggatttattgggcgtaaagagctcgtaggcggtttggtaagtcgggtgtgaaaactcagggctcaaccctgagacgccactcgatactgccatgactagagtccggtagaggagtgtggaattcctagtgtagcggtgaaatgcgcagatattaggaggaacaccaacagcgaaggcagcactctgggccggtactgacgctgaggagcgaaagcgtggggagcgaacaggattagataccctggtagtccacgccgtaaacgttgggcactaggtgtgggttccatccaacggaatccgtgccgcagctaacgcattaagtgccccgcctggggagtacggccgcaaggcta	Bacteria	Actinobacteria	Acidimicrobiia	Microtrichales	Microtrichaceae	Sva0996 marine group	Unknown Sva0996 marine group	6
0f2551eb7c43e82c8bd59d9e51a5aadf	tacggagggtgcaagcgttatccggatttattaggtttaaagggtccgcaggcggaatattaagtcagtggtgaaagcctacagctcaactgtagaactgccattgaaactgttattcttgagtatggatgaagtgggcggaatatgtcatgtagcggtgaaatgcatagatatgacatggaacaccaattgcgaaggcagctcactaaaccattactgacgctcatggacgaaagcgtggggagcgaacaggattagataccctggtagtccacgccgtaaacgatgatcactagatgttggcgatataatgtcagcgttcaagagaaatcgataagtgatccacctggggagtacgttcgcaagaatg	Bacteria	Bacteroidetes	Bacteroidia	Flavobacteriales	NS9 marine group	Unknown NS9 marine group	Unknown NS9 marine group	6
0ffbeeacaaa4517bafd50b705ab44316	tacgggagtggcaagcgttatccggaattattgggcgtaaagcgtccgcaggcggcccttcaagtctgctgttaaaaagtggagcttaactccatcatggcagtggaaactgatgggcttgagtgtggtaggggcagagggaattcccggtgtagcggtgaaatgcgtagatatcgggaagaacaccagtggcgaaggcgctctgctgggccatcactgacgctcatggacgaaagccaggggagcgaaagggattagatacccctgtagtcctggccgtaaacgatgaacactaggtgtcgggggaatcgaccccctcggtgtcgtagccaacgcgttaagtgttccgcctggggagtacgcacgcaagtgtg	Bacteria	Cyanobacteria	Oxyphotobacteria	Synechococcales	Cyanobiaceae	Synechococcus CC9902	Unknown Synechococcus CC9902	6
10c55e340880ffbdba9cbd7d2a1e1572	tacggagggtgcaagcgttaatcggaattactgggcgtaaagcgcgcgtaggtggtttgttaagtggaatgtgaaagccctgggctcaacctaggaattgcatcccaaactggcagactagagtacaagagaggggtgtggaatttcctgtgtagcggtgaaatgcgtagatataggaaggaacatcagtggcgaaggcgacgccctggcttgatactgacactgaggtgcgaaagcgtggggagcaaacaggattagataccctggtagtccacgccgtaaacgatgtctactagccgttgggggacttgatcccttagtggcgaagctaacgcgataagtagaccgcctggggagtacggtcgcaagatta	Bacteria	Proteobacteria	Gammaproteobacteria	Oceanospirillales	Nitrincolaceae	Unknown Nitrincolaceae	Unknown Nitrincolaceae	6
1140e05ba561d7308c7868a120db8af8	tacggaggatccaagcgttatccggattcattgggtttaaagggtccgtaggcggatttttaagtcagtggtgaaagccgacagctcaactgtcgaactgccattgatactggaaatcttgagtacaaatgaagtaggcggaatgagtcatgtagcggtgaaatgcatagatatgactcagaacaccgattgcgaaggcagcttactaacatgtaactgacgctgagggacgaaagcgtggggagcgaacaggattagataccctggtagtccacgccgtaaacgatcatcactcgctgttggcgatatactgtcagcggccaagcgaaagtattaagtgatgcacctggggagtacgccggcaacggtg	Bacteria	Bacteroidetes	Bacteroidia	Flavobacteriales	Cryomorphaceae	Unknown Cryomorphaceae	Unknown Cryomorphaceae	6
1285267786486441d8e8c601f4e07b04	tacgaaggtcccaagcgttgttcggaataactgggcgtaaagcgtgtgtaggctgcgcggaaagtcaaatgtgaaagccaagggctcaacccttgaactgcattcgatactcccgtgctagagtaatggagaggtaagtggaattctcggtgtagcagtgaaatgcgtagatatcgagaggaacatcaatggcgaaggcaacttactggacatttactgacgctcagacacgaaggctaggggagcgaaagggattagatacccctgtagtcctagcagtaaacggtgctcgcttggtgtgggaggattcgaccccttctgtgccggagctaacgcgttaagcgagccgcctgggaagtacggtcgcaagacta	Bacteria	Verrucomicrobia	Verrucomicrobiae	Verrucomicrobiales	Rubritaleaceae	Roseibacillus	Unknown Roseibacillus	6
13464f6e80ba89bdf797b9a6508515de	tacgaggggtgctagcgttgtccggaatcattgggcgtaaagggtccgtaggcgatctaacaagtcaattgttaaatacatcggcttaaccgatgaaatgcagttgaaactgttagaatagagtttaggagaggaaagtggaatttctggtgtagcggtgacatgcgtagatatcagaaggaacaccaatggcgaaggcaactttctggcctaaaactgacgctgagggacgaaagcgtggggagcgaacaggattagataccctggtagtccacgccgtaaacgatgagtatttgttgtcgggggattcgaccccttcggtagcggagctaacgcgttaaatactccgcctgggtactacgaccgcaaggttg	Bacteria	Marinimicrobia (SAR406 clade)	Unknown Marinimicrobia (SAR406 clade)	Unknown Marinimicrobia (SAR406 clade)	Unknown Marinimicrobia (SAR406 clade)	Unknown Marinimicrobia (SAR406 clade)	Unknown Marinimicrobia (SAR406 clade)	6
14fecd5000cea1102ac7374fc576fdff	tacgaagggggctagcgttgttcggaatcattgggcgtaaagcgtatgtaggcggatcaaaaagttagatgtgaaatccctgggctcaacccaggaactgcgtttaaaactagtgatctagaatttggtaggggttagtagaatttccagtgtagaggtgaaattcgtagatattggaaagaataccagtggcgaaggcgactaactgggccatttttgacgctgagatacgaaagcgtgggtagcaaacaggattagataccctggtagtccacgcagtaaacgatgagtgctagtcgctgggacaatagtttcagtgtcgaagctaacgcattaagcactccgcctgggaagtacggtcgcaagatta	Bacteria	Proteobacteria	Alphaproteobacteria	Rhodospirillales	AEGEAN-169 marine group	Unknown AEGEAN-169 marine group	Unknown AEGEAN-169 marine group	6
1914aa84fc7f965e509b4302ae002c3e	aaccagcacctcaagtggtcaggatgattattgggcctaaagcatccgtagccggctctgtaagttttcggttaaatctgtacgcttaacgtacaggctgccgggaatactgcagagctagggagtgggagaggtagacggtactcggtaggaagtggtaaaatgctttgatctatcgatgaccacctgtggcgaaggcggtctaccagaacacgtccgacggtgagggatgaaagctgggggagcaaaccggattagatacccgggtagtcccagctgtaaactatgcaaactcagtgatgcattggcttgtggccaatgcagtgctgcagggaagccgttaagtttgccgcctgggaagtacgtacgcaagtatg	Archaea	Thaumarchaeota	Nitrososphaeria	Nitrosopumilales	Nitrosopumilaceae	Candidatus Nitrosopumilus	Unknown Candidatus Nitrosopumilus	6
196e0b89de042f59673604b7f94cbf16	aaccagcacctcaagtggtcaggatgattattgggcctaaagcatccgtagccggctctgtaagttttcggttaaatctgtacgctcaacgtacaggctgccgggaatactgcagagctagggagtgggagaagtagacggtactcggtaggaagtggtaaaatgctttgatctatcgatgaccacctgtggcgaaggcggtctactagaacacgtccgacggtgagggatgaaagctgggggagcaaaccggattagatacccgggtagtcccagctgtaaactatgcaaactcagtgatgcattggcttgtggccaatgcagtgctgcagggaagccgttaagtttgccgcctgggaagtacgtacgcaagtatg	Archaea	Thaumarchaeota	Nitrososphaeria	Nitrosopumilales	Nitrosopumilaceae	Candidatus Nitrosopumilus	Unknown Candidatus Nitrosopumilus	6
19be82437bfa547714979a8520de6074	tacggagggtgcgagcgttaatcggaattactgggcgtaaagcgcgcgtaggtggtttgataagctagctgtgaaagccccgggctcaacctgggaactgcagttagaactgtctggctagagtatagtagagggtggcggaatttcctgtgtagcggtgaaatgcgtagatataggaaggaacatcagtggcgaaggcggccacctggactaatactgacactgaggtgcgaaagcgtggggagcaaacaggattagataccctggtagtccacgccgtaaacgatgtctactagccgttgggagacttgatctcttagtggcgcagttaacgcgataagtagaccgcctggggagtacggccgcaaggtta	Bacteria	Proteobacteria	Gammaproteobacteria	Cellvibrionales	Porticoccaceae	SAR92 clade	Unknown SAR92 clade	6
1a17ad23f1338cea01a867faf5b25e4e	tacggagggggctagcgttgttcggaatcactgggcgtaaagcgtatgtaggcggatcaaaaagttagatgtgaaatccctgggcttaacctaggaactgcatttaaaactagtgatctagaatttggtagaggttagtagaatttccagtgtagaggtgaaattcgtagatattggaaagaataccagtggcgaaggcgactaactgggccatttttgacgctgagatacgaaagcgtgggtagcaaacaggattagataccctggtagtccacgcagtaaacgatgagtgctagtcgctgggtcaatagattcggtgtcgaagctaacgcattaagcactccgcctgggaagtacggtcgcaagatta	Bacteria	Proteobacteria	Alphaproteobacteria	Rhodospirillales	AEGEAN-169 marine group	Unknown AEGEAN-169 marine group	Unknown AEGEAN-169 marine group	6
1c2db6bdf83c503d1c7a4f2ff92c2e5c	tacggagggtgcaagcgttatccggaatcattgggtttaaagggtccgcaggcggacgtataagtcagtggtgaaatcctgcagcttaactgcagaactgccattgatactgtacgtcttgaattcggtcgaagtgggcggaatgtgtagtgtagcggtgaaatgcatagatattacacagaacaccgatagcgaaggcagctcactaggcctggattgacgctcagggacgaaagcgtggggatcaaacaggattagataccctggtagtccacgctgtaaacgatgattactcgttttcggcgatatacagtcggagactaagcgaaagtgataagtaatccacctggggagtacgatcgcaaggttg	Bacteria	Bacteroidetes	Bacteroidia	Flavobacteriales	Crocinitomicaceae	Fluviicola	Unknown Fluviicola	6
1c6ab43197584732bcccd6b91506d529	tacggagggtgcaagcgttatccggaatcattgggtttaaagggtccgtaggcggactaataagtcagaggtgaaatcccgcagctcaactgtggaactgcctttgaaactgttagtcttgagttattgtgaagtggttagaatatgtagtgtagcggtgaaatgcttagagattacatggaataccgattgcgaaggcagatcactaacaatatactgacgctgatggacgaaagcgtggggagcgaacaggattagataccctggtagtccacgccgtaaacgatggatactagctgttcggacgtaagtctgagtggctaagcgaaagtgataagtatcccacctggggagtacgttcgcaagaatg	Bacteria	Bacteroidetes	Bacteroidia	Flavobacteriales	Flavobacteriaceae	Pseudofulvibacter	Unknown Pseudofulvibacter	6
1ef72a7827ffc8ca8d5c73eaeffce578	taccggcagctcgagtggtcgtcgcttttattgggcctaaaacgtccgtagccggtttggtaaatctgtgggtaaatcaactagcttaactagttgaattctgcagagactgccagactaggaaccgggagaggtgtggggtactcaaggggtaggggtaaaatcctgtcatcctttgaggaccaccagttgcgaaggcgccacactggaacggattcgacggtcagggacgaagcctaggggcacgaaccggattagatacccgggtagtcctaggtgtaaacgctgtgaacttggtgtcgggagtccgcaatgggcccccggtgccggagtgaagatgttaagttcactgcctggggagtacggtcgcaaggctg	Archaea	Euryarchaeota	Thermoplasmata	Marine Group II	Unknown Marine Group II	Unknown Marine Group II	Unknown Marine Group II	6
221d14b7cea8f20d54c1edeb2515fb02	tacggaggatccaagcgttatccggaatcattgggtttaaagggtccgcaggcggtctattaagtcagaggtgaaatcctgccgctcaacggtagaatggcctttgatactgatagacttgagttattgtgaagtagttagaatgtgtagtgtagcggtgaaatgcatagatattacacagaataccaattgcgaaggcagattactaacaatacactgacgctgagggacgaaagcgtgggtagcgaacaggattagataccctggtagtccacgccgtaaacgatggtcactagctgtttgactaacattggttagttgagtggctaagcgaaagtgataagtgacccacctggggagtacggtcgcaagactg	Bacteria	Bacteroidetes	Bacteroidia	Flavobacteriales	Flavobacteriaceae	NS5 marine group	Unknown NS5 marine group	6
234e32785256a6771ae89b58316938a1	tacatagggtgcaagcgttaatcggaattactgggcgtaaagcgttcgcaggcggtcttataagtcagatgtgaaatccccgagctcaacttgggaactgcgtttgaaactgtaagactagagtgtgtcagaggggggtagaattccatgtgtagcagtgaaatgcgtagatatgtggaggaataccaatggcgaaggcagccccctgggataacactgacgctcatgaacgaaagcgtggggagcaaacaggattagataccctggtagtccacgccctaaacgatgtctactagttgttggtggagtaaaatccatgagtaacgcagctaacgcgtgaagtagaccgcctggggagtacggtcgcaagatta	Bacteria	Proteobacteria	Gammaproteobacteria	Betaproteobacteriales	Methylophilaceae	OM43 clade	Unknown OM43 clade	6
2569fc58a228d0f281874635cc9955e1	tacggagggtccgagcgttatccggaatcattgggtttaaagggtccgcaggcggtcttttaagtcagaggtgaaagcctacagctcaactgtagaacggcctttgatactgaaagacttgagttattatgaagtggttagaatgtgtggtgtagcggtgaaatgcatagatatcacacagaataccgattgcgaaggcagatcactaataatatactgacgctcatggacgaaagcgtggggagcgaacaggattagataccctggtagtccacgccgtaaacgatggatactagctgttcgtctaacattggttagatgagtggctaagcgaaagtgataagtatcccacctggggagtacggtcgcaagactg	Bacteria	Bacteroidetes	Bacteroidia	Flavobacteriales	Flavobacteriaceae	NS4 marine group	Unknown NS4 marine group	6
283d6941e1fab0c034ca6746adc86d38	tacggagggtgcaagcgttaatcggaattactgggcgtaaagcgcgcgtaggtggtttgttaagctagatgtgaaagccccgggctcaacctgggaattgcatttagaactggcaggctagagtacagcagaggatagtggaatttctagtgtagcggtgaaatgcgtagatattagaaggaacaccagtggcgaaggcgactgtctgggctgatactgacactgaggtgcgaaagcgtggggagcaaacaggattagataccctggtagtccacgccgtaaacgatgtctactagccgttgggacccttgttggtcttagtggcgcagctaacgcaataagtagaccgcctggggagtacggtcgcaagatta	Bacteria	Proteobacteria	Gammaproteobacteria	Cellvibrionales	Cellvibrionaceae	Unknown Cellvibrionaceae	Unknown Cellvibrionaceae	6
2983438e2b03eb1c22c5b4d99292e6cb	tacgaagggggcgagcgttattcggaattattgggcgtaaagggctcgcaggctgcttgaacagttagacgtgaaatccccgggctcaacctgggaactgcgtttaatactagcaagctagagaaatagagaggaaagtggaactcccagtgtagaggtgaaattcgtagatattgggaagaacaccagtggcgaaagcgactttctggctattttctgacgctgaggagcgaaagcgtggggagcaaacaggattagataccctggtagtccacgccgtaaacgatgtgtgctagatgttggagggatacctttcagtgtcgcagctaacgcactaagcacaccgcctgggaagtacggtcgcaagatta	Bacteria	Proteobacteria	Alphaproteobacteria	Puniceispirillales	SAR116 clade	Unknown SAR116 clade	Unknown SAR116 clade	6
29e147348364f25451b2729361ae568f	tacggagggtgcaaacgttaatcggaattactgggcgtaaagcgcgcgtaggtggtttgttaagtgggatgtgaaagccctaggctcaacctaggaattgcattccaaactgacagactagagtacgatagagggaggtagaattcagagtgtagcggtgaaatgcgtagatattctgaggaataccggtggcgaaggcggcctcctggattgatactgacactgaggtgcgaaagcgtggggagcaaacaggattagataccctggtagtccacgccgtaaacgatgtctactagccgttggggggcttgaccccttagtggcgaagctaacgcgataagtagaccgcctggggagtacggtcgcaagatta	Bacteria	Proteobacteria	Gammaproteobacteria	OM182 clade	Unknown OM182 clade	Unknown OM182 clade	Unknown OM182 clade	6
2a28739b3218cdd4c006bd5c39ceb124	tacggagggtgcaagcgttatccggatttattgggtttaaagggtccgtaggcggatcattaagtcagtggtgaaagccgacagctcaactgtcgaactgccattgatactggtgatcttgagtacggttgaagtaggcggaatatgacatgtagcggtgaaatgcttagatatgtcatagaacaccgattgcgaaggcagcctactaagccgttactgacgctgagggacgaaagtgtggggagcgaacaggattagataccctggtagtccacaccgtaaacgatgattactcggtattggctttattgtcagtgcccaagcgaaagtgataagtaatccacctggggagtacggccgcaaggttg	Bacteria	Bacteroidetes	Bacteroidia	Flavobacteriales	NS9 marine group	Unknown NS9 marine group	Unknown NS9 marine group	6
2a8e413806955fee51ae29e4bab2178b	gacgggagatgcaagcgttattcggatttattgggcgtaaagggtctgtaggttgttggttaagtctatggtcaaattccgaagctcaacttcgggccggcactagaaactaatcaacttgagtacgttagaggcagggggaattcccagtgtagcggtgaaatgcgtagatattgggaggaacatcaatggcgaaggcaccctgctaggccgatactgacactgaaagacgaaagctaggggagcaaatgggattagataccccagtagtcctagctgtaaacgatggggactaaactttggttttaagaatcagagttaaagctaacgcgttaagtcccccgcctggggagtacgcccgcaagagtg	Bacteria	Actinobacteria	Acidimicrobiia	Actinomarinales	Actinomarinaceae	Candidatus Actinomarina	Unknown Candidatus Actinomarina	6
2cc74e3fa94ca62c938cf8de09c52427	tacggaggatccaagcgttatccggaatcattgggtttaaagggtccgtaggcggtcttttaagtcagaggtgaaatcctacagctcaactgtagaattgcctttgatactgaaggacttgagttattgtgaagtagttagaatgtgtggtgtagcggtgaaatgcatagagatcacacagaataccgattgcgaaggcagattactaacaatatactgacgctgagggacgaaagcgtgggtagcgaacaggattagataccctggtagtccacgccgtaaacgatggatactagctgttcgaccaacattggttggttgagtggctaagcgaaagtgataagtatcccacctggggagtacggtcgcaagactg	Bacteria	Bacteroidetes	Bacteroidia	Flavobacteriales	Flavobacteriaceae	NS5 marine group	Unknown NS5 marine group	6
2d5a2b14baa0f792837df2826812487b	tacggagggggttagcgttgttcggaattactgggcgtaaagcgcgcgtaggcggattggaaagttgggggtgaaatcccggggctcaaccccggaactgcctccaaaactgccagtctagagttcgagagaggtgagtggaactccaagtgtagaggtgaaattcgtagatatttggaagaacaccagtggcgaaggcggctcactggctcgatactgacgctgaggtgcgaaagtgtggggagcaaacaggattagataccctggtagtccacaccgtaaacgatgaatgccagtcgtcgggtagtatactattcggtgacacacctaacggattaagcattccgcctggggagtacggtcgcaagatta	Bacteria	Proteobacteria	Alphaproteobacteria	Rhodobacterales	Rhodobacteraceae	Unknown Rhodobacteraceae	Unknown Rhodobacteraceae	6
2dbeb9e3b59e5bfd1c008959d535fd97	tacgaagggacctagcgtagttcggaattactgggcttaaagagctcgtaggtggttaaaaaagttgatggtgaaatcccaaggctcaaccttggaactgccatcaaaactttttagctagagtatgatagaggaaagtggaatttctagtgtagaggtgaaattcgtagatattagaaagaacaccaaatgcgaaggcaactttctggatcattactgacactgaggagcgaaagcatgggtagcgaagaggattagataccctcgtagtccatgccgtaaacgatgtgtgctagacgttggaaacatagttttcagtgtcgcagcgaaagcattaagcacaccgcctggggagtacgaccgcaaggtta	Bacteria	Proteobacteria	Alphaproteobacteria	SAR11 clade	Clade II	Unknown Clade II	Unknown Clade II	6
315cb56724619f962cb6258b10d758b3	tacggagggtgcaagcgttaatcggaattactgggcgtaaagcgcgcgtaggcggtttggtaagtgtgatgtgaaagcccagggctcaaccttggaactgcatcacatactgccaggctagagtacggtagaggggggtagaattccatgtgtagcggtgaaatgcgtagagatgtggaggaataccagtggcgaaggcggccccctggatcgatactgacgctgaggtgcgaaagcgtggggagcaaacaggattagataccctggtagtccacgccgtaaacgatgtcaactagccgttgggagggtaatccttttagtggcgcagctaacgctctaagttgaccgcctggggagtacggtcgcaagatta	Bacteria	Proteobacteria	Gammaproteobacteria	Oceanospirillales	Pseudohongiellaceae	Pseudohongiella	Unknown Pseudohongiella	6
31c730d916cab2592f86c8c4500f721d	taccggcagctcaagtggtcgtcgcttttattgggcctaaaacgtccgtagcctgtttggtaaatctgtgggtaaatcaaccagcttaactggttgaattctgcagagactgccagactagggaccgggagaggtgtggggtactcgaggggtaggggtaaaatcctgtcatccttcgaggaccaccagttgcgaaggcgccacactggaacggatccgacggtcagggacgaagcctaggggcacgaaccggattagatacccgggtagtcctaggtgtaaacgctgtgaacttggtgtcgggggtccgcaaggggtccccggtgccggagtgaagatgttaagttcactgcctggggagtacggtcgcaaggctg	Archaea	Euryarchaeota	Thermoplasmata	Marine Group II	Unknown Marine Group II	Unknown Marine Group II	Unknown Marine Group II	6
31f18280654c3b734dc52067fad44df7	tacgaaggtcccaagcgttgttcggaatcactgggcgtaaagcgtgtgtaggctgcgcggaaagtcaaatgtgaaagcccggggctcaacctcggaactgcattcgatactcccgtgctagagtaatggagaggtaagtggaattcctggtgtagcagtgaaatgcgtggatatcaggaggaacatcaatggcgaaggcaacttactggacatttactgacgctcagacacgaaggctagggtagcgaaagggattagatacccctgtagtcctagcagtaaacggtgctcgcttggtgtgggaggattcgaccccttctgtgccggagctaacgcgttaagcgagccgcctgggaagtacggtcgcaagacta	Bacteria	Verrucomicrobia	Verrucomicrobiae	Verrucomicrobiales	Rubritaleaceae	Roseibacillus	Unknown Roseibacillus	6
32b9b048f2290e4d36aed52441a0e026	tacggagggtgcaagcgttaatcggaattactgggcgtaaagagtacgtaggcggctttacaagtcgggtgtgaaagccctgagcttaactcaggaactgcattcgatactgtatcgctagagtttattagaggatagcggaattccaggtgtagcggtgaaatgcgtagatatctggaggaacaccaatggcgaaggcagctatctgggatacaactgacgctgaggtacgaaagcgtggggagcaaacaggattagataccctggtagtccacgccgtaaacgatgagaactagacgttgggtatttatacctagtgtcgcagctaacgcattaagttctccgcctggggagtacggccgcaaggttg	Bacteria	Proteobacteria	Gammaproteobacteria	Ectothiorhodospirales	Ectothiorhodospiraceae	Unknown Ectothiorhodospiraceae	Unknown Ectothiorhodospiraceae	6
32e77ba5950596c9a5471f91b13f9381	tacggagggtgcaagcgttgctcggaatcactgggcgtaaagcgtacgcaggcgggacattaagttgggtgtgaaagcccggggctcaaccccggaagtgcactcaaaactggtgacctagaatacgggagaggagagtggaattcctggtgtagaggtgaaattcgtagagatcaggaggaacacccgtggcgaaagcggctctctggcccgatattgacgctcatgtacgaaagcgtggggagcgaacaggattagataccctggtagtccacgccgtaaacgatgagtgctagccgatggaggggttccctttcattggcaaagttaacgcattaagcactccgcctgggaagtacggtcgcaagacta	Bacteria	Proteobacteria	Deltaproteobacteria	Bdellovibrionales	Bdellovibrionaceae	OM27 clade	Unknown OM27 clade	6
3abe56ec715b04d1bb83b046affab9bc	tacggggggtgcaagcgttgctcggaatcactgggcgtaaagcgtacgcaggcggcctattaagtcggatgtgaaagccccgggctcaacccgggaattgcattcgaaactggtaggcttgagtgtgagagagggaagtggaattccaggtgtagaggtgaaattcgttgatatctggaggaacaccggcggcgaaggcggcttcctggctcacaactgacgctcatgtacgaaagcgtgggtagcaaacaggattagataccctggtagtccacgccgtaaacgatgtttactaggtgttggtggaatttaccccatcagtgccgcagctaacgcattaagtaaaccgcctggggagtacggtcgcaagatta	Bacteria	Proteobacteria	Deltaproteobacteria	Bdellovibrionales	Bdellovibrionaceae	OM27 clade	Unknown OM27 clade	6
3e72b8de860ab796bf7f5dde632be5c9	tacagagacctcaagcgttattcggatttactgggcgtaaagggtgcgcaggcggccaagtgtgtcggaggtgaaatcttgcagcttaactgtaaaattgcctacgaaactacttggctagagtatcggagaggatagcggaattccaggtgtagcagtgaaatgcgtagatatctggaggaacaccaatggcgaaggcagctatctggacgattactgacgctcaggcacgaaagcatggggagcgaaagggattagatacccctgtagtccatgccgtaaacgttgtacactagatgttcgaggattcgaccccttgagcgttcaagctaacgcgataagtgtaccgcctgaggactacggccgcaaggcta	Bacteria	Verrucomicrobia	Verrucomicrobiae	Opitutales	Puniceicoccaceae	Pelagicoccus	Unknown Pelagicoccus	6
3eb760e60f9536beecf2260e8065c645	taccggcagctcaagtggtcgtcgcttttattgggcctaaaacgtccgtagcctgtttggtaaatctgtgggtaaatcaaccagcttaactggttgaattctgcagagactgccagactagggaccgggagaggtgtggggtactctaggggtaggggtaaaatcctgtcatccttagaggaccaccagttgcgaaggcgccacactggaacggatccgacggtcagggacgaagcctaggggcacgaaccggattagatacccgggtagtcctaggtgtaaacgctgtgaacttggtgtcgggagtccgcaatgggcccccggtgccggagtgaagatgttaagttcactgcctggggagtacggtcgcaaggctg	Archaea	Euryarchaeota	Thermoplasmata	Marine Group II	Unknown Marine Group II	Unknown Marine Group II	Unknown Marine Group II	6
3f906c956bfe2947b7244484f733ac7b	tacgaagggacctagcgtagttcggaattactgggcttaaagagctcgtaggtggttaaaaaagttgattgtgaaatcccaaggctcaaccttggaactgcaatcaaaactttttagctagagtgtgatagaggtaagtggaatttctagtgtagaggtgaaattcgtagatattagaaagaacaccaaatgcgaaggcaacttactgggtcactactgacactgaggagcgaaagcatgggtagcgaagaggattagataccctcgtagtccatgccgtaaacgatgtgtgctagacgttggaaatatatttttcagtgtcgcagcgaaagcgttaagcacaccgcctggggagtacgaccgcaaggtta	Bacteria	Proteobacteria	Alphaproteobacteria	SAR11 clade	Clade II	Unknown Clade II	Unknown Clade II	6
40a53e00613200364f2ba1cfbdae9dba	aaccagcacctcaagtggtcaggatgattattgggcctaaagcatccgtagccggctctgtaagttttcggttaaatctgtacgctcaacgtacaggctgccgggaatactgcaaagctagggagtgggagaagtagacggtactcggtaggaagtggtaaaatgctttgatctatcgatgaccacctgtggcgaaggcggtctactagaacacgtccgacggtgagggatgaaagctgggggagcaaaccggattagatacccgggtagtcccagctgtaaactatgcaaactcagtgatgcattggcttgtggccaatgcagtgctgcagggaagccgttaagtttgccgcctgggaagtacgtacgcaagtatg	Archaea	Thaumarchaeota	Nitrososphaeria	Nitrosopumilales	Nitrosopumilaceae	Candidatus Nitrosopumilus	Unknown Candidatus Nitrosopumilus	6
42185dbfd5d1d856290d248b0f81f1cf	tacggagggtccaagcgttaatcggaattactgggcgtaaagcgcgcgtaggcggtttaataagttgtatgtgaaagccctgggctcaacctaggaactgcatacaaaactattaagcttgaggacgagagaggagagtagaatttcaggtgtagcggtgaaatgcgtagatatctgaaggaataccaatggcgaaggcagctctctggctcgtttctgacgctaaggtgcgaaagcgtgggtagcaaacaggattagataccctggtagtccacgccgtaaacgatgataactagccgttgggcagatttaactgttcagtggcacagctaacgcattaagttatccgcctggggagtacggccgcaaggcta	Bacteria	Proteobacteria	Gammaproteobacteria	SAR86 clade	Unknown SAR86 clade	Unknown SAR86 clade	Unknown SAR86 clade	6
436e8114fce3c50753c6d15d9c57aa20	taccggcagctcgagtggtcgtcgcttttattgggcctaaaacgtccgtagcctgtttggtaaatctgtgggtaaatcaaccagcttaactggttgaattctgcagagactgccagactagggaccgggagaggtgtggggtactctaggggtaggggtaaaatcctgtcatccttagaggaccaccagttgcgaaggcgccacactggaacggatccgacggtcagggacgaagcctaggggcacgaaccggattagatacccgggtagtcctaggtgtaaacgctgtgaacttggtgtcgggagtccgcaatgggcccccggtgccggagtgaagatgttaagttcactgcctggggagtacggtcgcaaggctg	Archaea	Euryarchaeota	Thermoplasmata	Marine Group II	Unknown Marine Group II	Unknown Marine Group II	Unknown Marine Group II	6
46365653fddb0b6c2993c64d68e37435	tacggagggtgcaagcgttatccggatttattaggtttaaagggttcgcaggcggaattttaagtcagtggtgaaagcctatagctcaactatagaactgccattgatactgaaattcttgagtatagatgaagtgggcggaatatgtcatgtagcggtgaaatgcatagatatgacatggaacaccaattgcgaaggcagctcactaaactattactgacgctcatgaacgaaagcatggggagcgaacaggattagataccctggtagtccatgctgtaaactatgatcactagatgttggcgatatattgtcagtgttttagagaaatcgttaagtgatccacctggggagtacgttcgcaagaatg	Bacteria	Bacteroidetes	Bacteroidia	Flavobacteriales	NS9 marine group	Unknown NS9 marine group	Unknown NS9 marine group	6
4759505670696cb45a89cd1e66fd27a6	tacggagggtgcaagcgttgttcggaatcactgggcgtaaagcgcgtgtaggcggttttttaagtcggatgtgaaatccctcggctcaaccgaggacgtgcatccgatactggagaactagagtaccggaggggatggtggaattcctggtgtagaggtgaaattcgtagatatcaggaggaacatcagtggcgaaggcgaccatctggaaggtaactgacgctgagacgcgaaagcgtggggagcaaacaggattagataccctggtagtccacgccgtaaacgatgagtgctagatgttgcgggtattgacccctgcagtgtcgcagctaacgcattaagcactccgcctggggagtacggtcgcaagatta	Bacteria	Proteobacteria	Deltaproteobacteria	Myxococcales	Blfdi19	Unknown Blfdi19	Unknown Blfdi19	6
487da22a15f99a52855773e36f5d4c7e	tacggagggtgcaagcgttatccggaattattgggtttaaagggtccgcaggcggacgtataagtcagtggtgaaagcctacagctcaactgtagaactgccattgatactgtacatcttgaatttgatcgaagtgggcggaatgtgtaatgtagcggtgaaatgcttagatattacacagaacaccgatagcgaaggcagctcactaggttataattgacgctcatggacgaaagcgtggggagcgaacaggattagataccctggtagtccacgccgtaaacgatgattactcgttcttgttatttatagcaggggctaagcgaaagtgataagtaatccacctggggagtacgatcgcaaggttg	Bacteria	Bacteroidetes	Bacteroidia	Flavobacteriales	Crocinitomicaceae	Fluviicola	Unknown Fluviicola	6
48cc04c0a82d9879bc70a64f8e1f81d9	tacgaagggggcgagcgttgttcggaattactgggcgtaaagggcgcgtaggcggtcttttaagttaggcgtgaaagccccgggctcaacccgggaactgcgcttaatactggaagactagaaaacggaagagggtagtggaattcccagtgtagaggtgaaattcgtagatattgggaagaacaccagtggcgaaagcggctacctggtccgattttgacgctgaggcgcgaaagcgtggggagcaaacaggattagataccctggtagtccacgccgtaaacgatgtctgctagatgtcggggggttgcccctcggtgtcgccgctaacgcattaagcagaccgcctgggaagtacggtcgcaagatta	Bacteria	Proteobacteria	Alphaproteobacteria	Puniceispirillales	SAR116 clade	Unknown SAR116 clade	Unknown SAR116 clade	6
4a6c2470d8e740a73a183c0038c28dae	tacgaagggggctagcgttgttcggaatcactgggcgtaaagcgtatgtaggcggatcgaaaagttagatgtgaaatccctgggctcaacccaggaactgcatttaaaactagcgatctagaatttggtaggggccagtagaatttccagtgtagaggtgaaattcgtagatattggaaagaataccagtggcgaaggcgactggctgggccatttttgacgctgagatacgaaagcgtgggtagcaaacaggattagataccctggtagtccacgcagtaaacgatgagtgctagtcgctgggacaatagtttcagtgtcgaagctaacgcattaagcactccgcctgggaagtacggtcgcaagatta	Bacteria	Proteobacteria	Alphaproteobacteria	Rhodospirillales	AEGEAN-169 marine group	Unknown AEGEAN-169 marine group	Unknown AEGEAN-169 marine group	6
4c4e8ae3e6a400446b6bc086c49a9334	tacgggagtggcaagcgttatccggaattattgggcgtaaagcgtccgcaggcggcctttcaagtctgctgttaaagcgtggagcttaactccattaaggcagtggaaactgatcggcttgagtatggtaggggcagagggaattcccggtgtagcggtgaaatgcgtagatatcgggaagaacaccagtggcgaaggcgctctgctgggccattactgacgctcatggacgaaagccaggggagcgaaagggattagatacccctgtagtcctggccgtaaacgatgaacactaggtgtcgggggaatcgaccccttcggtgtcgtagctaacgcgttaagtgttccgcctggggagtacgcacgcaagtgtg	Bacteria	Cyanobacteria	Oxyphotobacteria	Synechococcales	Cyanobiaceae	Prochlorococcus MIT9313	Unknown Prochlorococcus MIT9313	6
4cdbaf972408ea3dcf55c640fc4e2240	taccggcagctcgagtggtcgtcgcttttattgggcctaaaacgtccgtagcctgtttggtaaatctgtgggtaaatcaacgagcttaactcgttgaattctgcagagactgccagactagggaccgggagaggtatgaggtactctgggggtaggggtaaaatcctgtcatcctcagaggaccacctgttgcgaaggcgtcatactggaacggatccgacggtcagggacgaagcctaggggcacgaaccggattagatacccgggtagtcctaggtgtaaacgctgtggatttggtgtgtggggtccgcaatgggccccatgtgccggagtgaagatgttaaatccactgcctggggagtacggtcgcaaggctg	Archaea	Euryarchaeota	Thermoplasmata	Marine Group II	Unknown Marine Group II	Unknown Marine Group II	Unknown Marine Group II	6
500088ad502db12cf190a0d908640cf1	tacggagggatctagcgttattcggaataactgggcgtaaagcgagcgtaggcggatttgtaagttggaggtgaaatcccagggcttaaccctggaactgccttcaaaactacatttcttgagtttggtagaggagagtggaattcctagtgtagaggtgaaattcgtagatattaggaggaacaccagtggcgaaggcgactctctgggccaatactgacgctgaggttcgaaagcgtggggagcaaacgggattagataccccggtagtccacgcagtaaacgatgagtgctagatgttgggaacattagttttcagtatcgcagctaacgcgttaagcactccgcctgggaagtacggccgcaaggcta	Bacteria	Proteobacteria	Alphaproteobacteria	SAR11 clade	Clade IV	Unknown Clade IV	Unknown Clade IV	6
517e57821fff49cbf0fe3fde07416754	tacgaagggacctagcgtagttcggaattactgggcttaaagagctcgtaggtggttaaaaaagttgatggtgaaatcccaaggctcaaccttggaactgccatcaaaactttttagctagagtgtgatagaggtaagtggaatttctagtgtagaggtgaaattcgtagatattagaaagaacaccaaatgcgaaggcaacttactgggtcactactgacactgaggagcgaaagcatgggtagcgaagaggattagataccctcgtagtccatgccgtaaacgatgtgtgctagacgttggaaatatatttttcagtgtcgcagagaaatcgttaagcacaccgcctggggagtacgaccgcaaggtta	Bacteria	Proteobacteria	Alphaproteobacteria	SAR11 clade	Unknown SAR11 clade	Unknown SAR11 clade	Unknown SAR11 clade	6
51ac3491288a39cc4e77a8802515f5d6	tacggagggggcaagcgttgctcggaattactgggcgtaaagcgagcgtaggcggttagtcaagttggtggtgaaagcccagagctcaactctggaactgccatcaaaactgacttacttgagattggtagagggaaatggaattcctagtgtagaggtgaaattcgtagatattgggaagaacatcggtggcgaaggcgatttcctgggccaattctgacgctgaggttcgaaagcgtgggtagcaaacaggattagataccctggtagtccacgccgtaaacgatgagtgctagacgttggagattaattcttcagtgtcgtagttaacgcattaagcactccgcctggggagtacggtcgcaagatta	Bacteria	Proteobacteria	Alphaproteobacteria	Unknown Alphaproteobacteria	Unknown Alphaproteobacteria	Unknown Alphaproteobacteria	Unknown Alphaproteobacteria	6
51b7bdf95f084982e0f034b5542986bd	tacggagggtccgagcgttatccggaatcattgggtttaaagggtccgtaggcgggaatctaagtcagtggtgaaatcttgcagctcaactgtaaaattgccattgatactggatttcttgaattagtgtgaagtgattagaatgtgtagtgtagcggtgaaatgcatagatattacacagaataccaattgcgaaggcagatcactaacactatattgacgctgagggacgaaagcgtggggagcgaacaggattagataccctggtagtccacgccgtaaacgatggatactagctgttcgatcttcggattgagtggctaagcgaaagtgataagtatcccacctggggagtacgttcgcaagaatg	Bacteria	Bacteroidetes	Bacteroidia	Flavobacteriales	Flavobacteriaceae	Unknown Flavobacteriaceae	Unknown Flavobacteriaceae	6
52d97df581b6fda1aa8bba96d437ff36	tacggagggggttagcgttgttcggaattactgggcgtaaagcgcgcgtaggcggattggaaagttgggggtgaaatcccagggctcaaccctggaactgcctccaaaactcccagtctagagttcgagagaggtgagtggaattccaagtgtagaggtgaaattcgtagatatttggaggaacaccagtggcgaaggcggctcactggctcgatactgacgctgaggtgcgaaagtgtggggagcaaacaggattagataccctggtagtccacaccgtaaacgatgaatgccagtcgtcgggtagtatactattcggtgacacacctaacggattaagcattccgcctggggagtacggtcgcaagatta	Bacteria	Proteobacteria	Alphaproteobacteria	Rhodobacterales	Rhodobacteraceae	Ascidiaceihabitans	Unknown Ascidiaceihabitans	6
5623a932ace577bbcad9b0f70414ad2a	tacgaggggtcctagcgttgtccggatttactgggcgtaaagggtacgtaggcgttttaataagttgtatgttaaatatcttagcttaactaagaaagtgcatacaaaactgttaagatagagtttgagagaggaacgcagaattcatggtggagcggtgacatgcgtagatatcatgaggaaagtcaaatgcgaaggcagccttctggctcaaaactgacgctgaggtacgaaagcgtggggagcgaacaggattagataccctggtagtccacgccgtaaacgatgagtatttggtgctgggggattcgaccctttcagtgccgtagctaacgcgataaatactccgcctggggactacgatcgcaagattg	Bacteria	Marinimicrobia (SAR406 clade)	Unknown Marinimicrobia (SAR406 clade)	Unknown Marinimicrobia (SAR406 clade)	Unknown Marinimicrobia (SAR406 clade)	Unknown Marinimicrobia (SAR406 clade)	Unknown Marinimicrobia (SAR406 clade)	6
57b3beebda7862a64be26dc80e2863c2	tacggaaggtgcaagcgttaatcggaattactgggcgtaaagcgcgcgtaggtggtttgttaagttggatgtgaaagccctgggctcaacctaggaactgcatccaaaactaactcactagagtacgatagagggaggtagaattcatagtgtagcggtggaatgcgtagatattatgaagaataccagtggcgaaggcggcctcctggatctgtactgacactgaggtgcgaaagcgtgggtagcgaacaggattagataccctggtagtccacgccgtaaacgatgacaactagctgttgggagactatgtctttcagtggcgcagctaacgctttaagttgtccgcctggggagtacggccgcaaggcta	Bacteria	Proteobacteria	Gammaproteobacteria	SAR86 clade	Unknown SAR86 clade	Unknown SAR86 clade	Unknown SAR86 clade	6
588253f8c914de60cbb9577946854a39	tacgaagggacctagcgtagttcggaattactgggcttaaagagttcgtaggtggttgaaaaagttagtggtgaaatcccagagcttaactctggaactgccattaaaacttttcagctagagtatgatagaggaaagcagaatttctagtgtagaggtgaaattcgtagatattagaaagaataccaattgcgaaggcagctttctggatcattactgacactgaggaacgaaagcatgggtagcgaagaggattagataccctcgtagtccatgccgtaaacgatgtgtgttagacgttggaaatttattttcagtgtcgcagggaaaccgataaacacaccgcctggggagtacgaccgcaaggtta	Bacteria	Proteobacteria	Alphaproteobacteria	SAR11 clade	Clade I	Clade Ia	Unknown Clade Ia	6
5b90f5ad96fee60584ae482aa005d594	tacggaggatccaagcgttatccggaatcattgggtttaaagggtccgcaggctgttttttaagtcagaggtgaaatcctacagctcaactgtagaactgcctttgatactgaaaaacttgagttattgtgaagtggttagaatgtgtggtgtagcggtgaaatgcatagatatcacacagaataccgattgcgaaggcagatcactaacaatatactgacgctcatggacgaaagcgtggggagcgaacaggattagataccctggtagtccacgccgtaaacgatggatactagctgttcgtctaacattggttagatgagtggctaagcgaaagtgataagtatcccacctggggagtacggtcgcaagactg	Bacteria	Bacteroidetes	Bacteroidia	Flavobacteriales	Flavobacteriaceae	NS4 marine group	Unknown NS4 marine group	6
5e4ba03402a627f3f60b77b68fdef427	tacgaagggacctagcgtagttcggaattactgggcttaaagagttcgtaggtggttgaaatagttggtggtgaaatcccagagcttaactctggaactgccatcaaaacttttcagctagagtatgatagaggaaagcagaatttctagtgtagaggtgaaattcgtagatattagaaagaataccaattgcgaaggcagctttctggatcattactgacactgaggaacgaaagcatgggtagcgaagaggattagataccctcgtagtccatgccgtaaacgatgtgtgttagacgttggaaatttattttcagtgtcgcagggaaaccgataaacacaccgcctggggagtacgaccgcaaggtta	Bacteria	Proteobacteria	Alphaproteobacteria	SAR11 clade	Clade I	Clade Ia	Unknown Clade Ia	6
5f65d87ad5d03ee9410c2cde5f4e47f5	tacgtagggtgcaagcgttaatcggaattactgggcgtaaagcgtgcgcaggcagttttataagtcagatgtgaaatccccgagctcaacttgggaactgcgtttgaaactgtaagactagagtgtgtcagaggggggtagaattccaagtgtagcagtgaaatgcgtagagatttggaggaataccaatggcgaaggcagccccctgggataacactgacgctcatgcacgaaagcgtggggagcaaacaggattagataccctggtagtccacgccctaaacgatgtctactagttgttggtggagtaaaatccatgagtaacgcagctaacgcgtgaagtagaccgcctggggagtacggtcgcaagatta	Bacteria	Proteobacteria	Gammaproteobacteria	Betaproteobacteriales	Methylophilaceae	OM43 clade	Unknown OM43 clade	6
6093b0503f624020649b2b37ad340eb8	tacggaaggtcctagcgttgttcggaattactgggcgtaaagcgcatgtaggcggaacagaaagttagaagtgaaatccctgggctcaacctaggaattgcttttaaaacttctgttctggaattaaggagaggaaaatggaatatccagtgtagaggtgaaattcgtagatattggatggaacaccagtggcgaaggcgattttctggacttatattgacgctgagatgcgaaggcatgggtagcaaacgggattagataccccggtagtccatgcagtaaacgatgggtgctagtcgtcggacttatgttcggtgtcgtagctaacgcgttaagcaccccgcctggggagtacggtcgcaagatta	Bacteria	Proteobacteria	Alphaproteobacteria	Rhodospirillales	AEGEAN-169 marine group	Unknown AEGEAN-169 marine group	Unknown AEGEAN-169 marine group	6
6535f44f34ab933cad7265fa384ce933	tacggaggatccaagcgttatccggaatcattgggtttaaagggtccgtaggtggataattaagtcagaggtgaaatcttgcagctcaactgtaaaattgcctttgaaactggttatcttgagttattatgaagtagttagaatatgtagtgtagcggtgaaatgcatagatattacatagaataccaattgcgaaggcagattactaataatcaactgacactgatggacgaaagcgtgggtagcgaacaggattagataccctggtagtccacgccgtaaacgatggttactagctgtttggacttcggtctgagtggctaagcgaaagtgataagtaacccacctggggagtacgttcgcaagaatg	Bacteria	Bacteroidetes	Bacteroidia	Flavobacteriales	Flavobacteriaceae	Formosa	Unknown Formosa	6
654dc88cca10f108ccd52768bb724d04	tacggagggtgcaagcgttatccggatttattaggtttaaagggtccgcaggcggaatattaagtcagtggtgaaagcctacagctcaactgtagaactgccattgatactgatattcttgagtatggatgaagtgggcggaatatgtcatgtagcggtgaaatgcatagatatgacatggaacaccaattgcgaaggcagctcactaaaccattactgacgctcatggacgaaagcgtggggagcgaacaggattagataccctggtagtccacgccgtaaactatgatcactagatgttggcgatataatgtcagcgtttaagagaaatcgataagtgatccacctggggagtacgttcgcaagaatg	Bacteria	Bacteroidetes	Bacteroidia	Flavobacteriales	NS9 marine group	Unknown NS9 marine group	Unknown NS9 marine group	6
657fb330f18734897fb9c62470533636	tacgaaggtcccaagcgttgttcggaattactgggcgtaaagcgtgtgtaggctgcgcggaaagtcaaatgtgaaagcccggggctcaacctcggaactgcattcgatactcccgtgctagagtaatggagaggtaagtggaattcctggtgtagcagtgaaatgcgtggatatcaggaggaacatcaatggcgaaggcaacttactggacatttactgacgctcagacacgaaggctagggtagcgaaagggattagatacccctgtagtcctagcagtaaacggtgctcgcttggtgtgggaggattcgaccccttctgtgccggagctaacgcgttaagcgagccgcctgggaagtacggtcgcaagacta	Bacteria	Verrucomicrobia	Verrucomicrobiae	Verrucomicrobiales	Rubritaleaceae	Roseibacillus	Unknown Roseibacillus	6
659ed5c028a49ac18495504f2073e0bb	tacggagggtgcaagcgttgtccggatttattgggtttaaagggtacgtaggcggccaattaagtcagtggtgaaagccagcagctcaactgttgaactgccattgatactgattggctcgagttctgttaaggtaggcggaattgatggtgtagcggtgaaatgcatagataccatcaggaacaccgattgcgaaggcagcttactaggcagaaactgacgctaatgtacgaaagcgtggggatcgaacaggattagataccctggtagtccacgccgtaaacgatgctcactcgctgttggcgatacacagtcagcggccaagcgaaagcgttaagtgagccacctggggagtacgctcgcaagagtg	Bacteria	Bacteroidetes	Bacteroidia	Cytophagales	Cyclobacteriaceae	Marinoscillum	Unknown Marinoscillum	6
663f890d4e46ece264277e2d425560ea	tacgaagggacctagcgtagttcggaattactgggcttaaagagctcgtaggtggttaaaaaagttgatggtgaaatcccaaggctcaaccttggaactgccatcaaaactttttagctagagtatgatagaggtaagtggaatttctagtgtagaggtgaaattcgtagatattagaaagaacaccaaatgcgaaggcaacttactggatcattactgacactgaggagcgaaagcatgggtagcgaagaggattagataccctcgtagtccatgccgtaaacgatgtgtgctagacgttggaaacttagttttcagtgtcgcagcgaaagcattaagcacaccgcctggggagtacgaccgcaaggtta	Bacteria	Proteobacteria	Alphaproteobacteria	SAR11 clade	Unknown SAR11 clade	Unknown SAR11 clade	Unknown SAR11 clade	6
66c67200caef340a91624d5cb43c7ede	tacgtagggtgcgagcgttaatcggaattactgggcgtaaagggtccgcaggttgttttgtaagtcagatgtgaaagccccgggcttaacctgggaactgcgtctgaaactacaaggctagagtatggcagaggggggtggaattccgcgtgtagcagtgaaatgcgtagatatgtggaggaacaccgatggcgaaggcagccccctgggtcaatactgacgctgagggacgaaagcatggggagcaaacaggattagataccctggtagtccatgccctaaacgatgtcaactagttgtcgggcctttacgggcttggtaacgtagctaacgcgtgaagttgaccgcctggggagtacgatcgcaagatta	Bacteria	Proteobacteria	Gammaproteobacteria	Betaproteobacteriales	Nitrosomonadaceae	Nitrosomonas	Unknown Nitrosomonas	6
6807aad6a5f8c2cd467c5a5058c53520	tactaggggtgcaagcgttgtccggaatcactgggcgtaaagggtccgtaggcgtcctaacaagtcatttgttaaagacaccggcttaaccggtggcctgcatttgaaactgttaggatagagtataggagaggaaagtggaattcctggtgtagcggtgacatgcgtagatatcaggaggaacaccaatggcgaaggcagctttctggcctattactgacgctgatggacgaaagcgtggggagcgaacaggattagataccctggtagtccacgccgtaaacgatgagtacttggtgtcgggggaatcgaccccctcggtaccggagctaacgcattaagtactccgcctgggaactacgaccgcaaggttg	Bacteria	Marinimicrobia (SAR406 clade)	Unknown Marinimicrobia (SAR406 clade)	Unknown Marinimicrobia (SAR406 clade)	Unknown Marinimicrobia (SAR406 clade)	Unknown Marinimicrobia (SAR406 clade)	Unknown Marinimicrobia (SAR406 clade)	6
688550e839137d4b55c6e4e7a98c82dc	tacggagggtgcgagcgttaatcggaattactgggcgtaaagcgcgcgtaggcggtttgttaagtcagctgtgaaagccccgggctcaacctgggaactgcagttgatactggccgactagagtacgagagagggaggtagaattccatgtgtagcggtgaaatgcgtagatatatggaggaataccagtggcgaaggcggcctcctggctcgatactgacgctgaggtgcgaaagcgtggggatcaaacaggattagataccctggtagtccacgccgtaaacgatgtctactagccgttgggagacttgatttcttagtggcgcagctaacgcaataagtagaccgcctggggagtacggccgcaaggtta	Bacteria	Proteobacteria	Gammaproteobacteria	Cellvibrionales	Halieaceae	OM60(NOR5) clade	Unknown OM60(NOR5) clade	6
6b3587294aee13cd62683e92adc09320	tacggagggtgcaagcgttatccggatttattgggtttaaagggtccgtaggcggatcattaagtcagtggtgaaagccggcagctcaactgtcgaactgccattgatactgatgatcttgaatattgttgaagttggcggaataggtcatgtagcggtgaaatgcttagatatgacctagaacaccgattgcgaaggcagccaactaagcagttattgacgctgagggacgaaagcgtggggagcgaacaggattagataccctggtagtccacgccgtaaacgatgattactcggtattggcttcggtcagtgcccaagcgaaagtgataagtaatccacctggggagtacgcccgcaagggtg	Bacteria	Bacteroidetes	Bacteroidia	Flavobacteriales	NS9 marine group	Unknown NS9 marine group	Unknown NS9 marine group	6
6cb216a2d70512c0120ad996c102d797	tacgaggggtgctagcgttgtccggaatcattgggcgtaaagggtccgtaggcgatctaacaagtcaactgttaaatacatcggcttaaccgatgaaatgcagttgaaactgttagaatagagtttaggagaggaaagtggaatttctggtgtagcggtgacatgcgtagatatcagaaggaacaccaatggcgaaggcaactttctggcctaaaactgacgctgagggacgaaagcgtggggagcgaacaggattagataccctggtagtccacgccgtaaacgatgagtatttgttgtcgggggattcgaccccttcggtagcggagctaacgcgttaaatactccgcctgggtactacgaccgcaaggttg	Bacteria	Marinimicrobia (SAR406 clade)	Unknown Marinimicrobia (SAR406 clade)	Unknown Marinimicrobia (SAR406 clade)	Unknown Marinimicrobia (SAR406 clade)	Unknown Marinimicrobia (SAR406 clade)	Unknown Marinimicrobia (SAR406 clade)	6
6de43f94401c774e62c915f5194478f2	tacggagggtgcaagcgttaatcggaattactgggcgtaaagggcgcgtaggcggcttagtcagtcggatgtgaaagccccgggcttaacctgggaactgcattcgatactgctgagctagagtatggaagagggaagtggaattccgggtgtagcggtgaaatgcgtagatatccggaggaacaccagtggcgaaggcgacttcctggtccaatactgacgctgatgtgcgaaagcgtggggagcaaacaggattagataccctggtagtccacgccctaaacgatgtcaactagccgttgggttcatttaaggacttagtggcgcagctaacgcgataagttgaccgcctggggagtacggtcgcaagatta	Bacteria	Proteobacteria	Gammaproteobacteria	Ga0077536	Unknown Ga0077536	Unknown Ga0077536	Unknown Ga0077536	6
7351aa84c90def9240e56aee9f5d6623	tacggagggtgcgagcgttaatcggaattactgggcgtaaagcgcgcgtaggcggtttgataagctggatgtgaaagccccgggctcaacctgggaactgcatccagaactgtctgactagaatacaatagaggtgagtggaatttcctgtgtagcggtgaaatgcgtagatataggaaggaacatcagtggcgaaggcgactcactggattgatattgacgctaaggtgcgaaagcgtggggagcgaacaggattagataccctggtagtccacgccgtaaacgatgtctactagccgttgggatccttgaggtcttagtggcgcagctaacgcaataagtagaccgcctggggagtacggccgcaaggtta	Bacteria	Proteobacteria	Gammaproteobacteria	Cellvibrionales	Porticoccaceae	Porticoccus	Unknown Porticoccus	6
744321cb23193b693d85f7e8e0fd6b90	tacgggagtggcaagcgttatccggaattattgggcgtaaagcgtccgcaggcggccctacaagtctgctgttaaaaagtggagcttaactccatcatggcagtggaaactgttgggcttgagtgtggtaggggcagagggaattcccggtgtagcggtgaaatgcgtagatatcgggaagaacaccagtggcgaaggcgctctgctgggccatcactgacgctcatggacgaaagccaggggagcgaaagggattagatacccctgtagtcctggccgtaaacgatgaacactaggtgtcgggggaatcgaccccctcggtgtcgtagccaacgcgttaagtgttccgcctggggagtacgcacgcaagtgtg	Bacteria	Cyanobacteria	Oxyphotobacteria	Synechococcales	Cyanobiaceae	Synechococcus CC9902	Unknown Synechococcus CC9902	6
776f04c99effa9b3ffa4455e5ac7a646	tacggagggtccaagcgttaatcggaattactgggcgtaaagcgcgcgtaggcggtttagcaagttgtatgtgaaagccctgggctcaacctaggaactgcatccaaaactactaagctagagtacgagagaggagagtagaatttctggtgtagcggtgaaatgcgtagatatcagaaggaataccaatggcgaaggcagctctctggctcgtaactgacgctgaggtgcgaaagcgtgggtagcaaacaggattagataccctggtagtccacgccgtaaacgatgacaattagccgttgggcagatttaactgttcagtggcacagctaacgcattaaattgtccgcctggggagtacggccgcaaggcta	Bacteria	Proteobacteria	Gammaproteobacteria	SAR86 clade	Unknown SAR86 clade	Unknown SAR86 clade	Unknown SAR86 clade	6
78108768d4b5d93061284280e2dae3eb	taccggcagctcgagtggtcgtcgcttttattgggcctaaaacgtccgtagcctgtttggtaaatctgtgggtaaatcaaccagcttaactggttgaattctgcagagactgccagactagggaccgggagaggtgtggggtactctaggggtaggggtaaaatcctgtcatccttagaggaccaccagttgcgaaggcgccacactagaacggatccgacggtcagggacgaagcctaggggcacgaaccggattagatacccgggtagtcctaggtgtaaacgctgtgaacttggtgtcgggagtccgcaatgggcccccggtgccggagtgaagatgttaagttcactgcctggggagtacggtcgcaaggctg	Archaea	Euryarchaeota	Thermoplasmata	Marine Group II	Unknown Marine Group II	Unknown Marine Group II	Unknown Marine Group II	6
79034543545874704961c1c87f21c127	tacggagggtgcaagcgttaatcggaattactgggcgtaaagcgcgcgtaggcggttgtttaagtcggatgtgaaagccccgggctcaacctgggaactgcattcgatactgggcgactagagtatgaaagagggaggtagaattccatgtgtagcggtgaaatgcgtagatatatggaggaataccagtggcgaaggcggcctcctggttcaatactgacgctgaggtgcgaaagcgtggggatcaaacaggattagataccctggtagtccacgccgtaaacgatgtctactagccgttgggagacttgatttcttagtggcgcagctaacgcaataagtagaccgcctggggagtacggccgcaaggtta	Bacteria	Proteobacteria	Gammaproteobacteria	Cellvibrionales	Halieaceae	Unknown Halieaceae	Unknown Halieaceae	6
7990db6b9bdefc7890e834e16d5b9b42	tacgaagggacctagcgtagttcggaattactgggcttaaagagttcgtaggtggttaaaaaagttgatggtgaaatcccaaggctcaaccttggaactgccatcaaaactttttagctagagtatgatagaggaaagtggaatttctagtgtagaggtgaaattcgtagatattagaaagaacatcaaaagcgaaggcaactttctggatcattactgacactgaggaacgaaagcatgggtagcgaagaggattagataccctcgtagtccatgctgtaaacgatgtgtgctagacgttggaaacttagttttcagtgtcgcagagaaatcattaagcacaccgcctggggagtacgaccgcaaggtta	Bacteria	Proteobacteria	Alphaproteobacteria	SAR11 clade	Unknown SAR11 clade	Unknown SAR11 clade	Unknown SAR11 clade	6
7990e730f974271ebfd7e3a8a0cfc948	tacggaggatccaagcgttatccggaatcattgggtttaaagggtccgcaggcggtcttttaagtcagaggtgaaagcctacagctcaactgtagaacggcctttgatactgaaagacttgagttattgtgaagtggttagaatgtgtggtgtagcggtgaaatgcatagatatcacacagaataccaattgcgaaggcagatcactaacaatatactgacgctcatggacgaaagcgtggggagcgaacaggattagataccctggtagtccacgccgtaaacgatggatactagctgttcgtctaacattggttagatgagtggctaagcgaaagtgataagtatcccacctggggagtacggtcgcaagactg	Bacteria	Bacteroidetes	Bacteroidia	Flavobacteriales	Flavobacteriaceae	NS4 marine group	Unknown NS4 marine group	6
79e3ac10a2d72159ce7374eda836582d	taccggcagctcaagtggtcgtcgcttttattgggcctaaaacgtccgtagcctgtttggtaaatctgtgggtaaatcaaccagcttaactggttgaattctgcagagactgccagactagggaccgggagaggtgtggggtactctaggggtaggggtaaaatcctgtcatccttagaggaccaccagttgcgaaggcgccacactggaacggatccgacggtcagggacgaagcctaggggcacgaaccggattagatacccgggtagtcctaggtgtaaacgctgtgaacttggtgtcggggatccgcaatgggtcctcggtgccggagtgaagatgttaagttcactgcctggggagtacggtcgcaaggctg	Archaea	Euryarchaeota	Thermoplasmata	Marine Group II	Unknown Marine Group II	Unknown Marine Group II	Unknown Marine Group II	6
7af839dabe3a4c4717f7a1f0d64663a9	tacggagagtgcaagcgttgttcggaattattgggcgtaaagggcgtctaggtggttcgttaagtcagatgtgaaatccctcggctcaaccgaggacgtgcatttgaaactagcgaacttgagtacctgagagggcagcggaattcctggtgtagaggtgaaattcgtagatatcaggaggaacaccagcggcgaaggcggctgcctggcaggagactgacactgaagcgcgaaagcgtggggagcaaacaggattagataccctggtagtccacgccgtaaacgatgggtactagctgtatcgggtattgacccccggtgtggcgcagctaacgcgttaagtaccccgcctggggagtacggccgcaaggcta	Bacteria	Proteobacteria	Deltaproteobacteria	PB19	Unknown PB19	Unknown PB19	Unknown PB19	6
7c49cc94b800e0e63489184774ddc57c	tacggagggatcgagcgttgctcggaattactgggcgtaaagggcgcgtaggcggtcttgtatgtcgggcgtgaaagccccgggctcaacccgggatgtgcgtccgaaactgcaagactagagtctcggagagggaggtggaattccaggtgtagcggtggaatgcgtagatatctggaagaacaccggtggcgaaggcgacctcctggacgatgactgacgctgaggcgcgaaagcgtgggtagcaaacaggattagataccctggtagtccacgccttaaacgatgggcactaggtgtcgcgggtattgacccctgcggtgccgcagctaacgcattaagtgccccgcctggggactacggccgcaaggtta	Bacteria	Proteobacteria	Deltaproteobacteria	Desulfarculales	Desulfarculaceae	Unknown Desulfarculaceae	Unknown Desulfarculaceae	6
7ff30d90bb5fb992f3c68ad1f89d5434	tacggaggatccaagcgttatccggaatcattgggtttaaagggtccgtaggtggataattaagtcagaggtgaaagtttgcagctcaactgtaaaattgcctttgaaactggttatcttgagttattatgaagtagttagaatatgtagtgtagcggtgaaatgcatagatattacatagaataccaattgcgaaggcagattactaataatcaactgacactgatggacgaaagcgtggggagcgaacaggattagataccctggtagtccacgccgtaaacgatggttactagctgttcggacttcggtctgagtggctaagcgaaagtgataagtaacccacctggggagtacgttcgcaagaatg	Bacteria	Bacteroidetes	Bacteroidia	Flavobacteriales	Flavobacteriaceae	Psychroserpens	Unknown Psychroserpens	6
81bacac464eb34e4e3a83af2b6042f80	tacggagggggctagcgttgttcggaattactgggcgtaaagcgcgcgtaggcggctaagcaagttagaggtgaaagccccgggctcaacctgggaattgcctttaatactgtttagcttgagttcggaagagggaagtggaatttccagtgtagaggtgaaattcgtagatattggaaagaacaccagtggcgaaggcggcttcctggtccgatactgacgctgaggtgcgaaagcgtggggagcaaacaggattagataccctggtagtccacgccgtaaacgatgagtgctagttgttggggtgtttacacttcagtgacgcagctaacgcgttaagcactccgcctggggagtacggccgcaaggcta	Bacteria	Proteobacteria	Alphaproteobacteria	Rhodospirillales	Magnetospiraceae	Unknown Magnetospiraceae	Unknown Magnetospiraceae	6
83d210e2b37fd46ab9d0de8896b6d263	tacatggggtgcaagcgttgtccggatttattgggcgtaaagggctcgtaggtggattagtaagtcgaaattgaaatccaatggcttaaccattgtcacggttttgatactgctaatcttgagttagatagaggtaagtggaattcctggtgtagcggtgaaatgcgtagatatcaggaggaacgccaaaggagaagtcagcttactggatctatactgacactgaggagcgaaagcgtgggtagcaaacaggattagagaccctggtagtccacgccgtaaacgatgagtactagatggtgggtgattcgaccctctcactgttacagctaacgcattaagtactccgcctgggaagtacgttcgcaagaatg	Bacteria	Marinimicrobia (SAR406 clade)	Unknown Marinimicrobia (SAR406 clade)	Unknown Marinimicrobia (SAR406 clade)	Unknown Marinimicrobia (SAR406 clade)	Unknown Marinimicrobia (SAR406 clade)	Unknown Marinimicrobia (SAR406 clade)	6
846848096fc1dc8d94f01139512f4baa	tacggagggtccgagcgttaatcggaattactgggcgtaaagcgcgcgtaggcggtttgttaagtcggatgtgaaagcccagggctcaaccttggaactgcattcgatactggcatactagagtacgatagagggtggtagaatttcttgtgtagcagtgaaatgcgtagatatgagaaggaataccagtggcgaaggcggccacctggatcgatactgacgctgaggtgcgaaagcgtggggagcaaacgggattagataccccggtagtccacgccgtaaacgatgtctattagccgttgggagacttgatcttttagtggcgcagctaacgcgataaatagaccgcctggggagtacggtcgcaagatta	Bacteria	Proteobacteria	Gammaproteobacteria	Cellvibrionales	Spongiibacteraceae	BD1-7 clade	Unknown BD1-7 clade	6
84905da6611fed3462a8ccb017ad4618	tacggagggtgcaagcgttatccggatttactgggtttaaagggtgcgcaggcggtattgtaagtcagtggtgaaagcttccagctcaactggaaaactgccattgatactgcaatacttgaatttgggagaggtaggcggaatacatcatgtagcggtgaaatgcttagatatgatgtagaacaccgattgcgaaggcagcttactagaccaatattgacgctcatgcacgaaagcgtggggagcaaacaggattagataccctggtagtccacgccctaaacgatgtttactcgatctttgtgatatacaataagggtccaagcgaaagcgttaagtaaaccacctggggagtacgttcgcaagaatg	Bacteria	Bacteroidetes	Bacteroidia	Chitinophagales	Unknown Chitinophagales	Unknown Chitinophagales	Unknown Chitinophagales	6
84a23c58636e70158a8023a00735e0d4	tacggaggtcccaagcgttgttcggatttactgggcgtaaagggtgcgtaggtggccaggaaagtttgatgtgaaagctccgagctcaactcggaaaatgcattgaatactacttggcttgaggatcggaggggagactggaattctcggtgtagcagtgaaatgcgtagatatcgagaggaacaccagtggcgaaggcgagtctctggacgattcctgacactgaggcacgaaagctaggggagcaaacaggattagataccctggtagtcctagccgtaaacggtgcacacttgctgtaggaggattcgaccccttctgtggcggagcaaacgcgttaagtgtgccgcctggggagtacggtcgcaagatta	Bacteria	Verrucomicrobia	Verrucomicrobiae	Pedosphaerales	Pedosphaeraceae	SCGC AAA164-E04	Unknown SCGC AAA164-E04	6
874571387828381eef4e3630697c1805	tacgaagggacctagcgtagttcggaattactgggcttaaagagttcgtaggtggttgaaatagttggtggtgaaatcccagagcttaactctggaactgccatcaaaacttttcagctagagtatgatagaggaaagcagaatttctagtgtagaggtgaaattcgtagatattagaaagaataccaaatgcgaaggcagctttctggatcattactgacactgaggaacgaaagcatgggtagcgaagaggattagataccctcgtagtccatgccgtaaacgatgtgtgttagacgttggaaatttattttcagtgtcgcagggaaaccgataaacacaccgcctggggagtacgaccgcaaggtta	Bacteria	Proteobacteria	Alphaproteobacteria	SAR11 clade	Clade I	Clade Ia	Unknown Clade Ia	6
8c7146307628fdf05429ceed76135848	tacggagggtccaagcgttatccggaatcattgggtttaaagggtccgtaggcgggctattaagtcagaggtgaaagtttgcagctcaactgtaaaattgcctttgaaactggtagtcttgaattattatgaagtggttagaataagtagtgtagcggtgaaatgcatagatattacttagaataccaattgcgaaggcagatcactaataatatattgacgctgagggacgaaagcgtggggagcgaacaggattagataccctggtagtccacgccgtaaacgatggatactagctgttcggatttatctgagtggctaagcgaaagtgataagtatcccacctggggagtacgttcgcaagaatg	Bacteria	Bacteroidetes	Bacteroidia	Flavobacteriales	Flavobacteriaceae	Ulvibacter	Unknown Ulvibacter	6
8caf011ca3807d8125032732918a3785	tacgaagggacctagcgtagttcggaattactgggcttaaagagtacgtaggtggttaaaaaagttggtggtgaaatcccagagctcaactctggaactgccatcaaaactttttaactagagtatgatagaggtaagcggaatttctagtgtagaggtgaaattcgtagatattagaaagaacaccgaatgcgaaggcagctttctggatcattactgacactgaggtacgaaagcatgggtagcgaagaggattagataccctcgtagtccatgccgtaaacgatgtgtgctagacgttgggaatttatttttcagtgtcgcagcaaaagcgttaagcacaccgcctggggagtacgaccgcaaggtta	Bacteria	Proteobacteria	Alphaproteobacteria	SAR11 clade	Unknown SAR11 clade	Unknown SAR11 clade	Unknown SAR11 clade	6
8d1099aaadb680d2bf61e20bc3d5e9a8	tacgaggggtcctagcgttgtccggatttactgggcgtaaagggtacgtaggcgttttaataagttatatgttaaatatcttagcttaactaagaaggtgcatataaaactgttaaaatagagtttgagagaggaacgcagaattcatggtggagcggtgacatgcgtagatatcatgaggaaagtcaaatgcgaaggcagccttctggctcaaaactgacgctgaggtacgaaagcgtggggagcgaacaggattagataccctggtagtccacgccgtaaacgatgagtatttggtgctgggggattcgaccctttcagtgccgtagctaacgcgataaatactccgcctggggactacgatcgcaagattg	Bacteria	Marinimicrobia (SAR406 clade)	Unknown Marinimicrobia (SAR406 clade)	Unknown Marinimicrobia (SAR406 clade)	Unknown Marinimicrobia (SAR406 clade)	Unknown Marinimicrobia (SAR406 clade)	Unknown Marinimicrobia (SAR406 clade)	6
9022be68b7db869b9f5b533e9b2d0025	tacggagggtacgaacgttaatcggaattactgggcgtaaagcgcgcgtaggcggtttgataagtgggatgtgaaagccccgggctcaacctgggaactgcattccaaactgtcaaactagagtgtggtagagggcggtagaatttcctgtgtagcggtgaaatgcgtagatataggaaggaataccgatggcgaaggcagccgcctggaccaacactgacgctgaggtgcgaaagcgtggggagcaaacaggattagataccctggtagtccacgccgtaaacgatgagaactagccgttggggcctttaaggctttggtggcgcagctaacgcgataagttctccgcctggggagtacggccgcaaggtta	Bacteria	Proteobacteria	Gammaproteobacteria	KI89A clade	Unknown KI89A clade	Unknown KI89A clade	Unknown KI89A clade	6
90fc078f6a1cc917e3529d765270b60d	tacggagggcgcgaacgttactcggaatcactgggcataaagggcatgtaggcggcccgaccagtcagatgtgaaatccttcggctcaaccgaagaactgcatttgatactgtcgggctcgaggatggttggggtaagcggaactcctggtggagcggtgaaatgcgtagatatcaggaggaacaccagtggcgaaagcggcttactggaccattactgacgctgaggtgcgaaagctagggtagcgaacgggattagataccccggtagtcctagccgtaaacgatgggcactaggttgggggaactcctatggttttcccagctgtagcaaatgtgttaagtgccccgcctggggagtacgcacgcaagtgta	Bacteria	Planctomycetes	OM190	Unknown OM190	Unknown OM190	Unknown OM190	Unknown OM190	6
9148d1bf182bc0b5c9957fbe1c65e8b2	tacgaggggtgctagcgttgtccggaataactgggcgtaaagggtccgtaggcgttttgccaagttgatcgttaaagccaccggctcaaccggtgatctgcgatcaaaactggcagaatagaatatgtgaggggaatgtggaattcctggtgtagcggtgacatgcgtagatatcaggaggaacaccaatggcgaaggcagcattctggcacaatattgacgctgagggacgaaagcgtggggagcgaacaggattagataccctggtagtccacgccgtaaacgatgagtacttggtggtgggggattcgaccccttcactatcggagctaacgcgttaagtactccgcctggggactacgaccgcaaggttg	Bacteria	Marinimicrobia (SAR406 clade)	Unknown Marinimicrobia (SAR406 clade)	Unknown Marinimicrobia (SAR406 clade)	Unknown Marinimicrobia (SAR406 clade)	Unknown Marinimicrobia (SAR406 clade)	Unknown Marinimicrobia (SAR406 clade)	6
91d58b4be1593f52ba77ec31806b5107	gacgaaccgtacgaacgttattcggaattactgggcttaaagggtgcgtaggctgcgcggaaagttgggtgtgaaagccctcagctcaactgaggaattgcatccaaaactgccgtgcttgagggagacagaggtgagcggaactcaaggtggagcggtgaaatgcgttgatatcttgaggaacaccggtggcgaaggcggctcactgggtctcttctgacgctgaggcacgaaagctaaggtagcaaacgggattagataccccggtagtcttagctgtaaacgatgagcacttgattggagggtcctccatagccttccagtcgtagcgaaagtgttaagtgctccgcctggggagtatggtcgcaaggctg	Bacteria	Planctomycetes	Planctomycetacia	Pirellulales	Pirellulaceae	Unknown Pirellulaceae	Unknown Pirellulaceae	6
947eca43db88bfe1e67c4fb06e4d15a4	tacggagggggcaagcgttgttcggaattattgggcgtaaagagtatgtaggcggctggataagtcaagcgtgtaagcccacggctcaaccgtggaattgcgtttgaaactattcagcttgagtacaggagaggaaggcggaattcccagtgtagcggtgaaatgcattgatattgggaagaacaccggtggcgaaggcggccttctggtctgttactgacgctgagatacgaaagccaggggagcaaaggggattagatacccccgtagtcctggccgtaaacgatgggcactaggtggaggaggtatcgatcccttctctgtcgtagctaacgcattaagtgccccgcctggggagtacggtcgcaaggctg	Bacteria	Nitrospinae	Nitrospinia	Nitrospinales	Nitrospinaceae	LS-NOB	Unknown LS-NOB	6
94a99e69c6f5040f1f7f0b3a69617972	tacggagggggcaagcgttgttcggaattattgggcgtaaagcgtatgtaggcggctaagcaagtcaggcgtgcaagcccgtggctcaaccacggaattgcgtttgaaactgcttagcttgagtacaggagaggaaagcggaattcccagtgtagcggtgaaatgcattgatattgggaagaacatctgtggcgaaggcggctttctggtctgttactgacgctgagatacgaaagccaggggagcgaacgggattagataccccggtagtcctggctgtaaacgatgggcactaggtgcaggaggtatcgatcccctctgtgccgtagctaacgcgttaagtgccccgcctggggagtacggtcgcaaggctg	Bacteria	Nitrospinae	Nitrospinia	Nitrospinales	Nitrospinaceae	Nitrospina	Unknown Nitrospina	6
95c3a36bda79b718ce8c37302080231c	tacagaggtcccaagcgttgttcggatttactgggcgtaaagagtgcgtaggcggctagaaaagtttggtgtgaaatcttcgggcttaacccggaaactgcactgaaaactatctggctagaggatcggagaggagattggaattctcggtgtagcagtgaaatgcgtagatatcgagaggaacaccagttgcgaaggcggatctctggacggtttctgacgctgaggcacgaaagctggggtagcgaagaggattagataccctcgtagtcccagccgtaaacggtgcacacttgctgtgggcggattcgaccccgtccgtggcgaagctaacgcgataagtgtgccgcctggggagtacggtcgcaagatta	Bacteria	Verrucomicrobia	Verrucomicrobiae	Arctic97B-4 marine group	Unknown Arctic97B-4 marine group	Unknown Arctic97B-4 marine group	Unknown Arctic97B-4 marine group	6
9adcffca436947acdcb3c186b0dee0bb	tacggagggggctagcgttactcggaattactgggcgtaaagcgagcgtaggcggttaaataagttgagggtgaaagcccggggctcaaccccggaaatgccttcaaaactatttgactagaggacgggagaggggagtggaactcccagtgtagaggtgaaattcgtagatattgggaagaacaccagtggcgaaggcgactctctggaccgtttctgacgctaaggctcgaaagcgtgggtagcaaacaggattagataccctggtagtccacgccgtaaacgatgattgctagacgttggggggaacgcctctcagtgtcgtcgctaacgcattaagcaatccgcctggggagtacggtcgcaagatta	Bacteria	Proteobacteria	Alphaproteobacteria	Unknown Alphaproteobacteria	Unknown Alphaproteobacteria	Unknown Alphaproteobacteria	Unknown Alphaproteobacteria	6
9ba0ef553b307f3ae5e25a0fafb48342	tacggaggatccaagcgttatccggaatcattgggtttaaagggtccgcaggcggtcttttaagtcagaggtgaaatcctatcgctcaacgatagaactgcctttgatactgaaagacttgagttattgtgaagtggttagaatatgtagtgtagcggtgaaatgcatagatattacatagaataccgattgcgaaggcagatcactaacaatacactgacgctgagggacgaaagcgtgggtagcgaacaggattagataccctggtagtccacgccgtaaacgatggatactagctgtttgaccaacattggttggttgagtggctaagcgaaagtgataagtatcccacctggggagtacgctcgcaagagtg	Bacteria	Bacteroidetes	Bacteroidia	Flavobacteriales	Flavobacteriaceae	NS5 marine group	Unknown NS5 marine group	6
9bbdb9accefe3cf4f38fa0a237f15d43	tacgggagtggcaagcgttatccggaattattgggcgtaaagcgtccgcaggcggccctacaagtctgctgttaaaaagtggagcttaactccatcatggcagtggaaactgttgggcttgagtgtggtaggggcagagggaattcccggtgtagcggtgaaatgcgtagatatcgggaagaacaccagtggcgaaggcgctctgctgggccatcactgacgctcatggacgaaagccaggggagcgaaagggattagatacccctgtagtcctggccgtaaacgatgaacactaggtgtcgggggaatcgacccctccggtgtcgtagccaacgcgttaagtgttccgcctggggagtacgcacgcaagtgtg	Bacteria	Cyanobacteria	Oxyphotobacteria	Synechococcales	Cyanobiaceae	Synechococcus CC9902	Unknown Synechococcus CC9902	6
9e180ba738f7d671c351ac91ac620cdd	tacggagggtgcaagcgttaatcggaatcactgggcgtaaagcgcgcgtaggcggcttggtaagtcagatgtgaaagccccgggctcaacctgggaattgcatttgatactgccaaactagagtgtagtagagggaagtggaattccgagtgtagcggtgaaatgcgtagatattcggaggaacatcagtggcgaaggcgacttcctggactaacactgacgctgaggtgcgaaagcgtgggtagcaaacaggattagataccctggtagtccacgccgtaaacgatgtctactagtcgttggggggcttgtccccttagtggcgcagttaacgcgttaagtagaccgcctggggagtacggccgcaaggcta	Bacteria	Proteobacteria	Gammaproteobacteria	UBA10353 marine group	Unknown UBA10353 marine group	Unknown UBA10353 marine group	Unknown UBA10353 marine group	6
9fe8ee1a577549902e19064b96d7c269	taccggcagctcaagtggtcgtcgcttttattgggcctaaaacgtccgtagcctgtttggtaaatctgtgggtaaatcaaccagcttaactggttgaattctgcagagactgccagactagggaccgggagaggtgtggggtactctaggggtaggggtaaaatcctgtcatccttagaggaccaccagttgcgaaggcgccacactggaacggatccgacggtcagggacgaagcctaggggcacgaaccggattagatacccgggtagtcctaggtgtaaacgctgtgaacttggtgtcggggatccgtcatgggtccccggtgccggagtgaagatgttaagttcactgcctggggagtacggtcgcaaggctg	Archaea	Euryarchaeota	Thermoplasmata	Marine Group II	Unknown Marine Group II	Unknown Marine Group II	Unknown Marine Group II	6
a1d1e77ef4ab802ce91eb1e373fc4688	tacggagggtgcaagcgttatccggaatcactgggtttaaagggtacgtaggcggtaatataagtcagacgtcaaaggctgtggctaaaccatagtacgcgtttgaaactatatcacttgaatatgttcgaggtgcacggaatgcgtcatgtagcggtgaaatgcatagatatgacgtagaacaccaattgcgaaggcagtgcactagggcatcattgacgctgaggtacgaaagcgtgggtagcgaacaggattagataccctggtagtccacgccctaaacgatgctaactggtcatttatcacttgagataagtgactgagggaaaccattaagttagccacctggggagtacgttcgcaagaatg	Bacteria	Bacteroidetes	Bacteroidia	Chitinophagales	Saprospiraceae	Aureispira	Unknown Aureispira	6
a6590f1533a528f75f7ecead9481ee1f	tacagagggcccgagcgttaatcggaatcactgggcttaaagcgtacgtaggcggacatgtaggcattttgtgaaatccctcggctcaaccggggaattgcagagtgaaccacatgtcttgaggcgagtagaggcggtcggaacgataggtggagcggtgaaatgcgtagatatctatcggaacgccaaaggtgaagacaggccgctgggctcgtcctgacgctgaggtacgaaagcgtgggtagcgaacgggattagataccccggtagtccacgccgtaaacgatgcacactaggtcggggaggtttgacgccctcctggccgaagcaaaagtgtttagtgtgccgcctggggagtacggtcgcaaggcta	Bacteria	Planctomycetes	Phycisphaerae	Phycisphaerales	Phycisphaeraceae	CL500-3	Unknown CL500-3	6
a71901a538b45ed2b3a17498160963a4	tacgaagggacctagcgtagttcggaattactgggcttaaagagctcgtaggtggttaaaaaagttgatggtgaaatcccaaggctcaaccttggaactgccatcaaaactttttagctagagtatgatagaggaaagtggaatttctagtgtagaggtgaaattcgtagatattagaaagaacaccaaatgcgaaggcaactttctggatcattactgacactgaggagcgaaagcatgggtagcgaagaggattagataccctcgtagtccatgccgtaaacgatgtgtgctagacgttggaaacttagttttcagtgtcgcagcgaaagcattaagcacaccgcctggggagtacgaccgcaaggtta	Bacteria	Proteobacteria	Alphaproteobacteria	SAR11 clade	Unknown SAR11 clade	Unknown SAR11 clade	Unknown SAR11 clade	6
a84e0825c42f92fd20f2e7fd2630ce59	tacagagagtgcgaacgttgttcggaattactgggcttaaagagtacgtaggcggcatagcaagtgttaggtgaaatcccacggcttacccgtggaactgcctagcaaactgctgagctagagtgtggtaggggagaacagaactcatggtggagcggtgaaatgcgtagatatcatgaggaataccggtggcgaaggcggttctctggtccacaactgacgctgaggtacgaaagctagggtagcgaacgggattagataccccggtagtcctagccgtaaacgatgggcactagcttggggcctccctgtgtggttccaggtgaagcaaaagtaataagtgccccgcctggggagtatggtcgcaaggctg	Bacteria	Planctomycetes	OM190	Unknown OM190	Unknown OM190	Unknown OM190	Unknown OM190	6
a91d00ff54a57a7e0b4f1e19e86c72ef	tacgtagggtgcgagcgttaatcggaattactgggcgtaaagagtgcgcaggcggctctctaagacaggtgtgaaatccccgggcttaacctgggaatggcgcttgtgactggagagctagagtgtggcagaggggaatggaattcctggtgtagcagtgaaatgcgtagatatcaggaggaacaccgatggcgaaggcagttccctgggccaacactgacgctcatgcacgaaagcgtggggagcaaacaggattagataccctggtagtccacgccctaaacgatgtcaactagttgttggggaaggagacttctttagtaacgtagctaacgcgtgaagttgaccgcctggggagtacggccgcaaggtta	Bacteria	Proteobacteria	Gammaproteobacteria	Betaproteobacteriales	Nitrosomonadaceae	IS-44	Unknown IS-44	6
a940d94d45a4fc023286a13dff7de50d	tacggagggtccaagcgttaatcggaattactgggcgtaaagcgcgcgtaggcggtttaataagttgtatgtgaaagccctgggctcaacctaggaactgcatacaaaactattaagcttgaggacgagagaggagagtagaatttcaggtgtagcggtgaaatgcgtagatatctgaaggaataccaatggcgaaggcagctctctggctcgtttctgacgctgaggtgcgaaagcgtgggtagcaaacaggattagataccctggtagtccacgccgtaaacgatgataactagccgttgggcagatttaactgttcagtggcacagctaacgcattaagttatccgcctggggagtacggccgcaaggcta	Bacteria	Proteobacteria	Gammaproteobacteria	SAR86 clade	Unknown SAR86 clade	Unknown SAR86 clade	Unknown SAR86 clade	6
aa7ca5c8bb9856bf303c966dead80edc	tacggaaggtccaagcgttaatcggaattactgggcgtaaagcgcgcgtaggtggtttattaagttgggtgtgaaatccccgggctcaacctgggaactgcatccaaaactgattcactagagtacgatagagggaggtagaattcacagtgtagcggtggaatgcgtagatattgtgaagaataccaatggcgaaggcagcctcctggatctgtactgacactgaggtgcgaaagcgtgggtagcgaacaggattagataccctggtagtccacgccgtaaacgatgtcaactatctgttggaaagcattgcttttcagtggagcagctaacgtaataagttgaccgcctggggagtacggccgcaaggcta	Bacteria	Proteobacteria	Gammaproteobacteria	SAR86 clade	Unknown SAR86 clade	Unknown SAR86 clade	Unknown SAR86 clade	6
ac46f504d0db9890317436f80e414f03	tacggaggccccaagcgttgttcggatttactgggcgtaaagcgtgcgtaggcggcaagataagtttggcgtgaaatccccgggcccaacccggaaattgcgctggaaactatctagctagaggtgtggaggggagtatggaattcccggtgtagcagtgaaatgcgtagatatcgggaggaacaccagtggcgaaggcgatactctggacacattctgacgctgaggtacgaaggctaggggagcgaagaggattagataccctcgtagtcctagcagtaaacggtgtgcacttgctgtggggcggttcgacccgctccgtggcggagctaacgcattaagtgcaccgcctggggagtacggccgcaaggtta	Bacteria	Verrucomicrobia	Verrucomicrobiae	Arctic97B-4 marine group	Unknown Arctic97B-4 marine group	Unknown Arctic97B-4 marine group	Unknown Arctic97B-4 marine group	6
ac863ad4e273dee1ee0b05753557f42d	tacggagggatctagcgttattcggaattactgggcgtaaagcgagcgtaggctgatttgtaagttggatgtgaaatcccagagcttaactctggaactgcatccaaaactacatttcttgagtttggtagaggagagtggaattcctagtgtagaggtgaaattcgtagatattaggaggaacaccagtggcgaaggcgactctctgggccaatactgacgctgaggttcgaaagcgtgggtagcgaacaggattagataccctggtagtccacgcagtaaacgatgaatgctagatgttggaaacattagttttcagtatcgcagctaacgcattaagcattccgcctgggaagtacggccgcaaggcta	Bacteria	Proteobacteria	Alphaproteobacteria	SAR11 clade	Clade IV	Unknown Clade IV	Unknown Clade IV	6
ac9f56eb5dbfc3dc6b168fc73fc6c34c	tacggagggggttagcgttgttcggaattactgggcgtaaagcgcacgtaggcggattagaaagttagaggtgaaatcccagggctcaaccctggaactgcctttaaaactcctagtcttgagttcgagagaggtgagtggaattccaagtgtagaggtgaaattcgtagatatttggaggaacaccagtggcgaaggcggctcactggctcgatactgacgctgaggtgcgaaagtgtggggagcaaacaggattagataccctggtagtccacaccgtaaacgatgaatgccagtcgtcgggtagtatactattcggtgacacacctaacggattaagcattccgcctggggagtacggtcgcaagatta	Bacteria	Proteobacteria	Alphaproteobacteria	Rhodobacterales	Rhodobacteraceae	Unknown Rhodobacteraceae	Unknown Rhodobacteraceae	6
ade27f025087f55a051c2106fb24b811	taccggcagctcgagtggtcgtcgcttttattgggcctaaaacgtccgtagcctgttcagtaaacccgtgggtaaatcaaccagcttaactggttgaattctgcggagactgctggactagggaccgggagaggtatgaggtactctcagggtaggggtaaaatcctgtcatcctgagaggaccacctgttgcgaaggcgtcatactggaacggatccgacggtcagggacgaagcctaggggcacgaaccggattagatacccgggtagtcctaggtgtaaacgctgtggacttggtgttggagatccgcaatgggtcttcagtgccgcagcgaaggtgttaagtccactgcctggggagtacggtcgcaaggctg	Archaea	Euryarchaeota	Thermoplasmata	Marine Group II	Unknown Marine Group II	Unknown Marine Group II	Unknown Marine Group II	6
ae73b77f8bde15b64fcd13a24d70f3bd	tacggagggtgcgagcgttaatcggaattactgggcgtaaagcgcgcgtaggtggtctgttaagtcggatgtgaaagccccgggctcaacctgggaactgcattcgatactggcagactagagtgcgagagagggaggtagaattccatgtgtagcggtgaaatgcgtagatatgtggaggaataccagtggcgaaggcggcctcctggctcgacactgacactgaggtgcgaaagcgtggggagcaaacaggattagataccctggtagtccacgccgtaaacgatgtctactagctgtaggggtacttgagacctttgtagcgcagctaacgcactaagtagaccgcctggggagtacggccgcaaggtta	Bacteria	Proteobacteria	Gammaproteobacteria	Cellvibrionales	Halieaceae	OM60(NOR5) clade	Unknown OM60(NOR5) clade	6
af221dfa5b6c65292b9eaacdbeae6b0e	tacggagggtgcgagcgttaatcggaattactgggcgtaaagcgcgcgtaggtggtttgataagctagctgtgaaagccccgggctcaacctgggaactgcagttagaactgtctgactagagtatagtagagggtggcggaatttcctgtgtagcggtgaaatgcgtagatataggaaggaacatcagtggcgaaggcggccacctggactaatactgacactgaggtgcgaaagcgtggggagcaaacaggattagataccctggtagtccacgccgtaaacgatgtctactagccgttgggagacttgatctcttagtggcgcagttaacgcgataagtagaccgcctggggagtacggccgcaaggtta	Bacteria	Proteobacteria	Gammaproteobacteria	Cellvibrionales	Porticoccaceae	SAR92 clade	Unknown SAR92 clade	6
af4ec853b8f3af897984b19fd4b71d91	tacggagggggttagcgttgttcggaattactgggcgtaaagcgcacgtaggcggattagtaagttagaggtgaaatcccagggctcaaccctggaactgcctttaatactgctagtcttgagttcgagagaggtaagtggaattccgagtgtagaggtgaaattcgtagatattcggaggaacaccagtggcgaaggcggcttactggctcgatactgacgctgaggtgcgaaagtgtggggagcaaacaggattagataccctggtagtccacaccgtaaacgatgaatgccagacgtcagcaagtatacttgttggtgtcacacctaacggattaagcattccgcctggggagtacggtcgcaagatta	Bacteria	Proteobacteria	Alphaproteobacteria	Rhodobacterales	Rhodobacteraceae	Planktomarina	Unknown Planktomarina	6
afb7d45c7ac635614787ce82d123cffe	gacgaaccgtccaaacgttattcggtatcactgggcttaaagcgtgcgtaggcggcttggtaggtgagatgtgaaagcccacggctcaaccgtggaattgcgtttcaaacccccaagctcgaggaagataggggtgatgggaacttatggtggagcggtgaaatgcgttgatatcatagggaacaccggtggcgaaagcgcatcactggatcttttctgacgctgaggcacgaaagctagggtagcgaacgggattagataccccggtagtcctagccgtaaacgatgaacactgggttgaggggacttccacatcctctcggccgtagcgaaagcgttaagtgttccgcctggggagtatggtcgcaaggctg	Bacteria	Planctomycetes	Planctomycetacia	Pirellulales	Pirellulaceae	Rubripirellula	Unknown Rubripirellula	6
b058e3bd5a591636bf48d102424f2055	tacggagggggcaagcgttgttcggaattactgggcgtaaagggcacgtaggcggcaatgcgggtcaggtgtgaaagccccgggcttaacctgggaactgcacttgaaactgcattgctagaggacggaagaggagaatggaattcccagtgtagaggtgaaattcgtagatattgggaagaacaccagtggcgaaggcgattctctggtccgtatctgacgctgaggtgcgaaagcgtggggagcaaacaggattagataccctggtagtccacgccgtaaacgatgtgtgctagacgttggtggttcagccatcggtgtcgcagctaacgcgttaagcacaccgcctggggagtacggtcgcaagatta	Bacteria	Proteobacteria	Alphaproteobacteria	Unknown Alphaproteobacteria	Unknown Alphaproteobacteria	Unknown Alphaproteobacteria	Unknown Alphaproteobacteria	6
b32230f64a8ab7615b0f2f0bb5a532fe	tacggaggatccaagcgttatccggaattattgggtttaaagggtccgcaggctgtttgttaagttagaggtgaaatcctaccgctcaacggtagaactgcctttaatactggcaaacttgagttattgtgaagtaattagaatgtgtagtgtagcggtgaaatgcatagatattacacagaataccgattgcgaaagcagattactaacaattaactgacgctgagggacgaaagcgtgggtagcgaacaggattagataccctggtagtccacgccgtaaacgatggtcactagctgttcgatgtacattggtacattgagtggctaagcgaaagtgataagtgacccacctggggagtacgctcgcaagagtg	Bacteria	Bacteroidetes	Bacteroidia	Flavobacteriales	Flavobacteriaceae	NS5 marine group	Unknown NS5 marine group	6
b3c9d8ff3e6ef50371ccfe427c5be68c	aaccagcacctcaagtggtcaggatgattattgggcctaaagcatccgtagccggctctgtaagttttcggttaaatctgtacgcttaacgtacaggctgccgggaatactgcaaagctagggagtgggagaagtagacggtactcggtaggaagtggtaaaatgctttgatctatcgatgaccacctgtggcgaaggcggtctactagaacacgtccgacggtgagggatgaaagctgggggagcaaaccggattagatacccgggtagtcccagctgtaaactatgcaaactcagtgatgcattggcttgtggccaatgcagtgctgcagggaagccgttaagtttgccgcctgggaagtacgtacgcaagtatg	Archaea	Thaumarchaeota	Nitrososphaeria	Nitrosopumilales	Nitrosopumilaceae	Candidatus Nitrosopumilus	Unknown Candidatus Nitrosopumilus	6
b403bfff02167e881fa702eb167be0ee	tacggaaggtgcaagcgttaatcggaattactgggcgtaaagcgcgcgtaggtggtttgttaagttggatgtgaaagccctgggctcaacctaggaactgcatccaaaactaactcactagagtacgatagagggaggtagaattcatagtgtagcggtggaatgcgtagatattatgaagaataccagtggcgaaggcggcctcctggatctgtactgacactgaggtgcgaaagcgtgggtagcgaacaggattagataccctggtagtccacgccgtaaacgatgacaactagctgttgggagacaatgtctttcagtggcgcagctaacgctttaagttgtccgcctggggagtacggccgcaaggcta	Bacteria	Proteobacteria	Gammaproteobacteria	SAR86 clade	Unknown SAR86 clade	Unknown SAR86 clade	Unknown SAR86 clade	6
b43028c70c0f374f5c18bb2e6d3c7287	tacgaagggggcgagcgttgttcggaattactgggcgtaaagggcgcgtaggcggtcttttaagttaggcgtgaaagccccgggctcaacccgggaactgcgcttaagactggaagactagaaaacggaagagggtagtggaattcccagtgtagaggtgaaattcgtagatattgggaagaacaccagtggcgaaagcggctacctggtccgattttgacgctgaggcgcgaaagcgtggggagcaaacaggattagataccctggtagtccacgccgtaaacgatgtctgctagatgtcggggggttgcccctcggtgtcgccgctaacgcattaagcagaccgcctgggaagtacggtcgcaagatta	Bacteria	Proteobacteria	Alphaproteobacteria	Puniceispirillales	SAR116 clade	Unknown SAR116 clade	Unknown SAR116 clade	6
b687f78006c3bc2fcba9e35760141edd	tacggagggtccaagcgttgtccggatttattgggtttaaagagtgcgtaggtggtttattaagtcagtggtgaaatcctgcagctcaactgtagaactgccattgatactgataaacttgagtttggtttaggtaagtggaatttatgatgtagcggtgaaatgcatagatatcataaggaacaccaatagcgaaggcagcttactggaccacaactgacactgaggcacgaaagcgtgggtagcgaacaggattagataccctggtagtccacgccgtaaacgatgctcactcgatgttagcgatatactgttagcgtccaagctaaagcgttaagtgagccacctggggagtacgccggcaacggtg	Bacteria	Bacteroidetes	Bacteroidia	Cytophagales	Cyclobacteriaceae	Marinoscillum	Unknown Marinoscillum	6
b8bb9acc65aeb1dc365e4dbb6ce4dca1	tacggagggtgcgagcgttaatcggaattactgggcgtaaagcgcatgcaggtggttcattaagtcagatgtgaaagcccggggctcaacctcggaactgcatttgaaactggtgaactagagtgctgtagaggggggtagaatttcaggtgtagcggtgaaatgcgtagagatctgaaggaataccagtggcgaaggcggccccctggacagacactgacactcagatgcgaaagcgtggggagcaaacaggattagataccctggtagtccacgccgtaaacgatgtctacttggaggttgtggccttgagccgtggctttcggagctaacgcgttaagtagaccgcctggggagtacggtcgcaagatta	Bacteria	Proteobacteria	Gammaproteobacteria	Vibrionales	Vibrionaceae	Unknown Vibrionaceae	Unknown Vibrionaceae	6
b8f3b83dcde2248285c759fffa652e95	tacggagggtgcaagcgttatccggaatcattgggtttaaagggtccgcaggcggtcaattaagtcagaggtgaaataccatagctcaactatggaactgcctttgatactggttgacttgagtcatatggaagtagatagaatgtgtagtgtagcggtgaaatgcatagatattacacagaataccgattgcgaaggcagtctactacgtatgtactgacgctcatggacgaaagcgtggggagcgaacaggattagataccctggtagtccacgccgtaaacgatggatactagttgttgggcattagctcagtgactaagcgaaagtgataagtatcccacctggggagtacggtcgcaagactg	Bacteria	Bacteroidetes	Bacteroidia	Flavobacteriales	Flavobacteriaceae	Unknown Flavobacteriaceae	Unknown Flavobacteriaceae	6
bbb42dea9e3dd117eeb07d7eb1770031	tacggagggtgcaagcgttaatcggaattactgggcgtaaagcgtacgtaggatgtgatgtaagttggatgtgaaatccccgggcttaacctgggaactgcattcaaaactgcatcgctagagtgtagtagaggtaagcggaatttcgggtgtagcggtgaaatgcgtagatatccgaaagaacatcagtggcgaaggcggcttactggactaacactgactctgaggtacgaaagcgtggggagcaaacaggattagataccctggtagtccacgccgtaaacgatgtcaactagacgttgggctccttgagggcttagtgtcgcagctaacgcgttaagttgaccgcctggggagtacggccgcaaggttg	Bacteria	Proteobacteria	Gammaproteobacteria	Thiotrichales	Thiotrichaceae	Unknown Thiotrichaceae	Unknown Thiotrichaceae	6
bc3feec3617fc35b268e91a29142f8c9	tacggagggggttagcgttgttcggaattactgggcgtaaagcgcacgtaggcggattagtaagttagaggtgaaatcccagggctcaaccctggaactgcctttaatactgctagtcttgagttcgagagaggtaagtggaattccaagtgtagaggtgaaattcgtagatatttggaggaacaccagtggcgaaggcggcttactggctcgatactgacgctgaggtgcgaaagtgtggggagcaaacaggattagataccctggtagtccacaccgtaaacgatgaatgccagacgtcagcaagtatacttgttggtgtcacacctaacggattaagcattccgcctggggagtacggtcgcaagatta	Bacteria	Proteobacteria	Alphaproteobacteria	Rhodobacterales	Rhodobacteraceae	Planktomarina	Unknown Planktomarina	6
bcdb61c897d859cb4a79a74f2bb09683	tacgaagggacctagcgtagttcggaattactgggcttaaagagttcgtaggtggttaaaaaagttgatggtgaaatcccaaggctcaaccttggaactgccatcaaaactttttagctagagtatgatagaggaaagtggaatttctagtgtagaggtgaaattcgtagatattagaaagaacatcaaaagcgaaggcaactttctggatcattactgacactgaggaacgaaagcatgggtagcgaagaggattagataccctcgtagtccatgccgtaaacgatgtgtgctagacgttggaaacttagttttcagtgtcgcagagaaatcattaagcacaccgcctggggagtacgaccgcaaggtta	Bacteria	Proteobacteria	Alphaproteobacteria	SAR11 clade	Unknown SAR11 clade	Unknown SAR11 clade	Unknown SAR11 clade	6
bd1bf8fe1e8a38f009e2fd61c55776d6	tacggaggatccaagcgttatccggaatcattgggtttaaagggtccgcaggcggtcttttaagtcagaggtgaaagcctacagctcaactgtagaacggcctttgaaactgaaagacttgagttattgtgaagtggttagaatgtgtggtgtagcggtgaaatgcatagatatcacacagaataccgattgcgaaggcagatcactaacaatatactgacgctcatggacgaaagcgtggggagcgaacaggattagataccctggtagtccacgccgtaaacgatggatactagctgttcgtctaacattggttagatgagtggctaagcgaaagtgataagtatcccacctggggagtacggtcgcaagactg	Bacteria	Bacteroidetes	Bacteroidia	Flavobacteriales	Flavobacteriaceae	NS4 marine group	Unknown NS4 marine group	6
bd5a3672765ba5db404dcc362bdde218	tacggaaggtgcgagcgttaatcggaattactgggcgtaaagagtacgtaggctgttagataagtcggatgtgaaatccccgggctcaacctgggaactgcatccgaaactatttaactagagtatgggagaggtaagtagaatttccggtgtagcggtgaaatgcgtagatatcggaaggaataccagtggcgaaggcggcttactggaccaatactgacgctgaggtacgaaagcgtggggagcaaacaggattagataccctggtagtccacgccgtaaacgatgagaactagatgttgggaggattggcctttcagtgtcgcagctaacgcattaagttctccgcctggggagtacgaccgcaaggttg	Bacteria	Proteobacteria	Gammaproteobacteria	Unknown Gammaproteobacteria	Unknown Gammaproteobacteria	Unknown Gammaproteobacteria	Unknown Gammaproteobacteria	6
bdf18e8980906003f3978e5ee578c9ea	tacataggggtcaagcgttgtccggatttattgggcgtaaagagctcgtaggcggttcaacaagtcggtcgtaaaagtttagggctcaaccctaaaatgtcgatcgatactgttgtgactaggatacggtagaggtgaatggaattccgagtgtagcggtgaaatgcgtagatattcggaggaacaccaattgcgaaggcagttcactggaccgtgatcgacgctgaggagcgaaagctaggggagcaaacaggattagataccctggtagtcctagctgtaaacgatggatactagatgtaggaactggattgacggtttctgtatcgtagctaacgcgttaagtatcccgcctggggagtacggtcgcaagacta	Bacteria	Actinobacteria	Acidimicrobiia	Actinomarinales	Actinomarinaceae	Candidatus Actinomarina	Unknown Candidatus Actinomarina	6
be1086ef3d83aea682ee3606b6692263	tacatagggtgcaagcgttaatcggaattactgggcgtaaagcgttcgcaggctgttttacaagtcagatgtgaaatccccgagctcaacttgggaactgcgtttgaaactgtaagactagagtgtgtcagaggggggtagaattccatgtgtagcagtgaaatgcgtagatatgtggaggaataccaatggcgaaggcagccccctgggataacactgacgctcatgaacgaaagcgtggggagcaaacaggattagataccctggtagtccacgccctaaacgatgtctactagttgttggtggagtaaaatccatgagtaacgcagctaacgcgtgaagtagaccgcctggggagtacggtcgcaagatta	Bacteria	Proteobacteria	Gammaproteobacteria	Betaproteobacteriales	Methylophilaceae	OM43 clade	Unknown OM43 clade	6
c03234e6e2d8ab7515ca26b31ef7e475	tacggagggtgcaagcgttaatcggaattactgggcgtaaagcgcgcgtaggcggttcggtaagttggatgtgaaagcccagggctcaaccttggaactgcattcaaaactgccaggctagagtacggtagaggggggtagaattccacgtgtagcggtgaaatgcgtagagatgtggaggaataccagtggcgaaggcggccccctggatcgatactgacgctgaggtgcgaaagcgtggggagcaaacaggattagataccctggtagtccacgctgtaaacgatgtcaactagccgttggaggggtaatccctttagtggcgcagctaacgcaataagttgaccgcctggggagtacggtcgcaagatta	Bacteria	Proteobacteria	Gammaproteobacteria	Oceanospirillales	Pseudohongiellaceae	Pseudohongiella	Unknown Pseudohongiella	6
c06f0bf3c1e8ae5fcbfc0882bb5a41c4	tacggagggggttagcgttgttcggaattactgggcgtaaagcgcgcgtaggcggattggaaagttgggggtgaaatcccggggctcaaccccggaactgcctccaaaactgccagtctagagttcgagagaggtgagtggaattccaagtgtagaggtgaaattcgtagatatttggaagaacaccagtggcgaaggcggctcactggctcgatactgacgctgaggtgcgaaagtgtggggagcaaacaggattagataccctggtagtccacaccgtaaacgatgaatgccagtcgtcgggtagtatactattcggtgacacacctaacggattaagcattccgcctggggagtacggtcgcaagatta	Bacteria	Proteobacteria	Alphaproteobacteria	Rhodobacterales	Rhodobacteraceae	Unknown Rhodobacteraceae	Unknown Rhodobacteraceae	6
c083d70bfb8ed45cc4a1cc02120ac27c	tacggatggtgcaagcgttactcggaatcactgggcgtaaagcgttcgtaggtggtttgttaagttggatgtgtaatcccacggctcaaccgtggaactgcgttcaaaactgatgaactagagagcagtaggggacaagggaacttcaggtggagcggtgaaatgcgtagatatctgaaggaacaccgatggcgaaagcacttgtctgggctgattctgacactgaggaacgaaagctagggtagcgaacgggattagataccccggtagtcctagccgtaaacgatggatactagcttgtgggatcttcggatttcacttgcgtagctaacgcgttaagtatcccgcctggggagtatgcacgcaagtgta	Bacteria	Planctomycetes	OM190	Unknown OM190	Unknown OM190	Unknown OM190	Unknown OM190	6
c3e3af816b90df02a0cc14d91a7fee61	aaccagcacctcaagtggtcaggatgattattgggcctaaagcatccgtagcctgttctgtaagttttcggttaaatctatgcgctcaacgtataggctgccgaaaatactgcagaactagggagtgggagaggtagacggtactcggtaggaaggggtaaaatcctttgatctattgatgaccacctgtggcgaaggcggtctaccagaacacgttcgacggtgagggatgaaagctgggggagcaaaccggattagatacccgggtagtcccagctgtaaacgatgcaaactcgatgatgcgttggcttattgctagcgcagtgtcgcagggaagccgttaagtttgccgcctgggaagtacgtacgcaagtatg	Archaea	Thaumarchaeota	Nitrososphaeria	Nitrosopumilales	Nitrosopumilaceae	Candidatus Nitrosopelagicus	Unknown Candidatus Nitrosopelagicus	6
c497da3b39f30aceede6bec3b03cd100	tacgaagggacctagcgtagttcggaattactgggcttaaagagttcgtaggtggttgaaaaagttggtggtgaaatcccagagcttaactctggaactgccatcaaaacttttcagctagagtatgatagaggaaagcagaatttctagtgtagaggtgaaattcgtagatattagaaagaataccaattgcgaaggcagctttctggatcattactgacactgaggaacgaaagcatgggtagcgaagaggattagataccctcgtagtccatgccgtaaacgatgtgtgttagacgttggaaatttattttcagtgtcgcagggaaaccgataaacacaccgcctggggagtacgaccgcaaggtta	Bacteria	Proteobacteria	Alphaproteobacteria	SAR11 clade	Clade I	Clade Ia	Unknown Clade Ia	6
c501af851bdc4bc1d06787c106f961d4	tacggagggtgcaagcgttatccggatttattgggtttaaagggtccgtaggcggatcattaagtcagtggtgaaatccgacagctcaactgtcgaactgccattgatactgatgatcttgagtacggttgaagtaggcggaatatgacatgtagcggtgaaatgcttagatatgtcatggaacaccgattgcgaaggcagcctactaagccgttactgacgctgagggacgaaagtgtggggagcgaacaggattagataccctggtagtccacaccgtaaacgatgattactcggtattggctttattgtcagtgcccaagcgaaagtgataagtaatccacctggggagtacggccgcaaggttg	Bacteria	Bacteroidetes	Bacteroidia	Flavobacteriales	NS9 marine group	Unknown NS9 marine group	Unknown NS9 marine group	6
c52b67e4905220053b1ebf7c86d33971	tacggaggatccaagcgttatccggatttattgggtttaaagggtccgcaggcgggaaactaagtcagtggtgaaatcctacagcttaactgtagaactgccattgatactggttttcttgagtgcacctgaagtgggcggaatgtgtcatgtagcggtgaaatgcttagatatgacacagaacaccaattgcgaaggcagctcactaaagtgtcactgacgctgagggacgaaagcgtggggagcgaacaggattagataccctggtagtccacgccgtaaacgatgatcactagatgttggcgatatattgtcagtatctgagcgaaagcattaagtgatccacctggggagtacggtcgcaagattg	Bacteria	Bacteroidetes	Bacteroidia	Flavobacteriales	NS9 marine group	Unknown NS9 marine group	Unknown NS9 marine group	6
c835ae364a952e5d9377ea9b1b250bda	tacgaagggagctagcgttgttcggatttactgggcgtaaagggcgtgtaggcggattatatagttaggggtgaaatcccggggctcaacctcggaactgcccttaatactaataatctagagtctgtgaggggatagtggaatacctagtgtagaggtgaaattcgtagatattaggtggaacaccagtggcgaaggcgactatctggcacagtactgacgctgaggcgcgaaagcgtggggagcaaacaggattagataccctggtagtccacgccgtaaacgatgtatactagttgtcgggtcttgatactcggtgacgcagctaacgcattaagtataccgcctggggagtacggtcgcaagatta	Bacteria	Proteobacteria	Alphaproteobacteria	Rhodospirillales	Terasakiellaceae	Unknown Terasakiellaceae	Unknown Terasakiellaceae	6
cb1f7f367e2f9227fdac0a609a84056d	tacgaggggtgcaagcgttaatcggaattactgggcgtaaagcgttcgtaggcggttgaataagcaagatgtgaaagcccagggctcaaccttggaactgcattttgaactgttcgactagagtactgtagagggtggtggaatttccagtgtagcggtgaaatgcgtagagattggaaggaacatcagtggcgaaggcggccacctggacagatactgacgctgaggaacgaaagcgtggggagcgaacaggattagataccctggtagtccacgccgtaaacgatgtcaactagccgtttgtgtccttgagacgtgagtggcgcagctaacgcactaagttgaccgcctggggagtacggccgcaaggtta	Bacteria	Proteobacteria	Gammaproteobacteria	Alteromonadales	Colwelliaceae	Colwellia	Unknown Colwellia	6
cf2360beb67a6abc58f468d2106d2aa0	tacgaagggacctagcgtagttcggatttactgggcttaaagagttcgtaggtggttgaaaaagttagtggtgaaatcccagagcttaactctggaactgccactaaaacttttcagctagagtatgatagaggaaagcagaatttctagtgtagaggtgaaattcgtagatattagaaagaataccaattgcgaaggcagctttctggatcattactgacactgaggaacgaaagcatgggtagcgaagaggattagataccctcgtagtccatgccgtaaacgatgtgtgttagacgttggaaatttattttcagtgtcgcagcgaaagcgataaacacaccgcctggggagtacgaccgcaaggtta	Bacteria	Proteobacteria	Alphaproteobacteria	SAR11 clade	Clade I	Clade Ia	Unknown Clade Ia	6
d0b5c17f487e0343cd177bd491e25c41	tacgaagggacctagcgtagttcggaattactgggcttaaagagttcgtaggtggttgaaaaagttggtggtgaaatcccagagcttaactctggaactgccatcaaaacttttcagctagagtatgatagaggaaagcagaatttctagtgtagaggtgaaattcgtagatattagaaagaataccaactgcgaaggcagctttctggatcattactgacactgaggaacgaaagcatgggtagcgaagaggattagataccctcgtagtccatgccgtaaacgatgtgtgttagacgttggaaatttattttcagtgtcgcagggaaaccgataaacacaccgcctggggagtacgaccgcaaggtta	Bacteria	Proteobacteria	Alphaproteobacteria	SAR11 clade	Clade I	Clade Ia	Unknown Clade Ia	6
d24b2d62ecbe6c6d7c00e200b515fc8c	tacggagggtgcaagcgttgctcggaatcactgggcgtaaagcgagcgcaggcggctagataagtcaggtgtgaaagcccggggctcaaccccggaactgcatctgaaactgtctagctagagtacagaagaggaagggggaattccaggtgtagaggtgaaattcgtagatatctggaggaacactcgtggcgaaggcgcctttctggtctgttactgacgctcatgctcgaaagcgtggggagcgaacaggattagataccctggtagtccacgccgtaaacgatgagtgctagttgttggaggtctataccccttcagtgacgcagctaacgcattaagcactccgcctggggagtacggtcgcaagacta	Bacteria	Proteobacteria	Deltaproteobacteria	Bdellovibrionales	Bdellovibrionaceae	OM27 clade	Unknown OM27 clade	6
d3f904c89fe4ebb73b13e028a5574924	tacggaggatccaagcgttatccggaatcattgggtttaaagggtccgtaggcggtcttttaagtcagaggtgaaatcctacagctcaactgtagaattgcctttgatactgaaagacttgagttattgtgaagtagttagaatgtgtggtgtagcggtgaaatgcatagagatcacacagaataccgattgcgaaggcagattactaacaatatactgacgctgagggacgaaagcgtgggtagcgaacaggattagataccctggtagtccacgccgtaaacgatggatactagctgttcgaccaacattggttggttgagtggctaagcgaaagtgataagtatcccacctggggagtacggtcgcaagactg	Bacteria	Bacteroidetes	Bacteroidia	Flavobacteriales	Flavobacteriaceae	NS5 marine group	Unknown NS5 marine group	6
d4462eafbb5cc00e021332fe35dec0ff	tacggagggggctagcgttgctcggaattactgggcgtaaagcgcgcgtaggcggtgaatctagtcaggcgtgaaagcccagggcttaaccctggaattgcgtttgatactggtttactagaattcgagagagggtagtggaatttccagtgtagaggtgaaattcgtagatattggaaagaacaccagtggcgaaggcggctacctggctcgatattgacgctgaggtgcgaaagcgtggggagcgaacgggattagataccccggtagtccacgccgtaaacgatgagtgctagttgttgggcagcttgctgttcagtgacgcagctaacgcgttaagcactccgcctggggagtacggccgcaaggtta	Bacteria	Proteobacteria	Alphaproteobacteria	Rhodospirillales	Magnetospiraceae	Unknown Magnetospiraceae	Unknown Magnetospiraceae	6
d5c7ef3f21279707b9836dfe508d0c50	tacggagggggcaagcgttgttcggaattactgggcgtaaagggcgcgtaggcggccaagtcagtcaggcgtgaaagcccagggctcaaccctggaattgcgtttgatactgcctggctagagaccggaagagggtagtggaattcccagtgtagaggtgaaattcgtagatattgggaagaacaccagtggcgaaggcggctacctggtccggatctgacgctgaggcgcgaaagcgtggggagcaaacaggattagataccctggtagtccacgccgtaaacgatgaatgctagacgtcgggaaacctgtttctcggtgtcgtcgctaacgcattaagcattccgcctggggagtacggccgcaaggtta	Bacteria	Proteobacteria	Alphaproteobacteria	Thalassobaculales	Nisaeaceae	OM75 clade	Unknown OM75 clade	6
d99ea2afa59b049f463d9626672f889a	tacggaggatccaagcgttatccggaatcattgggtttaaagggtccgtaggtggataattaagtcaggggtgaaatcttgcagctcaactgtaaaattgcctttgatactggttatcttgagtcattatgaagtagttagaatatgtagtgtagcggtgaaatgcatagatattacatagaataccaattgcgaaggcagattactaataatgtactgacactgatggacgaaagcgtgggtagcgaacaggattagataccctggtagtccacgccgtaaacgatggttactagctgtgtggacttcggtctgcgtggctaagcgaaagtgataagtaacccacctggggagtacgttcgcaagaatg	Bacteria	Bacteroidetes	Bacteroidia	Flavobacteriales	Flavobacteriaceae	Formosa	Unknown Formosa	6
db0e38d061ca6141c8e75420de8e97e3	tacggagggtgcaagcgttaatcggaattactgggcgtaaagggttcgtaggcggcttagtaagtcggatgtgaaagccccgggcttaacctgggaactgcattcgatactgctaagctagagtatagaagagggaaatggaattccaggtgtagcggtgaaatgcgtagatatctggaggaacaccaatggcgaaggcaatttcctggtctaatactgacgctgatgaacgaaagcgtgggtagcaaacaggattagataccctggtagtccacgccctaaacgatgtcaactagccgttgggcctatttaaaggcttagtggcgcagctaacgcgataagttgaccgcctggggagtacggtcgcaagatta	Bacteria	Proteobacteria	Gammaproteobacteria	Ga0077536	Unknown Ga0077536	Unknown Ga0077536	Unknown Ga0077536	6
dc7bb9a1b24eb37d57daac63d8a485ce	tacgaagggggcgagcgttattcggaattattgggcgtaaagggctcgcaggctgcttgaacagttagacgtgaaatccccgggctcaacctgggaactgcgtttaatactagcaagctagagtaatagagaggaaagtggaactcccagtgtagaggtgaaattcgtagatattgggaagaacaccagtggcgaaagcggctttctggctatttactgacgctgaggagcgaaagcgtggggagcaaacaggattagataccctggtagtccacgccgtaaacgatgtgtgctagatgttggagggatacctttcagtgtcgcagctaacgcactaagcacaccgcctgggaagtacggtcgcaagatta	Bacteria	Proteobacteria	Alphaproteobacteria	Puniceispirillales	SAR116 clade	Unknown SAR116 clade	Unknown SAR116 clade	6
e00966b6215446fd5be9d74c7e1e5c8c	tacgaagggacctagcgtagttcggaattactgggcttaaagagttcgtaggtggttgaaaaagttggtggtgaaatcccagagcttaactctggaactgccatcaaaacttttcagctagagtatgatagaggaaagcagaatttctagtgtagaggtgaaattcgtagatattagaaagaataccgattgcgaaggcagctttctggatcattactgacactgaggaacgaaagcatgggtagcgaagaggattagataccctcgtagtccatgccgtaaacgatgtgtgttagacgttggaaatttattttcagtgtcgcagcgaaagcgataaacacaccgcctggggagtacgaccgcaaggtta	Bacteria	Proteobacteria	Alphaproteobacteria	SAR11 clade	Clade I	Unknown Clade I	Unknown Clade I	6
e58080c0c6e8bd75fb3e7209da37d460	aaccagcacctcaagtggtcaggatgattattgggcctaaagcatccgtagccggctctgtaagttttcggttaaatctgtacgcttaacgtacaggctgccgggaatactgcagagctagggagtgggagaagtagacggtactcggtaggaagtggtaaaatgctttgatctatcgatgaccacctgtggcgaaggcggtctactagaacacgtccgacggtgagggatgaaagctgggggagcaaaccggattagatacccgggtagtcccagctgtaaactatgcaaactcagtgatgcattggcttgtggccaatgcagtgctgcagggaagccgttaagtttgccgcctgggaagtacgtacgcaagtatg	Archaea	Thaumarchaeota	Nitrososphaeria	Nitrosopumilales	Nitrosopumilaceae	Candidatus Nitrosopumilus	Unknown Candidatus Nitrosopumilus	6
e688de2f5edc9aa066b03be13ae673b3	tacggagggggcaagcgttgttcggaattactgggcgtaaagggcgcgtaggcggattggttagtcagatgtgaaatccccgagcttaacttgggaactgcatttgatactgctgatctagagtccgggagaggatagtggaattcccagtgtagaggtgaaattcgtagatattgggaagaacaccagtggcgaaggcggctatctggaccggtactgacgctgaggcgcgaaagcgtggggagcaaacaggattagataccctggtagtccacgccgtaaacgatgtgtgctagacgtcgggggtttcgccttcggtgtcgcagctaacgcactaagcacaccgcctggggagtacgatcgcaagatta	Bacteria	Proteobacteria	Alphaproteobacteria	Rhodospirillales	Magnetospiraceae	Magnetospira	Unknown Magnetospira	6
e6ddd1f6ce622c5526a14bc5cdc0a5fd	tacgaagggggctagcgttgttcggaatcactgggcgtaaagcgtatgtaggcggatcaaaaagttagatgtgaaatccctgggctcaacccaggaactgcatttaaaactagtgatctagaatttggtaggggccagtagaatttccagtgtagaggtgaaattcgtagatattggaaagaataccagtggcgaaggcgactggctgggccatttttgacgctgagatacgaaagcgtgggtagcaaacaggattagataccctggtagtccacgcagtaaacgatgagtgctagtcgctgggacaatagtttcagtgtcgaagctaacgcattaagcactccgcctgggaagtacggtcgcaagatta	Bacteria	Proteobacteria	Alphaproteobacteria	Rhodospirillales	AEGEAN-169 marine group	Unknown AEGEAN-169 marine group	Unknown AEGEAN-169 marine group	6
e7131e7d39007c372bd5d6b4ec59f39d	tacggagggtgcaagcgttatccggatttattaggtttaaagggtccgcaggcggaatattaagtcagtggtgaaagcctacagctcaactgtagaactgccattgaaactgttattcttgagtatggatgaagtgggcggaatatgtcatgtagcggtgaaatgcatagatatgacatggaacaccaattgcgaaggcagctcactaaaccattactgacgctcatggacgaaagcgtggggagcgaacaggattagataccctggtagtccacgccgtaaactatgatcactagatgttggcgatataatgtcagcgtttaagagaaatcgataagtgatccacctggggagtacgttcgcaagaatg	Bacteria	Bacteroidetes	Bacteroidia	Flavobacteriales	NS9 marine group	Unknown NS9 marine group	Unknown NS9 marine group	6
e77a1e9caed761e50935a74dea3a1b66	tacggaaggtgcaagcgttaatcggaattactgggcgtaaagcgcgcgtaggtggtttgttaagttggatgtgaaagccctgggctcaacctaggaactgcatccaaaactgactgactagagtacgatagagggaggtagaattcatagtgtagcggtggaatgcgtagatattatgaagaataccagtggcgaaggcggcctcctggatctgtactgacactgaggtgcgaaagcgtgggtagcgaacaggattagataccctggtagtccacgccgtaaacgatgacaactagctgttgggaggcaatgcctttcagtggcgcagctaacgttttaagttgtccgcctggggagtacggccgcaaggcta	Bacteria	Proteobacteria	Gammaproteobacteria	SAR86 clade	Unknown SAR86 clade	Unknown SAR86 clade	Unknown SAR86 clade	6
e83666c98a00c69e3cb027043c19ce40	tacagagggcccgagcgttaatcggaatcactgggcttaaagagtgtgtaggcggacatataggtactttgtgaaatcccacggctcaaccgtggaatagcttggtaaaccatatgtcttgaggcaggtaggggtggtcggaacgataggtggagcggtgaaatgcgtagatatctatcggaacgccaacggagaagtcaggccactgggcctgtcctgacgctgagacacgaaagcatgggtagcgaacgggattagataccccggtagtccatgccgtaaacgatgcgaactagatcgaggaggtttgacgccctcttggtcgaagcaaaagtgttaagttcgccgcctggggagtacggtcgcaaggcta	Bacteria	Planctomycetes	Phycisphaerae	Phycisphaerales	Phycisphaeraceae	CL500-3	Unknown CL500-3	6
e94c43a6a4852fa204461351fbaaa24a	tacgggagtggcaagcgttatccggaattattgggcgtaaagcgtccgcaggcggcccttcaagtctgctgttaaaaagtggagcttaactccatcatggcagtggaaactgaggggcttgagtgtggtaggggcagagggaattcccggtgtagcggtgaaatgcgtagatatcgggaagaacaccagtggcgaaggcgctctgctgggccatcactgacgctcatggacgaaagccaggggagcgaaagggattagatacccctgtagtcctggccgtaaacgatgaacactaggtgtcgggggaatcgaccccctcggtgtcgtagccaacgcgttaagtgttccgcctggggagtacgcacgcaagtgtg	Bacteria	Cyanobacteria	Oxyphotobacteria	Synechococcales	Cyanobiaceae	Synechococcus CC9902	Unknown Synechococcus CC9902	6
e9e40945b6ea0ad3b0b78f3e2b5a8368	tacggaaggtcctagcgttgttcggaattactgggcgtaaagagtatgtaggcggaacagaaagttagaagtgaaatccctgggctcaacctaggaattgcttttaaaacttctgttcttgaattcaggagaggatagtggaatttccagtgtagaggtgaaattcgtagatattggaaggaacaccagtggcgaaggcggctatctggactgacattgacgctgagatacgaaggcatgggtagcaaacgggattagataccccggtagtccatgcagtaaacgatggatgctagtcgtcggacttttgttcggtgtcgtagctaacgcgttaagcatcccgcctggggagtacggtcgcaagatta	Bacteria	Proteobacteria	Alphaproteobacteria	Rhodospirillales	AEGEAN-169 marine group	Unknown AEGEAN-169 marine group	Unknown AEGEAN-169 marine group	6
ed569e95733f71dba66347c5baaffa37	tacggagggtccaagcgttaatcggaattactgggcgtaaagcgcgcgtaggcggttaagtaagtcggatgtgaaagcccagggctcaaccctggaattgcattcgatactgcttgactagagtatggtagagggaagtggaatttcaagtgtagcggtgaaatgcgtagatatttgaaggaacaccagtggcgaaggcgacttcctgggccaatactgacgctgaggtgcgaaagcgtggggagcgaacaggattagataccctggtagtccacgccgtaaacgatgagaactagatgtcgggggggttgcccttcggtgtcgcagctaacgcgttaagttctccgcctggggagtacgccggcaacggta	Bacteria	Proteobacteria	Gammaproteobacteria	Steroidobacterales	Woeseiaceae	Woeseia	Unknown Woeseia	6
efc318fcdf3eec167c07aca741f91d78	taccggcagctcgagtggtcgtcgcttttattgggcctaaaacgtccgtagcctgtttggtaaatctatgggtaaatcaacgagcttaactcgttgaattctgcagagactgccagactagggaccgggagaggtatgaggtactctgggggtaggggtaaaatcctgtcatcctcagaggaccacctgttgcgaaggcgtcatactggaacggatccgacggtcagggacgaagcctaggggcacgaaccggattagatacccgggtagtcctaggtgtaaacgctgtggatttggtgtgtggggtccgcaatgggccccatgtgccggagtgaagatgttaaatccactgcctggggagtacggtcgcaaggctg	Archaea	Euryarchaeota	Thermoplasmata	Marine Group II	Unknown Marine Group II	Unknown Marine Group II	Unknown Marine Group II	6
f04a8843b50a1c93fd808b6e2c41c462	tacggagggtccgagcgttgtccggaattattgggtttaaagggtacgtaggctgattaatcagtcagagctgaaatcctatggcttaaccatagaactggctttgatactgttaatcttgagtatggtagagataggcggaatttataatgtagcggtgaaatgcatagatattataaagaacaccgatagcgaaggcagcttgttggaccataactgacgctaatgtacgaaagtgcgggtatcgaacaggattagataccctggtagtccgcaccgtaaacgatgctcactcgttgttggcgataaacagtcagcgaccaagcgaaagcgttaagtgagccacctggggagtacgatcgcaagattg	Bacteria	Bacteroidetes	Bacteroidia	Cytophagales	Cyclobacteriaceae	Unknown Cyclobacteriaceae	Unknown Cyclobacteriaceae	6
f2227b68f59daa96a71c98e3f859f19b	tacagagggtgcaagcgttgttcggaatcattgggcgtaaagcgcgcgtaggcggttacgtaagtctgatgtgaaagcccggggcttaacctcggaagtgcatcggaaactgcgtaacttgagtctcggagagggtggtggaattccaggtgtagaggtgaaattcgtagatatctggaggaacatcggtggcgaaggcgaccacctggacgatgactgacgctgaggtgcgaaagcgtgggtagcaaacaggattagataccctggtagtccacgccgtaaacgatggatactaggcgcagcgggtattgacccctgctgtgccgtagctaacgcattaagtatcccgcctgggaagtacggccgcaaggtta	Bacteria	Proteobacteria	Deltaproteobacteria	Myxococcales	P3OB-42	Unknown P3OB-42	Unknown P3OB-42	6
f35e22bbc30a072caa6b6f67fb160027	tacggaggatccaagcgttatccggaattattgggtttaaagggtccgtaggtggacaattaagtcagaggtgaaatcctgcagctcaactgtagaattgcctttgaaactggttgtcttgagtcattatgaagtggttagaatgtgtagtgtagcggtgaaatgcatagatattacacagaataccaattgcgaaggcagatcactaataatgtactgacactgatggacgaaagcgtgggtagcgaacaggattagataccctggtagtccacgccgtaaacgatggtcactagctgttcggacttcggtctgagtggctaagcgaaagtgataagtgacccacctggggagtacgttcgcaagaatg	Bacteria	Bacteroidetes	Bacteroidia	Flavobacteriales	Flavobacteriaceae	NS2b marine group	Unknown NS2b marine group	6
f3867ccb9f5b0fc240dc553918bc18fd	tacggagggggttagcgttgttcggaattactgggcgtaaagcgcacgtaggcggattagtcagtcaggggtgaaatcccgaggctcaacctcggaactgcctttgatactgctagtctagagttcgagagaggtgagtggaattccgagtgtagaggtgaaattcgtagatattcggaggaacaccagtggcgaaggcggctcactggctcgatactgacgctgaggtgcgaaagcgtggggagcaaacaggattagataccctggtagtccacgccgtaaacgatgagagctagtcgtcggggggcatgcccttcggtgacgcagttaacgcattaagctctccgcctggggagtacggtcgcaagatta	Bacteria	Proteobacteria	Alphaproteobacteria	Rhodobacterales	Rhodobacteraceae	Unknown Rhodobacteraceae	Unknown Rhodobacteraceae	6
f69b8df7b121686deff6335e7f1e0c4f	tacgaagggacctagcgtagttcggaattactgggcgtaaagagtatgtaggcggctagataagttaattgtgaaagcccaaagcttaactttggaactgcaattaaaactatttagctggagtatgatagaggaaagcggaatacatagtgtagaggtgaaattcgtagatattatgtagaacaccagttgcgaaggcggctttctggatcattactgacgctgagatacgaaagtatgggtagcgaagaggattagataccctcgtagtccataccataaacgatgattattaaatgtggggaattatttctctgtattatagctaacgcgttaaataatccgcctggggagtacgaccgcaaggtta	Bacteria	Proteobacteria	Alphaproteobacteria	SAR11 clade	Clade III	Unknown Clade III	Unknown Clade III	6
f8cf2d50d7bb39ce5dc1c680f45073d8	tacgaagggacctagcgtagttcggaattactgggcttaaagagctcgtaggtggttagaaaagttgatggtgaaatcccaaggctcaaccttggaactgccatcaaaactttttagctagagtgtgatagaggaaagtggaatttctagtgtagaggtgaaattcgtagatattagaaagaacaccaaatgcgaaggcaactttctgggtcacaactgacactgaggagcgaaagcatgggtagcgaagaggattagataccctcgtagtccatgccgtaaacgatgtgtgctagacgttggaaatttatttttcagtgtcgcagcgaaagcattaagcacaccgcctggggagtacgaccgcaaggtta	Bacteria	Proteobacteria	Alphaproteobacteria	SAR11 clade	Clade II	Unknown Clade II	Unknown Clade II	6
fbb5805b135e00a109456612f9a9313d	tacggagggggttagcgttgttcggaattactgggcgtaaagcgcacgtaggcggattagtaagttaagggtgaaatcccagggctcaaccctggaactgcctttaatactgctagtcttgagttcgagagaggtaagtggaattccaagtgtagaggtgaaattcgtagatatttggaggaacaccagtggcgaaggcggcttactggctcgaaactgacgctgaggtgcgaaagtgtggggagcaaacaggattagataccctggtagtccacaccgtaaacgatgaatgccagacgtcagcaagtatacttgttggtgtcacacctaacggattaagcattccgcctggggagtacggtcgcaagatta	Bacteria	Proteobacteria	Alphaproteobacteria	Rhodobacterales	Rhodobacteraceae	Planktomarina	Unknown Planktomarina	6
fcfbd86ecc7ef700ff138cfa8f2f3d40	tacggagggggcaaacgttattcggatttactgggcgtaaagggttcgtaggcggttttttaagttagatgtgaaagcttgaagcttaacttcaaaatagcatctaaaactgaattactagattcttggagaggtagatggaattaccggtgtagcggtgaaatgcgtagatatcggtaggaacaccagtggcgaaagcgatctactggacaagtaatgacgctgagggacgaaagcgtgggtagcaaacaggattagataccctggtagtccacgccctaaacgatgaatactagatgttggattttttcagtatcgtagctaacgtattaagtattccgcctggggagtacggtcgcaaggctg	Bacteria	Dadabacteria	Dadabacteriia	Dadabacteriales	Unknown Dadabacteriales	Unknown Dadabacteriales	Unknown Dadabacteriales	6
fdda920342718664954a19008c834d88	tacggagggtgcaagcgttgctcggaatcactgggcgtaaagcggacgcaggcggaacgttaagttggatgtgaaagccccgggctcaacccgggaactgcattcaaaactggcgttcttgagttcaagagagggtggtggaattcctggtgtagaggtgaaattcgttgatatcaggaggaacaccggcggcgaaggcggccacctggcttgatactgacgctcatgtccgaaagcgtggggagcaaacaggattagataccctggtagtccacgccgtaaacgatgaatgctaggtgttggggatattcactttctcagtgccgtaagttaacgcattaagcattccgcctggggagtacggtcgcaagacta	Bacteria	Proteobacteria	Deltaproteobacteria	Bdellovibrionales	Bdellovibrionaceae	OM27 clade	Unknown OM27 clade	6
ffec0d080d61f2b82dde351ab6f0a910	tacggagggtccaagcgttaatcggaattactgggcgtaaagcgcgcgtaggcggtttagcaagttgtatgtgaaagccctgggctcaacctaggaactgcatccaaaactactaagctagagtacgagagaggagagtagaatttctggtgtagcggtgaaatgcgtagatatcagaaggaataccaatggcgaaggcagctctctggctcgtaactgacgctgaggtgcgaaagcgtgggtagcaaacaggattagataccctggtagtccacgccgtaaacgatgacaactagccgttgggcagatttaactgttcagtggcacagctaacgcattaagttgtccgcctggggagtacggccgcaaggcta	Bacteria	Proteobacteria	Gammaproteobacteria	SAR86 clade	Unknown SAR86 clade	Unknown SAR86 clade	Unknown SAR86 clade	6
04e2b2ab4c4d4fd0f5b46f83a7499478	tacgaagggtgcaagcgttattcggatttactgggcgtaaagcgcgcgcaggcggattgataagtcagatgtgaaatctcggggctcaaccccgaaactgcgtctgaaactatcaatctagagttatggagggggaagtggaatttcgcatgtaggggtaaaatccgtagagatgcgaaggaacaccagaggcgaaggcgacttcctggccatatactgacgctgaggcgcgaaagcgtggggagcaaacaggattagataccctggtagtccacgccgtaaacgatgtgcactagatttggggggtttgaccccttccgagtcgcagctaacgcattaagtgcaccgcctggggagtacggtcgcaagacta	Bacteria	Proteobacteria	Deltaproteobacteria	Bdellovibrionales	Bacteriovoracaceae	Peredibacter	Unknown Peredibacter	7
06b38c9c1b4191b8a7cb9d3b4e5aa40a	tacggagggtgcaagcgttatccggaatcactgggtttaaagggtgcgtaggtggtttagtaagtcagatgtgaaagcccggcgctcaacgtcggaattgcatttgatactgctgaacttgaatcaggttgaggtgggcggaatgtggcatgtagcggtgaaatgcatagatatgccatagaacaccaattgcgaaggcagctcactggccctgaattgacactgaggcacgaaagcgtggggagcgaacaggattagataccctggtagtccacgccctaaacgatgcttactcgatattcggtcgtaagacggagtgtccaagggaaaccgataagtaagccacctggggagtacgttcgcaagaatg	Bacteria	Bacteroidetes	Bacteroidia	Chitinophagales	Saprospiraceae	Lewinella	Unknown Lewinella	7
098148fd37c4e150eeb8daae24b7faa5	tacgaagggggctagcgttgttcggaattactgggcgtaaagcgcgcgtaggcgggctattaagccagatgtgaaagcccggagctcaactccggaattgcatttggaactggtagcctagagaccaggagaggttagcggaataccgagtgtagaggtgaaattcgtagatattcggtggaacaccagtggcgaaggcggctaactggactggtactgacgctgaggcgcgaaagtgtggggagcaaacaggattagataccctggtagtccacaccgtaaacgatgaatgctagttgtctgtgtgcatgcatacaggtgacgcagctaacgcattaagcattccgcctggggagtacggccgcaaggtta	Bacteria	Proteobacteria	Alphaproteobacteria	Caulobacterales	Hyphomonadaceae	Henriciella	Unknown Henriciella	7
0d754b3546373fe64021cd1d8957fa91	tacggagggtgcgagcgttaatcggaattactgggcgtaaagcgcacgcaggcggtttgttaagctagatgtgaaagccccgggctcaacctgggacggtcatttagaactggcagactagagtcttggagaggggagtggaattccaggtgtagcggtgaaatgcgtagatatctggaggaacatcagtggcgaaggcgactccctggccaaagactgacgctcatgtgcgaaagtgtgggtagcgaacaggattagataccctggtagtccacaccgtaaacgctgtctactagctgtttgtggctttaagccgtgagtagcgaagctaacgcgataagtagaccgcctggggagtacggccgcaaggtta	Bacteria	Proteobacteria	Gammaproteobacteria	Alteromonadales	Alteromonadaceae	Alteromonas	Unknown Alteromonas	7
0f90b77a10e5cae78cfc235d73e3baf4	tacggagggtgcgagcgttaatcggaattactgggcgtaaagcgcacgcaggcggtttgttaagctagatgtgaaagccccgggctcaacctgggacggtcatttagaactggcagactagagtcttggagaggggagtggaattccaggtgtagcggtgaaatgcgtagatatctggaggaacatcagtggcgaaggcgactccctggccaaagactgacgctcatgtgcgaaagtgtgggtagcgaacaggattagataccctggtagtccacaccgtaaacgctgtctactagctgtttgtgactttaagtcgtgagtagcgaagctaacgcgataagtagaccgcctggggagtacggccgcaaggtta	Bacteria	Proteobacteria	Gammaproteobacteria	Alteromonadales	Alteromonadaceae	Alteromonas	Unknown Alteromonas	7
18715f11d0134543b6ebc1f1da700b24	tacggggggagcgagcgttgttcggaatcactgggcgtaaagcgtgcgcaggcggattggcaagtcagaagtgaaatcccagggctcaaccctggaactgcttttgaaactgcctttctagagtatggtagaggttgggagaattcctagtgtagaggtgaaattcgtagatattaggaggaataccagtggcgtaggcgcccaactggaccattactgacgctcaggcacgaaagcgtggggagcaaacaggattagataccctggtagtccacgccctaaacgatgtgtgctagttgttagtccttcagggattagtgacgcagctaacgcgttaagcacaccgcctggggagtacggccgcaaggtta	Bacteria	Proteobacteria	Alphaproteobacteria	Micavibrionales	Micavibrionaceae	Unknown Micavibrionaceae	Unknown Micavibrionaceae	7
1ec66bdc2de4cf97bf39cf37d2cd8bb5	tacggaggatccaagcgttatccggaatcattgggtttaaagggtccgtaggtggataattaagtcagaggtgaaatcctgcagctcaactgtagaattgcctttgatactggttatcttgaattattatgaagtagttagaatatgtagtgtagcggtgaaatgcatagatattacatagaataccaattgcgaaggcagattactaataatatattgacactgatggacgaaagcgtggggagcgaacaggattagataccctggtagtccacgccgtaaacgatggatactagctgttcggagcaatctgagtggctaagcgaaagtgataagtatcccacctggggagtacgttcgcaagaatg	Bacteria	Bacteroidetes	Bacteroidia	Flavobacteriales	Flavobacteriaceae	Unknown Flavobacteriaceae	Unknown Flavobacteriaceae	7
25d091a165ce791a2a7b9b7e29e7e78f	tacggagggtccaagcgttatccggaatcattgggtttaaagggtccgtaggcgggataataagtcagtggtgaaagtctgcagctcaactgtagaattgccattgatactgttgttcttgaattattatgaagtggttggaatgagtagtgtagcggtgaaatgcatagatattactcagaacacctattgcgaaggcagatcactaataatatattgacgctgagggacgaaagcgtaggtagcgaacaggattagataccctggtagtctacgccgtaaacgatggttactagctgttcggctcgattgagagctgagtggttaagcgaaagtgataagtaacccacctggggagtacgttcgcaagaatg	Bacteria	Bacteroidetes	Bacteroidia	Flavobacteriales	Flavobacteriaceae	Gramella	Unknown Gramella	7
2997f1920aefbb91632b549f2538b73b	tacgaagggacctagcgtagttcggaattactgggcttaaagagttcgtaggtggttgaaaaagttagtggtgaaatcccagagcttaactctggaactgccattaaaacttttcagctagagtatgatagaggaaagcagaatttctagtgtagaggtgaaattcgtagatattagaaagaataccaattgcgaaggcagctttctggatcattactgacactgaggaacgaaagcatgggtagcgaagaggattagataccctcgtagtccatgccgtaaacgatgtgtgttagacgttggaaatttattttcagtgtcgcagcgaaagcgataaacacaccgcctggggagtacgaccgcaaggtta	Bacteria	Proteobacteria	Alphaproteobacteria	SAR11 clade	Clade I	Clade Ia	Unknown Clade Ia	7
32162e789a80e101f7950eadf634dbff	tacgtagggtccgagcgttgtccggaattattgggcgtaaagggctcgtaggcggtttgtcgcgtcgggagtgaaaacaccgggcttaactcggtgcttgctttcgatacgggcagactagaggcattcaggggagaacggaattcctggtgtagcggtgaaatgcgcagatatcaggaggaacaccggtggcgaaggcggttctctgggaatgtcctgacgctgaggagcgaaagtgtggggagcgaacaggattagataccctggtagtccacaccgtaaacgttgggcgctaggtgtgggatccattccacgggttccgtgccgcagctaacgcattaagcgccccgcctggggagtacggccgcaaggcta	Bacteria	Actinobacteria	Actinobacteria	Propionibacteriales	Nocardioidaceae	Nocardioides	Unknown Nocardioides	7
39451f3bca34f286f3180a138499c492	tacggagggtgcaagcgttgtccggatttattgggtttaaagggtgcgtaggcggcccgttaagtccggggtgaaagcccacagctcaactgtggaactgccctggatactggcgggcttgagtccagacgaggttggcggaatggaaggtgtagcggtgaaatgcatagataccttccagaaccccgattgcgtaggcagctgactaggctggtactgacgctgaggcacgaaagcgtggggagcgaacaggattagataccctggtagtccacgccgtaaacgatggatactcgctggtagcgatatactgttactggcttagcgaaagcggtaagtatcccacctggggagtacgctcgcaagagtg	Bacteria	Bacteroidetes	Bacteroidia	Cytophagales	Hymenobacteraceae	Hymenobacter	Unknown Hymenobacter	7
3cc16fb5b5c0dcd00987d1366dcc7dcd	tacggagggtccgagcgttatccggaattattgggtttaaagggtccgtaggcgggccgataagtcaggggtgaaagtctgccgctcaacggtagaactgcctttgatactgtcggtcttgagttatagtgaagttgccggaatatgtagtgtagcggtgaaatgcatagatattacatagaacaccgattgcgaaggcaggtgactaactatatactgacgctgatggacgaaagcgtggggagcgaacaggattagataccctggtagtccacgccgtaaacgatggatactagctgtccggaaccttgagttctgggcggccaagcgaaagtgataagtatcccacctggggagtacgttcgcaagaatg	Bacteria	Bacteroidetes	Bacteroidia	Flavobacteriales	Flavobacteriaceae	Maribacter	Unknown Maribacter	7
4165795d94788940d1358211628f9703	tacgtagggtgcaagcgttaatcggaattactgggcgtaaagcgtgcgcaggcggttatataagacagatgtgaaatccccgggctcaacctgggaactgcatttgtgactgtatagctagagtacggtagagggggatggaattccgcgtgtagcagtgaaatgcgtagatatgcggaggaacaccgatggcgaaggcaatcccctggacctgtactgacgctcatgcacgaaagcgtggggagcaaacaggattagataccctggtagtccacgccctaaacgatgtcaactggttgttgggtcttcactgactcagtaacgaagctaacgcgtgaagttgaccgcctggggagtacggccgcaaggttg	Bacteria	Proteobacteria	Gammaproteobacteria	Betaproteobacteriales	Burkholderiaceae	Unknown Burkholderiaceae	Unknown Burkholderiaceae	7
4bf0922f1b71f1fbfe243272e71eab0e	tacgaagggggctagcgttgttcggaattactgggcgtaaagcgcacgtaggcggatcgttaagtgaggggtgaaatcccagggctcaaccctggaactgcctttcatactggcgatcttgagttcgagagaggtgagtggaattccgagtgtagaggtgaaattcgtagatattcggaggaacaccagtggcgaaggcggctcactggctcgatactgacgctgaggtgcgaaagcgtggggagcaaacaggattagataccctggtagtccacgccgtaaacgatgaatgttagccgtcgggcagtttactgttcggtggcgcagctaacgcattaaacattccgcctggggagtacggtcgcaagatta	Bacteria	Proteobacteria	Alphaproteobacteria	Rhizobiales	Rhizobiaceae	Hoeflea	Unknown Hoeflea	7
531abeb510e182dfee85e6579c0ab60b	tacggagggggttagcgttgttcggaattactgggcgtaaagcgtacgtaggcggatcagaaagttgggggtgaaatcccggggctcaaccccggaactgcctccaaaactcctggtcttgagttcgagagaggtgagtggaattccaagtgtagaggtgaaattcgtagatatttggaggaacaccagtggcgaaggcggctcactggctcgatactgacgctgaggtacgaaagtgtggggagcaaacaggattagataccctggtagtccacaccgtaaacgatgaatgccagtcgtcgggcagtatactgttcggtgacacacctaacggattaagcattccgcctggggagtacggtcgcaagatta	Bacteria	Proteobacteria	Alphaproteobacteria	Rhodobacterales	Rhodobacteraceae	Sulfitobacter	Unknown Sulfitobacter	7
5c732fa1fcd37fb805cd85824000d208	tacagagggtgcgagcgttaatcggatttactgggcgtaaagcgtgcgtaggcggctgattaagtcggatgtgaaatccctgagcttaacttaggaattgcattcgatactggtcagctagagtatgggagaggatggtagaattccaggtgtagcggtgaaatgcgtagagatctggaggaataccgatggcgaaggcagccatctggcctaatactgacgctgaggtacgaaagcatggggagcaaacaggattagataccctggtagtccatgccgtaaacgatgtctactagccgttggggcctttgaggctttagtggcgcagctaacgcgataagtagaccgcctggggagtacggtcgcaagacta	Bacteria	Proteobacteria	Gammaproteobacteria	Pseudomonadales	Moraxellaceae	Acinetobacter	Unknown Acinetobacter	7
5ff0c8de3284360ad3c5cfa24af2baad	tacggagggtccgagcgttatccggaatcattgggtttaaagggtccgcaggcggccagataagtcagtggtgaaattccgtggctcaaccacggaactgccattgatactgtttggcttgaatcagttcgaggatgccggaatgtgtggtgtagcggtgaaatgcatagatatcacacagaacaccaattgcgaaggcaggtgtccagaactgtattgacgctgatggacgaaagcgtgggtagcgaacaggattagataccctggtagtccacgccgtaaacgatggtcactagctgtccggacttaggtctgggtggccaagcgaaagtgataagtgacccacctggggagtacgttcgcaagaatg	Bacteria	Bacteroidetes	Bacteroidia	Flavobacteriales	Flavobacteriaceae	Croceibacter	Unknown Croceibacter	7
6c96a1695f90c8c98ef17b98af81c5b3	tacgaagggggctagcgttgctcggaattactgggcgtaaagggagcgtaggcggacatttaagtcaggggtgaaatcccggggctcaacctcggaattgcctttgatactgggtgtcttgagtgtgagagaggtatgtggaactccgagtgtagaggtgaaattcgtagatattcggaagaacaccagtggcgaaggcgacatactggctcattactgacgctgaggctcgaaagcgtggggagcaaacaggattagataccctggtagtccacgccgtaaacgatgattgctagttgtcgggatgcatgcatttcggtgacgcagctaacgcattaagcaatccgcctggggagtacggtcgcaagatta	Bacteria	Proteobacteria	Alphaproteobacteria	Caulobacterales	Caulobacteraceae	Brevundimonas	Unknown Brevundimonas	7
7a2aee24054fc5614d127025c3903048	tacagagggtgcaagcgttaatcggaattactgggcgtaaagcgagcgtaggtggcttgataagtcagatgtgaaatccccgggcttaacctgggaactgcatctgatactgttaggctagaataggtgagaggaaggtagaattccaggtgtagcggtgaaatgcgtagagatctggaggaataccgatggcgaaggcagccttctggcatcatattgacactgaggttcgaaagcgtgggtagcaaacaggattagataccctggtagtccacgccgtaaacgatgtctactagtcgttgggtcccttgaggacttagtgacgcagctaacgcaataagtagaccgcctggggagtacggccgcaaggtta	Bacteria	Proteobacteria	Gammaproteobacteria	Pseudomonadales	Moraxellaceae	Psychrobacter	Unknown Psychrobacter	7
7d13dad4cb9c4076e81815e263c1e9bf	tacgaatggggcaagcgttgttcggaatcactgggcgtaaagcgtatgtaggcggttttccaagtcaggagtgaaatcccagggctcaaccctggaacggctcttgaaactggatcactagagtcccggagaggttggcggaattccgagtgtagaggtgaaattcgcagatattcggaggaacaccagtggcgaaggcggccaactggacgggaactgacgctcagatacgaaagcgtggggagcaaacaggattagataccctggtagtccacgccgtaaacgatgtgtgctagttgttgggcatcatagatgttcagtgacgaagctaacgcgataagcacaccgcctggggagtacggtcgcaagatta	Bacteria	Proteobacteria	Alphaproteobacteria	Micavibrionales	Micavibrionaceae	Unknown Micavibrionaceae	Unknown Micavibrionaceae	7
7d6821d409bbdd646a1b2a5f116ac895	tacagagggtgcaagcgttaatcggaattactgggcgtaaagcgcgcgtaggtggtttgttaagttgaatgtgaaagccccgggctcaacctgggaactgcatccaaaactggcaagctagagtacagtagagggtggtggaatttcctgtgtagcggtgaaatgcgtagatataggaaggaacaccagtggcgaaggcgaccacctggactgatactgacactgaggtgcgaaagcgtggggagcaaacaggattagataccctggtagtccacgccgtaaacgatgtcaactagccgttggaatccttgagattttagtggcgcagctaacgcattaagttgaccgcctggggagtacggccgcaaggtta	Bacteria	Proteobacteria	Gammaproteobacteria	Pseudomonadales	Pseudomonadaceae	Pseudomonas	Unknown Pseudomonas	7
7f7463b43f54eeca33612b025968e340	tacggagggtgcaagcgttaatcggaattactgggcgtaaagcgcgcgtaggtggcttgataagccggttgtgaaagccccgggctcaacctgggaacggcatccggaactgtcaagctagagtgcaggagaggaaggtagaattcccggtgtagcggtgaaatgcgtagagatcgggaggaataccagtggcgaaggcggccttctggactgacactgacactgaggtgcgaaagcgtgggtagcaaacaggattagataccctggtagtccacgccgtaaacgatgtcgaccagccgttgggtgcctagcgcactttgtggcgaagttaacgcgataagtcgaccgcctggggagtacggccgcaaggtta	Bacteria	Proteobacteria	Gammaproteobacteria	Oceanospirillales	Halomonadaceae	Halomonas	Unknown Halomonas	7
807c6e482d942279c05ace550abbd050	tacggagggtccgagcgttatccggaatcattgggtttaaagggtccgtaggcgggcggctaagtcagtggtgaaagtctgtggctcaaccatagaattgccattgatactggtcgtcttgaatcaatgtgaagtggttagaatgagtagtgtagcggtgaaatgcatagatattactcagaataccgattgcgaaggcagatcactaacattgtattgacgctgagggacgaaagcgtggggagcgaacaggattagataccctggtagtccacgccgtaaacgatggatactagctgtgcggactttggtctgcgtggctaagcgaaagtgataagtatcccacctggggagtacgttcgcaagaatg	Bacteria	Bacteroidetes	Bacteroidia	Flavobacteriales	Flavobacteriaceae	Jejudonia	Unknown Jejudonia	7
812214fd48e2ebc3c188f54f83af2ee8	tacagagggtgcaagcgttaatcggaattactgggcgtaaagcgcgcgtaggtggtttgttaagttgaatgtgaaagccccgggctcaacctgggaactgcatccaaaactggcaagctagagtacggtagagggtggtggaatttcctgtgtagcggtgaaatgcgtagatataggaaggaacaccagtggcgaaggcgaccacctggactgatactgacactgaggtgcgaaagcgtggggagcaaacaggattagataccctggtagtccacgccgtaaacgatgtcaactagccgttggaatccttgagattttagtggcgcagctaacgcattaagttgaccgcctggggagtacggccgcaaggtta	Bacteria	Proteobacteria	Gammaproteobacteria	Pseudomonadales	Pseudomonadaceae	Pseudomonas	Unknown Pseudomonas	7
918a4f744b7ff4b40b33e4a714fe6e2b	tacggagggtgcgagcgttgtccggatttattgggtttaaagggtgcgcaggtggcccggccagtcagtggtgaaatgcggccgctcaacggtcgaactgccattgatactaccgggcttgagacaagtggaggctgccggaacggacggtgtagcggtgaaatgcatagatatcgtccagaacgccaattgcgaaggcaggtggctacgcttgatctgacactgaggcacgaaagcgtggggagcgaacaggattagataccctggtagtccacgccgtaaacgatgaggactcgctgccggccctttggggtcggtggcctagggaaaccgttaagtcctccacctggggagtacgccggcaacggtg	Bacteria	Bacteroidetes	Bacteroidia	Cytophagales	Spirosomaceae	Persicitalea	Unknown Persicitalea	7
9c042084a6af4050ce9a305624dcd34f	tacggagggtgcaagcgttatccggaatcattgggtttaaagggtccgcaggcgggaagataagtcagtggtgaaatctcacagctcaactgtgaaactgccattgatactgtctttcttgaattcgatcgaagtgggcggaatatgacatgtagcggtgaaatgcttagatatgtcatagaacaccgatagcgaaggcagctcactaggtctggattgacgctcagggacgaaagcgtggggagcaaacaggattagataccctggtagtccacgccgtaaactatcaatactcgttctcagctcttcggagttggggaccaagcgaaagtgataagtattgcacctggggagtacgatcgcaaggttg	Bacteria	Bacteroidetes	Bacteroidia	Flavobacteriales	Crocinitomicaceae	Fluviicola	Unknown Fluviicola	7
a2b73c414910bf63bc8b9b0694dbab7d	tacggagggtgcaagcgttaatcggaattactgggcgtaaagcgcgcgtaggcggtttgttaagtcagatgtgaaatccccgggctcaacctgggaatggcatttgagactggcaggctagagtatggtagaggtgagtggaatttcaggtgtagcggtgaaatgcgtagagatctgaaggaacatcagtggcgaaggcgactcactgggccattactgacgctgaggtgcgaaagcgtgggtagcaaacaggattagataccctggtagtccacgccctaaacgatgtcaactaggtgtatggagaatttattctttgtgtatcgaagctaacgcgataagttgaccgcctggggagtacggtcgcaagacta	Bacteria	Proteobacteria	Gammaproteobacteria	Nitrosococcales	Methylophagaceae	Methylophaga	Unknown Methylophaga	7
a424f113579829c91a702ee30770b63a	tacgaatggagcaagcgttgttcggaatcactgggcttaaagcgtgcgcaggcggacttacaagtcaggagtgaaatcccagggctcaaccctggaactgcttctgaaactgtaagtctagaattcgggagaggccagtagaattcccagtgtagaggtgaaattcgcagagattgggaggaataccagtggcgtaggcgactggctggaccgatattgacgctcatgtacgaaagcgtggggagcaaacaggattagataccctggtagtccacgccgtaaacgatgtgtgctagttgtcggggtccatagggcttcggtgacgcagagaaatcattaagcacaccgcctggggagtacggccgcaaggtta	Bacteria	Proteobacteria	Alphaproteobacteria	Micavibrionales	Micavibrionaceae	Unknown Micavibrionaceae	Unknown Micavibrionaceae	7
a594a2db0ceea408a3931a4465c05420	tacgtagggtgcgagcgttgtccggaattactgggcgtaaagagttcgtaggcggtttgtcgcgtcgtttgtgaaaacccggggctcaacttcgggcttgcaggcgatacgggcagacttgagtgtttcaggggagactggaattcctggtgtagcggtgaaatgcgcagatatcaggaggaacaccggtggcgaaggcgggtctctgggaaacaactgacgctgaggaacgaaagcgtgggtagcaaacaggattagataccctggtagtccacgccgtaaacggtgggcgctaggtgtgggttccttccacgggatctgtgccgtagctaacgcattaagcgccccgcctggggagtacggccgcaaggcta	Bacteria	Actinobacteria	Actinobacteria	Corynebacteriales	Nocardiaceae	Rhodococcus	Unknown Rhodococcus	7
aa326dcf37d7990e9282e82907142108	tacgaagggtgcaagcgttgctcggaattattgggcgtaaagcgagcgcgggtggtctcttaagtcagaagtgaaagccctgggctcaacccaggaagtgcttttgatactgggagacttgaatgtgggagagggtgctagaatacctagtgtagtggtgaaatacgtagatattaggtggaacaccggtggggaagccgggtacctggcccaacattgacacttaggctcgaaagcgtggggatcaaacaggattagataccctggtagtccacgccttaaactatggatacttggtgttggaggtattgaccccttcagtgccgaagctaacgcgttaagtatcccgcctgggaagtacggtcgcaagatta	Bacteria	Proteobacteria	Deltaproteobacteria	Bdellovibrionales	Bdellovibrionaceae	Bdellovibrio	Unknown Bdellovibrio	7
abd2b3324230eb6b11ddf0a9e49df570	tacggagggggcaagcgttgttcggaattactgggcgtaaagcgcgcgtaggcggcgatgatagtcagaggtgaaatgcccgggctcaacccgggaggtgcctttgatacttcattgctaggattcaggagaggtgagcggaattccgagtgtagaggtgaaattcgtagatattcggaagaacaccagtggcgaaggcggctcactggcctgagatcgacgctgaggtgcgaaagcgtggggagcaaacaggattagataccctggtagtccacgccgtaaacgatgggtgctaggtgtcgggcagcatgctgttcggtgccgtagctaacgcgttaagcaccccgcctggggagtacggtcgcaagatta	Bacteria	Proteobacteria	Alphaproteobacteria	Unknown Alphaproteobacteria	Unknown Alphaproteobacteria	Unknown Alphaproteobacteria	Unknown Alphaproteobacteria	7
ac164649e33237f799c1ffee4f344d5d	tacggagggtgcaagcgttaatcggaattactgggcgtaaagcgcacgcaggcggtttgttaagtcagatgtgaaatccccgggctcaacctgggaactgcatctgatactggcaagcttgagtctcgtagaggggggtagaattccaggtgtagcggtgaaatgcgtagagatctggaggaataccggtggcgaaggcggccccctggacgaagactgacgctcaggtgcgaaagcgtggggagcaaacaggattagataccctggtagtccacgccgtaaacgatgtcgacttggaggttgtgcccttgaggcgtggcttccggagctaacgcgttaagtcgaccgcctggggagtacggccgcaaggtta	Bacteria	Proteobacteria	Gammaproteobacteria	Enterobacteriales	Enterobacteriaceae	Escherichia-Shigella	Unknown Escherichia-Shigella	7
ac65a7ba709132b64c7e61fe914d0d07	tacgtagggtgcaagcgttaatcggaattactgggcgtaaagcgtgcgcaggcggttatgtaagacagttgtgaaatccccgggctcaacctgggaactgcatctgtgactgcatagctagagtacggtagagggggatggaattccgcgtgtagcagtgaaatgcgtagatatgcggaggaacaccgatggcgaaggcaatcccctggacctgtactgacgctcatgcacgaaagcgtggggagcaaacaggattagataccctggtagtccacgccctaaacgatgtcaactggttgttgggtcttcactgactcagtaacgaagctaacgcgtgaagttgaccgcctggggagtacggccgcaaggttg	Bacteria	Proteobacteria	Gammaproteobacteria	Betaproteobacteriales	Burkholderiaceae	Unknown Burkholderiaceae	Unknown Burkholderiaceae	7
b50ca2360275a79aa6f452092280b6bf	tacgaaaggtgcgagcgttaatcggaattactgggcgtaaagcgcgcgtaggcggtttgctaagtcagatgtgaaagccccgggctcaacctgggaactgcatttgaaactggcaggctagaatgcagtagagggaggtggaatttccggtgtagcggtgaaatgcgtagagatcggaaggaacaccagtggcgaaggcggcctcctggactgacattgacgctgaggtgcgaaagcgtggggagcaaacaggattagataccctggtagtccacgccgtaaacgatgtctactagtcgttgggaatcttagtattcttggtgacgaagttaacgcgataagtagaccgcctggggagtacggccgcaaggtta	Bacteria	Proteobacteria	Gammaproteobacteria	Oceanospirillales	Alcanivoracaceae	Alcanivorax	Unknown Alcanivorax	7
ba10bcab6998359330ae6f0776115ccb	tacggagggtgcgagcgttaatcggaattactgggcgtaaagcgtacgcaggcggtttgttaagcgagatgtgaaagccccgggctcaacctgggaactgcatttcgaactggcaaactagagtgtgatagagggtggtagaatttcaggtgtagcggtgaaatgcgtagagatctgaaggaataccgatggcgaaggcagccacctgggtcaacactgacgctcatgtacgaaagcgtggggagcaaacaggattagataccctggtagtccacgccgtaaacgatgtctactagaagctcggagcctcggctctgtttttcaaagctaacgcattaagtagaccgcctggggagtacggccgcaaggtta	Bacteria	Proteobacteria	Gammaproteobacteria	Alteromonadales	Pseudoalteromonadaceae	Pseudoalteromonas	Unknown Pseudoalteromonas	7
cadbf568b42b37536e036cde3ff0b748	tacgaagggggctagcgttgctcggaattactgggcgtaaagggagcgtaggcggacatttaagtcagaggtgaaatcccggagcttaacttcggaactgcctttgatactgggtgtcttgagtgtgagagaggtatgtggaactccgagtgtagaggtgaaattcgtagatattcggaagaacaccagtggcgaaggcgacatactggctcattactgacgctgaggctcgaaagcgtggggagcaaacaggattagataccctggtagtccacgccgtaaacgatgattgctagttgtcggggagtttacttctcggtgacgcagctaacgcattaagcaatccgcctggggagtacggtcgcaagatta	Bacteria	Proteobacteria	Alphaproteobacteria	Caulobacterales	Caulobacteraceae	Brevundimonas	Unknown Brevundimonas	7
d5f0c67bd501f5168464ff3342bd3f2f	tacgtagggtgcgagcgttaatcggaattactgggcgtaaagcgtgcgcaggcggctttgcaagacagaggtgaaatccccgggctcaacctgggaactgcctttgtgactgcaaggctagagtacggcagagggggatggaattccgcgtgtagcagtgaaatgcgtagatatgcggaggaacaccaatggcgaaggcaatcccctgggcctgtactgacgctcatgcacgaaagcgtggggagcaaacaggattagataccctggtagtccacgccctaaacgatgtcaactggttgttggacggcttgctgttcagtaacgaagctaacgcgtgaagttgaccgcctggggagtacggccgcaaggttg	Bacteria	Proteobacteria	Gammaproteobacteria	Betaproteobacteriales	Burkholderiaceae	Unknown Burkholderiaceae	Unknown Burkholderiaceae	7
d6c3f02068606a2f4e6c96ae681fde77	tacgaggggagcaagtgttattcgtactgattgggcgtaaagggtacgtaggtggttaattaagtttgaagtcaaattctggagctcaactcctgcaaggctttttgatactgattaacttagagtagttgagaggatagtgggactcttagtggaaagataaaatttgatgatattaaggatacgaggttgcgcaggcaactatccatttactactgacactgaggtacaaaagtatggggagcaaataggattagagaccctagtagtccataccgtgacctatgagtattgaatttggaataaatgcttcaatattttgtttcataatttaagctaacgcgtaaatactccgcctggggactaaggccgcaaggtta	Bacteria	Proteobacteria	Unknown Proteobacteria	Unknown Proteobacteria	Unknown Proteobacteria	Unknown Proteobacteria	Unknown Proteobacteria	7
e3ec37a7a45e49e33898f42832ea982b	tacggagggtgcgagcgttaatcggaattactgggcgtaaagcgcacgcaggcggtttgttaagctagatgtgaaagccccgggctcaacctgggatggtcatttagaactggcagactagagtcttggagaggggagtggaattccaggtgtagcggtgaaatgcgtagatatctggaggaacatcagtggcgaaggcggctccctggccaaagactgacgctcatgtgcgaaagtgtgggtagcgaacaggattagataccctggtagtccacaccgtaaacgctgtctactagctgtttgtgaatttaattcgtgagtagcgaagctaacgcgataagtagaccgcctggggagtacggccgcaaggtta	Bacteria	Proteobacteria	Gammaproteobacteria	Alteromonadales	Alteromonadaceae	Unknown Alteromonadaceae	Unknown Alteromonadaceae	7
e85b1933ef64f12c11ff98e3399a6a1a	tacggaggatccaagcgttatccggaatcattgggtttaaagggtccgtaggcggccttataagtcagtggtgaaatctcctagctcaactaggaaactgccattgatactgtagggcttgaattattaggaagtaactagaatatgtagtgtagcggtgaaatgcttagatattacatggaataccaattgcgaaggcaggttactactaatacattgacgctgatggacgaaagcgtgggtagcgaacaggattagataccctggtagtccacgccgtaaacgatggatactagctgttcggagcaatctgagtggctaagcgaaagtgataagtatcccacctggggagtacgaacgcaagtttg	Bacteria	Bacteroidetes	Bacteroidia	Flavobacteriales	Flavobacteriaceae	Unknown Flavobacteriaceae	Unknown Flavobacteriaceae	7
f1e00e96ae504cdb27fb0345a8ea9602	tacggagggtgcgagcgttaatcggaattactgggcgtaaagcgcacgcaggcggtttgttaagctagatgtgaaagccccgggctcaacctgggatggtcatttagaactggcagactagagtcttggagaggggagtggaattccaggtgtagcggtgaaatgcgtagatatctggaggaacatcagtggcgaaggcgactccctggccaaagactgacgctcatgtgcgaaagtgtgggtagcgaacaggattagataccctggtagtccacaccgtaaacgctgtctactagctgtttgtgactttaagtcgtgagtagcgaagctaacgcgataagtagaccgcctggggagtacggccgcaaggtta	Bacteria	Proteobacteria	Gammaproteobacteria	Alteromonadales	Alteromonadaceae	Alteromonas	Unknown Alteromonas	7
f3824e8252ec821a8987a6204904ec5f	tacgaagggggctagcgttgttcggaattactgggcgtaaagcgcacgtaggcggacttttaagtcagatgtgaaatcccggggctcaacctcggaactgcatttgaaactggaagtctagagaccaggagaggttagcggaataccgagtgtagaggtgaaattcgtagatattcggtggaacaccagtggcgaaggcggctaactggactggtactgacgctgaggtgcgaaagtgtggggagcaaacaggattagataccctggtagtccacaccgtaaacgatgagagctagttgttggcaggcatgcctgtcggtgacgcagctaacgcattaagctctccgcctggggagtacggtcgcaagatta	Bacteria	Proteobacteria	Alphaproteobacteria	Caulobacterales	Hyphomonadaceae	Hyphomonas	Unknown Hyphomonas	7
f56c016cac2693bd83294c10e6708c48	tacggagggggttagcgttgttcggaattactgggcgtaaagcgcgcgtaggcggaccgatcagtcagaggtgaaatcccagggctcaaccctggaactgcctttgatactgtcggtcttgaggtcgagagaggtgagtggaattccgagtgtagaggtgaaattcgtagatattcggaggaacaccagtggcgaaggcggctcactggctcgatactgacgctgaggtgcgaaagcgtggggagcaaacaggattagataccctggtagtccacgccgtaaacgatgaatgccagtcgtcgggttgcatgcaattcggtgacacacctaacggattaagcattccgcctggggagtacggtcgcaagatta	Bacteria	Proteobacteria	Alphaproteobacteria	Rhodobacterales	Rhodobacteraceae	Dinoroseobacter	Unknown Dinoroseobacter	7
f827eafb9a3a541a3e4af28a814cd8c9	tacgaagggggctagcgttgttcggatttactgggcgtaaagcgcacgtaggcggattgttaagttaggggtgaaatcccagggctcaaccctggaactgcctttaatactggcaatctcgagtccggaagaggtgagtggaattccgagtgtagaggtgaaattcgtagatattcggaggaacaccagtggcgaaggcggctcactggtccggtactgacgctgaggtgcgaaagcgtggggagcaaacaggattagataccctggtagtccacgctgtaaacgatggaagctagccgtcggcaagtttacttgtcggtggcgcagctaacgcattaagcttcccgcctggggagtacggtcgcaagatta	Bacteria	Proteobacteria	Alphaproteobacteria	Rhizobiales	Rhizobiaceae	Mesorhizobium	Unknown Mesorhizobium	7
f898c7a8c566d0beb46d5448dde2387c	tacgaagggggctagcgttgctcggaatcactgggcgtaaagggtgcgtaggcgggtctttaagtcaggggtgaaatcctggagctcaactccagaactgcctttgatactgaagatcttgagttcgggagaggtgagtggaactgcgagtgtagaggtgaaattcgtagatattcgcaagaacaccagtggcgaaggcggctcactggcccgatactgacgctgaggcacgaaagcgtggggagcaaacaggattagataccctggtagtccacgccgtaaacgatgaatgccagccgttagtgggtttactcactagtggcgcagctaacgctttaagcattccgcctggggagtacggtcgcaagatta	Bacteria	Proteobacteria	Alphaproteobacteria	Rhizobiales	Xanthobacteraceae	Bradyrhizobium	Unknown Bradyrhizobium	7
fe28f7897cf71e51d88380f348693075	tacggagggggttagcgttgttcggaattactgggcgtaaagcgcacgtaggcggattagaaagttgggggtgaaatcccagggctcaaccctggaactgcctccaaaactactagtctagagttcgagagaggtgagtggaattccgagtgtagaggtgaaattcgtagatattcggaggaacaccagtggcgaaggcggctcactggctcgatactgacgctgaggtgcgaaagcgtggggagcaaacaggattagataccctggtagtccacgccgtaaacgatgaatgccagacgtcagggggcttgccctttggtgtcacacctaacggattaagcattccgcctggggagtacggtcgcaagatta	Bacteria	Proteobacteria	Alphaproteobacteria	Rhodobacterales	Rhodobacteraceae	Loktanella	Unknown Loktanella	7
04a47212749ae920d5426a2650d9f8e4	tacgtaggtggcaaatgttgtccggaatcattgggcgtaaagggtccgtaggtggcttgaaaagtcttatgtgaaatctcttggctcaaccaagaaacgccataagaaactttcatgctagagatcatcagagggaggtagaatttcaggtgtagtggtgaaatgcgtagatatctgaaggaataccaatggcgaaagcagcctcctggggtgaatctgacattgagggacgaaagcgtgggtagcaaaccggattagatacccgggtagtccatgccgtaaacgatgaatactgggtcttcggggaatcgaccccctgtggaccgaagctaacgcgttaagtattccgcctggggagtacggtcgcaagacta	Bacteria	Chloroflexi	Dehalococcoidia	SAR202 clade	Unknown SAR202 clade	Unknown SAR202 clade	Unknown SAR202 clade	8
10937812a8cd1af330124b28d002884c	tacggaggatccaagcgttatccggaattattgggtttaaagggtccgcaggcggtctattaagtcagaggtgaaatcttgcagctcaactgtaaaattgcctttgatactggtagacttgagtcattgtgaagtggttagaatgtgtggtgtagcggtgaaatgcatagatatcacacagaataccaattgcgaaggcagatcactaacaatgtactgacgctcatggacgaaagcgtggggagcgaacaggattagataccctggtagtccacgccgtaaacgatggatactaactgttcgaccttcgggttgagtggttaagcgaaagtgataagtatcccacctggggagtacgctcgcaagagtg	Bacteria	Bacteroidetes	Bacteroidia	Flavobacteriales	Flavobacteriaceae	NS4 marine group	Unknown NS4 marine group	8
2799df262ef0beded17a046506cc8158	tacggagggtgcaagcgttatccggatttattgggtttaaagggtccgtaggcggatgattaagtcagtggtgaaagcccacagctcaactgtggaactgccattgatactgattatcttgagtacaattgaagttggcggaataggtcatgtagcggtgaaatgcttagatatgacctagaacaccgattgcgaaggcagccaactaagctgtaactgacgctgagggacgaaagcgtggggagcgaacaggattagataccctggtagtccacgctgtaaacgatgattactcggtattggcttttgtcagtgcccaagcgaaagtgataagtaatccacctggggagtacggccgcaaggttg	Bacteria	Bacteroidetes	Bacteroidia	Flavobacteriales	NS9 marine group	Unknown NS9 marine group	Unknown NS9 marine group	8
27ca2b8f287c3a7e4d864cc870cf67b7	tacgggagtggcaagcgttatccggaattattgggcgtaaagcgtccgcaggcggcctttcaagtctgctgttaaagcgtggagcttaactccatcatggcagtggaaactgatcggcttgagtatggtaggggcagagggaattcccggtgtagcggtgaaatgcgtagatatcgggaagaacaccagtggcgaaggcgctctgctgggccattactgacgctcatggacgaaagccaggggagcgaaagggattagatacccctgtagtcctggccgtaaacgatgaacactaggtgtcgggggaatcgaccccttcggtgtcgtagctaacgcgttaagtgttccgcctggggagtacgcacgcaagtgtg	Bacteria	Cyanobacteria	Oxyphotobacteria	Synechococcales	Cyanobiaceae	Prochlorococcus MIT9313	Unknown Prochlorococcus MIT9313	8
40468b5c5be21815dad91b11261d8687	tacggagggtgcaagcgttaatcggaattactgggcgtaaagcgtacgtaggatgtgatgcaagtcggatgtgaaatccccgggcttaacctgggaactgcattcgaaactacattactagagtgtagtagaggtaagcggaatttcgggtgtagcggtgaaatgcgtagatatccgaaagaacatcagtggcgaaggcggcttactggactaacactgactctgaggtacgaaagcgtggggagcaaacaggattagataccctggtagtccacgccgtaaacgatgtcaactagacgttgggttccttgagaacttagtgtcgtagctaacgcgttaagttgaccgcctggggagtacggccgcaaggttg	Bacteria	Proteobacteria	Gammaproteobacteria	Thiotrichales	Thiotrichaceae	Unknown Thiotrichaceae	Unknown Thiotrichaceae	8
53b2724c4882a50b4bdf9715c4f4af65	tacggaggatccaagcgttatccggaatcattgggtttaaagggtccgcaggcggcctgttaagtcagaggtgaaatcctacagctcaactgtagaactgcctttgatactgataggcttgagttattgtgaagtggttagaatgtgtggtgtagcggtgaaatgcttagatatcacacagaatacctattgcgaaggcagatcactaacaatatactgacgctcatggacgaaagcgtggggagcgaacgggattagataccccggtagtccacgccgtaaacgatggatactaactgttcgaccttcgggttgagtggtcaagcgaaagtgataagtatcccacctggggagtacgctcgcaagagtg	Bacteria	Bacteroidetes	Bacteroidia	Flavobacteriales	Flavobacteriaceae	NS4 marine group	Unknown NS4 marine group	8
73748067baf6a8d8dfd693497d93c01f	tacggagggggttagcgttgttcggaattactgggcgtaaagcgcacgtaggcggattaataagtcaggggtgaaatcccgaggctcaacctcggaactgcctttgatactgttagtcttgagttcgagagaggtgagtggaattccgagtgtagaggtgaaattcgtagatattcggaggaacaccagtggcgaaggcggctcactggctcgatactgacgctgaggtgcgaaagcgtggggagcaaacaggattagataccctggtagtccacgccgtaaacgatgagagctagtcgttggagagttcgctcttcggtgacgcagctaacgcattaagctctccgcctggggagtacggtcgcaagatta	Bacteria	Proteobacteria	Alphaproteobacteria	Rhodobacterales	Rhodobacteraceae	Unknown Rhodobacteraceae	Unknown Rhodobacteraceae	8
7a1011dfbc8b253cb0032a00e74454e9	tacgggagtggcaagcgttatccggaattattgggcgtaaagcgtccgcaggcggcctttcaagtctgctgttaaagcgtggagcttaactccattatggcagtggaaactgattggcttgagtatggtaggggcagagggaattcccggtgtagcggtgaaatgcgtagatatcgggaagaacaccagtggcgaaggcgctctgctgggccattactgacgctcatggacgaaagccaggggagcgaaagggattagatacccctgtagtcctggccgtaaacgatgaacactaggtgtcgggggaatcgaccccttcggtgtcgtagctaacgcgttaagtgttccgcctggggagtacgcacgcaagtgtg	Bacteria	Cyanobacteria	Oxyphotobacteria	Synechococcales	Cyanobiaceae	Prochlorococcus MIT9313	Unknown Prochlorococcus MIT9313	8
86cd70d2450e3f44f4a7c543f53008ee	tacgggagtggcaagcgttatccggaattattgggcgtaaagcgtccgcaggcggcctttcaagtctgctgttaaagcgtggagcttaactccattatggcagtggaaactgatcggcttgagtatggtaggggcagagggaattcccggtgtagcggtgaaatgcgtagatatcgggaagaacaccagtggcgaaggcgctctgctgggccattactgacgctcatggacgaaagccaggggagcgaaagggattagatacccctgtagtcctggccgtaaacgatgaacactaggtgtcgggggaatcgaccccttcggtgtcgtagctaacgcgttaagtgttccgcctggggagtacgcacgcaagtgtg	Bacteria	Cyanobacteria	Oxyphotobacteria	Synechococcales	Cyanobiaceae	Prochlorococcus MIT9313	Unknown Prochlorococcus MIT9313	8
a941f89c855deef3ab38875b9972198f	tacggagggtgcgagcgttatccggaattattgggtttaaagggtgcgtaggcggaaatttaagtcagtggtgaaagcctacagcttaactgtagaattgccattgaaactgaatttcttgaatctaattgaagtaggcggaatatgacatgtagcggtgaaatgcttagatatgtcatagaacaccgatagcgaaggcagcttactaagttagtattgacgctaatgcacgaaagcgtggggagcgaacaggattagataccctggtagtccacgccgtaaacgatgattactcgctattggcgatatactgtcagtggctaagcgaaagtgataagtaatccacctggggagtacgatcgcaaggttg	Bacteria	Bacteroidetes	Bacteroidia	Flavobacteriales	NS7 marine group	Unknown NS7 marine group	Unknown NS7 marine group	8
add0f1cfa7d8d68b35dec3a4317f2685	tacggaggatccaagcgttatccggaattattgggtttaaagggtccgtaggtggtttattaagtcagaggtgaaatactgcagcttaactgtagaactgcctttgaaactgatagacttgagttattgtgaagtagttagaatgtgtagtgtagcggtgaaatgcatagatattacacagaataccgattgcgaaggcagattactaacaatatactgacactgagggacgaaagcgtgggtagcgaacaggattagataccctggtagtccacgccgtaaacgatggtcactagctgtttgatgcacattggtgtgttgagtggctaagcgaaagtgataagtgacccacctggggagtacgctcgcaagagtg	Bacteria	Bacteroidetes	Bacteroidia	Flavobacteriales	Flavobacteriaceae	NS5 marine group	Unknown NS5 marine group	8
d021ccf12a33784f4c086a451e9668a5	tacggaggattcgagcgttatccggaatcattgggtttaaagggtccgtaggcggttttttaagtcagaggtgaaatcctgcagctcaactgtagaattgcctttgaaactgaaagacttgagttattgtgaagtggttagaatgtgtggtgtagcggtgaaatgcatagatatcacacagaataccaattgcgaaggcagatcactaacaatatactgacgctcagggacgaaagcgtgggtagcgaacaggattagataccctggtagtccacgccgtaaacgatggatactagctgtatgtctacttcaggtagatgtgtggccaagcgaaagtgataagtatcccacctggggagtacgatcgcaagattg	Bacteria	Bacteroidetes	Bacteroidia	Flavobacteriales	Flavobacteriaceae	NS4 marine group	Unknown NS4 marine group	8
d92a0884bfe4269af1f67b778b5f1c9d	tacggagggtgcgagcgttaatcggaattactgggcgtaaagcgcgcgtaggtggtttaataagctagctgtgaaagccccgggcttaacctgggaactgcagttagaactgtttgactagagtataatagagggtggcggaatttcctgtgtagcggtgaaatgcgtagatataggaaggaacatcagtggcgaaggcggccacctggattaatactgacactgaggtgcgaaagcgtggggagcaaacaggattagataccctggtagtccacgccgtaaacgatgtctactagccgttggaagacttgatcttttagtggcgcagttaacgcgataagtagaccgcctggggagtacggccgcaaggtta	Bacteria	Proteobacteria	Gammaproteobacteria	Cellvibrionales	Porticoccaceae	SAR92 clade	Unknown SAR92 clade	8
db633a18ae6457b0d7cb5b601fcb7496	tacgtagggggcgagcgttgtccggatttattgggcgtaaagagctcgtaggcggttcaacaagtcggtcgtgaaagttcagggctcaaccctgaaatgtcgatcgatactgttgtgactaggatacggcagaggtgagtggaattccgagtgtagcggtgaaatgcgtagatattcggaggaacaccaattgcgaaggcagctcactgggccgctatcgacgctgaggagcgaaagctaggggagcaaacaggattagataccctggtagtcctagctgtaaacgatggatactagatgtaggaattggtttaacgatttctgtatcgtagctaacgcgttaagtatcccgcctggggagtacggtcgcaagacta	Bacteria	Actinobacteria	Acidimicrobiia	Actinomarinales	Actinomarinaceae	Candidatus Actinomarina	Unknown Candidatus Actinomarina	8
ddeb7a85942593ec57e0cd5f3e06701e	tacgaagggggcgagcgttgttcggaattactgggcgtaaagggcgcgtaggcggtcctttaagttaggcgtgaaagccccgggctcaacctgggaactgcgcttaagactggaggactagaaaacggaagagggtagtggaattcccagtgtagaggtgaaattcgtagatattgggaagaacaccagtggcgaaagcggctacctggtccgattttgacgctgaggcgcgaaagcgtggggagcaaacaggattagataccctggtagtccacgccgtaaacgatgtctgctagatgtcggggggttgcccctcggtgtcgccgctaacgcattaagcagaccgcctgggaagtacggtcgcaagatta	Bacteria	Proteobacteria	Alphaproteobacteria	Puniceispirillales	SAR116 clade	Unknown SAR116 clade	Unknown SAR116 clade	8
f1841abce53de53fe0b79f2bb8d3d547	tacggaggatccaagcgttatccggaatcattgggtttaaagggtccgtaggtggacaggtaagtcagaggtgaaatcctgcagctcaactgtagaactgcctttgatactgtttgtcttgagttattgtgaagtggttagaatgtgtagtgtagcggtgaaatgcatagatattacacagaataccaattgcgaaggcagatcactaacaattaactgacactgatggacgaaagcgtgggtagcgaacaggattagataccctggtagtccacgccgtaaacgatggtcactagctgtttggacttcggtctgagtggctaagcgaaagtgataagtgacccacctggggagtacgttcgcaagaatg	Bacteria	Bacteroidetes	Bacteroidia	Flavobacteriales	Flavobacteriaceae	NS2b marine group	Unknown NS2b marine group	8
13fa1fc87c478ce010d6e6d9fc41681a	tacgaaggtcccaagcgttgttcggaattactgggcgtaaagcgtgcgtaggtggcatggtaagtcagatgtgaaatcccggggctcaaccccggaactgcatccgatactgccaagctagagtagtggaggggagtctggaattcacggtgtagcagtgaaatgcgtagatatcgtgaggaacactagtggcgaaggcgagactctggacactaactgacactgaggcacgaaggctagggtagcgaaagggattagatacccctgtagtcctagcagtaaacggtgcgcgtttggtgtgggcgggttcgaccccgtctgtgccgaagctaacgcgttaaacgcgccgcctggggagtacggccgcaaggcta	Bacteria	Verrucomicrobia	Verrucomicrobiae	Verrucomicrobiales	DEV007	Unknown DEV007	Unknown DEV007	9
40857e3dde164350b9027b7613d1b896	taccggcagctcaagtggtcgtcgcttttattgggcctaaaacgtccgtagcctgtttggtaaatctgtgggtaaatcaacgagcttaactcattgaattctgcagagactgccagactagggaccgggagaggtatgaggtactctgggggtaggggtaaaatcctgtcatcctcagaggaccacctgttgcgaaggcgtcatactggaacggatccgacggtcagggacgaagcctaggggcacgaaccggattagatacccgggtagtcctaggtgtaaacgctgtggatttggtgtgtggggtccgtaatgggccccatgtgccggagtgaagatgttaaatccactgcctggggagtacggtcgcaaggctg	Archaea	Euryarchaeota	Thermoplasmata	Marine Group II	Unknown Marine Group II	Unknown Marine Group II	Unknown Marine Group II	9
44dbd857fd32236aef61c62fb0709183	tacgtagggggcgagcgttgtccggatttattgggcgtaaagagctcgtaggcggttcaacaagtcggtcgtgaaagttcagggctcaaccctgaaatgtcgatcgatactgttgtgactaggatacggtagaggtgagtggaattccgagtgtagcggtgaaatgcgtagatattcggaggaacaccaattgcgaaggcagctcactgggccgctatcgacgctgaggagcgaaagctaggggagcaaacaggattagataccctggtagtcctagctgtaaacgatggatactagacgtaggaattggtttaacgatttctgtgtcgtagctaacgcgttaagtatcccgcctggggagtacggtcgcaagacta	Bacteria	Actinobacteria	Acidimicrobiia	Actinomarinales	Actinomarinaceae	Candidatus Actinomarina	Unknown Candidatus Actinomarina	9
5d470ea78b989aafe340256bae723040	tacgggagtggcaagcgttatccggaattattgggcgtaaagcgtccgcaggcggccttacaagtctgctgttaaagcgtggagcttaactccattatggcagtggaaactgtaaggcttgagtatggtaggggcagagggaattcccggtgtagcggtgaaatgcgtagatatcgggaagaacaccagtggcgaaggcgctctgctgggccattactgacgctcatggacgaaagccaggggagcgaaagggattagatacccctgtagtcctggccgtaaacgatgaacactaggtgtcgggggaatcgaccccttcggtgtcgtagctaacgcgttaagtgttccgcctggggagtacgcacgcaagtgtg	Bacteria	Cyanobacteria	Oxyphotobacteria	Synechococcales	Cyanobiaceae	Unknown Cyanobiaceae	Unknown Cyanobiaceae	9
5dba34762abe6718be390216de9ff4db	tacggagggtgcaagcgttatccggatttattgggtttaaagggtccgtaggcggatcattaagtcagtggtgaaatccggcagctcaactgtcgaactgccattgatactgatgatcttgaatatggttgaagttggcggaataggtcatgtagcggtgaaatgcttagatatgacctagaacaccgattgcgaaggcagccaactaagccatcattgacgctgagggacgaaagcgtggggagcgaacaggattagataccctggtagtccacgccgtaaacgatgattactcggtattggcttcggtcagtgcccaagcgaaagtgataagtaatccacctggggagtacgcccgcaagggtg	Bacteria	Bacteroidetes	Bacteroidia	Flavobacteriales	NS9 marine group	Unknown NS9 marine group	Unknown NS9 marine group	9
712b7d74f33c87926c9666c56a875913	taccggcgcctcaagtggtagtcgcttttattgggcctaaaacgtccgtagccggtttggtacattcgtgggtaaatcaactcgcttaacgggttgaattctgcgaggacggccagacttgggaccgggagaggtgtggggtactctcagggtaggggtaaaatcctgtcatcctgagaggaccacctgttgcgaaggctccacactagaacggatccgacggtcagggacgaagcctaggggcacgaaccggattagatacccgggtagtcctaggtgtaaacgctgtggacttgatgttggggacgctccgagcgttctcagtgtcgaagcgaaggtgataagtccactgcctggggagtacggtcgcaaggctg	Archaea	Euryarchaeota	Thermoplasmata	Marine Group II	Unknown Marine Group II	Unknown Marine Group II	Unknown Marine Group II	9
7bade76c2aa6bf9499b1ea8cf3df1bfd	taccggcagctcgagtggtcgtcgcttttattgggcctaaaacgtccgtagcctgtttggtaaatctgtgggtaaatcaaccagcttaactggttgaattctgcagagactgccagactagggaccgggagaggtgtggggtactctaggggtaggggtaaaatcctgtcatccttagaggaccaccagttgcgaaggcgccacactggaacggattcgacggtcagggacgaagcctaggggcacgaaccggattagatacccgggtagtcctaggtgtaaacgctgtgaacttggtgtcggggatccgtcatgggtccccggtgccggagtgaagatgttaagttcactgcctggggagtacggtcgcaaggctg	Archaea	Euryarchaeota	Thermoplasmata	Marine Group II	Unknown Marine Group II	Unknown Marine Group II	Unknown Marine Group II	9
8a4e2880120f77f8278204558414a14a	tacagagagtgcgaacgttgttcggaattactgggcttaaagcgtacgtaggcggcgtgacaagtgtcgggtgaaagcccacggcttacccgtggaattgcccggcaaactgtcatgctagagtgtggtaggggagaacagaactcatggtggagcggtgaaatgcgtagatatcatgaggaataccggtggcgaaggcggttctctggtccacaactgacgctgaggtacgaaagctagggtagcgaacgggattagataccccggtagtcctagccgtaaacgatgggtactagcttgggggatccctgtgttcttccaggtgaagcaaaagtgataagtaccccgcctggggagtatggtcgcaaggctg	Bacteria	Planctomycetes	OM190	Unknown OM190	Unknown OM190	Unknown OM190	Unknown OM190	9
a0f129020cc878d262d66f0811f1ba5c	tacggaaggtccaagcgttaatcggaattactgggcgtaaagcgcgcgtaggtggttttttaagttggatgtgaaagccctgggctcaacctaggaactgcatccaaaactagatgactagagtacgaaagagggaggtagaattcacagtgtagcggtggaatgcgtagatattgtgaagaataccaatggcgaaggcagcctcctggttctgtactgacactaaggtgcgaaagcgtgggtagcgaacaggattagataccctggtagtccacgccgtaaacgatgacaactagctgttgggagacaagatctctcagtggcgcagctaacgctttaagttgtccgcctggggagtacggccgcaaggtta	Bacteria	Proteobacteria	Gammaproteobacteria	SAR86 clade	Unknown SAR86 clade	Unknown SAR86 clade	Unknown SAR86 clade	9
a46e9ed898f722b774f8fefd313da008	tacggagggtccaagcgttaatcggaattactgggcgtaaagcgcgcgtaggcggtttagcaagttgtatgtgaaagccctgggctcaacctaggaactgcatccaatactactaagctagagtacgagagaggagagtagaatttctggtgtagcggtgaaatgcgtagatatcagaaggaataccaatggcgaaggcagctctctggctcgtcactgacgctgaggtgcgaaagcgtgggtagcaaacaggattagataccctggtagtccacgccgtaaacgatgagaactagccgttgggcagatttaactgttcagtggcacagctaacgcattaagttctccgcctggggagtacggccgcaaggcta	Bacteria	Proteobacteria	Gammaproteobacteria	SAR86 clade	Unknown SAR86 clade	Unknown SAR86 clade	Unknown SAR86 clade	9
a6b58eacad02d7825d77aead64d65324	tacgaggggtgctagcgttgtccggatttactgggcgtaaagggtacgtaggcgttttaataagttgtatgttaaatatcttagcttaactaagaaagtgcatacaaaactgttaaaatagagtttgagagaggaacgcagaattcatggtggagcggtgacatgcgtagatatcatgaggaaagtcaaatgcgaaggcagccttctggctcaaaactgacgctgaggtacgaaagcgtggggagcgaacaggattagataccctggtagtccacgccgtaaacgatgagtatttgatgctgggggattcgaccctttcagtgtcgtagctaacgcgataaatactccgcctggggactacgatcgcaagattg	Bacteria	Marinimicrobia (SAR406 clade)	Unknown Marinimicrobia (SAR406 clade)	Unknown Marinimicrobia (SAR406 clade)	Unknown Marinimicrobia (SAR406 clade)	Unknown Marinimicrobia (SAR406 clade)	Unknown Marinimicrobia (SAR406 clade)	9
d9420bd5bfdd58d4a63a85711c5c13e9	tacgggagtggcaagcgttatccggaattattgggcgtaaagcgtccgcaggcggcctttcaagtctgctgttaaagcgtggagcttaactccattatggcagtggaaactgataggcttgagtatggtaggggcagagggaattcccggtgtagcggtgaaatgcgtagatatcgggaagaacaccagtggcgaaggcgctctgctgggccattactgacgctcatggacgaaagccaggggagcgaaagggattagatacccctgtagtcctggccgtaaacgatgaacactaggtgtcgggggaatcgaccccctcggtgtcgtagctaacgcgttaagtgttccgcctggggagtacgcacgcaagtgtg	Bacteria	Cyanobacteria	Oxyphotobacteria	Synechococcales	Cyanobiaceae	Prochlorococcus MIT9313	Unknown Prochlorococcus MIT9313	9
02125f9ec5134e17794f204f4f7c0698	tacgaggggtgcaagcgttgtccggaatcactgggcgtaaagggtccgtaggcgtcttaaaaagtcatttgttaaatacaccggcttaaccggtggcctgcatttgaaactattaggatagagtataggagaggaaagtggaattcctggtgtagcggtgacatgcgtagatatcaggaggaacaccaatggcgaaggcaactttctggcctattactgacgctgagggacgaaagcgtggggagcgaacaggattagataccctggtagtccacgccgtaaacgatgagtacttggtgtcggggggttcgaccccttcggtaccggagctaacgcattaagtactccgcctgggaactacgaccgcaaggttg	Bacteria	Marinimicrobia (SAR406 clade)	Unknown Marinimicrobia (SAR406 clade)	Unknown Marinimicrobia (SAR406 clade)	Unknown Marinimicrobia (SAR406 clade)	Unknown Marinimicrobia (SAR406 clade)	Unknown Marinimicrobia (SAR406 clade)	10
05a90cb47fab4c34a515494e80d6a51e	tacggagggttcaagcgttttccggatttattgggtttaaagagtgcgtaggtggtttattaagtcagtggtgaaatcctgcagctcaactgtagaactgccattgatactggtaaacttgagtttggtttaggtaagtggaatttatgatgtagcggtgaaatgcatagatatcataaggaacaccaatagcgaaggcagcttactggaccacaactgacactgaggcacgaaagcgtgggtagcgaacaggattagataccctggtagtccacgccgtaaacgatgctcactcgatgttagcgatatactgttagcgtccaagctaaagcgttaagtgagccacctggggagtacgccggcaacggtg	Bacteria	Bacteroidetes	Bacteroidia	Cytophagales	Cyclobacteriaceae	Marinoscillum	Unknown Marinoscillum	10
0e26d35a67af25a2b4ce071c774db4a2	tacgaggggtgctagcgttgtccggaataactgggcgtaaagggtccgtaggcgttttattaagttgattgttaaatccaccggcttaaccggtgacctgcaatcaaaactgataaaatagaatatgtgagaggaatgtggaattcctggtgtagcggtgacatgcgtagatatcaggaggaacaccgatggcgaaggcagcattctggcacaatattgacgctgagggacgaaagcgtggggagcgaacaggattagataccctggtagtccacgccgtaaacgatgagtacttgatggtggaggattcgaccctttcactatcggagctaacgcgttaagtactccgcctggggactacggccgcaaggctg	Bacteria	Marinimicrobia (SAR406 clade)	Unknown Marinimicrobia (SAR406 clade)	Unknown Marinimicrobia (SAR406 clade)	Unknown Marinimicrobia (SAR406 clade)	Unknown Marinimicrobia (SAR406 clade)	Unknown Marinimicrobia (SAR406 clade)	10
1737888d1d43bef08ba02e666f978339	tacggagggatctagcgttattcggaataactgggcgtaaagcgagcgtaggcggatttgtaagttggaggtgaaatcccagggcttaaccctggaactgccttcaaaactacatttcttgagtttggtagaggagagtggaattcctagtgtagaggtgaaattcgtagatattaggaggaacaccagtggcgaaggcgactctctgggccaatactgacgctgaggttcgaaagcgtgggtagcgaacaggattagataccctggtagtccacgcagtaaacgatgagtgctagatgttgggaacattagttttcagtatcgcagctaacgcgttaagcactccgcctgggaagtacggccgcaaggcta	Bacteria	Proteobacteria	Alphaproteobacteria	SAR11 clade	Clade IV	Unknown Clade IV	Unknown Clade IV	10
1bf86fa9f8390cda767993a8b0e1caa2	caccggcaccccgagtggtagccactattattgggcctaaagcgttcgtagccggtttagtaaattcttgggtaaatcgtacagcttaactgtgcggattccggggacactactagacttgagaccgggagagattagaggtacttgcaggggagcggtgaaatgttgtaatcctgcagggaccaccagtggcgaaggcgtctaatcataacggctctgacggtgaggaacgaaaccctggggcgcaaacgggattagataccccggtagtccagggcgtaaacgctgctgatttggtgttggagatcctacgagggtgtccagtgctggcgcgaaggtattaaatcagccgcctggggagtacggtcgcaagactg	Archaea	Euryarchaeota	Thermoplasmata	Marine Group III	Unknown Marine Group III	Unknown Marine Group III	Unknown Marine Group III	10
[truncated: 71 more rows]
