# Supplementary material for: Ecological mechanisms and current systems shape the modular structure of the global oceans’ prokaryotic seascape
Source: Nat Commun. 2023 Oct 2;14:6141. doi: 10.1038/s41467-023-41909-z (PMC10545751; doi:10.1038/s41467-023-41909-z)
Supplement: Supplementary file 6 — Source Data [file 41467_2023_41909_MOESM6_ESM.xlsx]

## Sheet: Figure 1a
Figure 1a	Oceanmaps
Cruise	Ocean	Station	Latitude	Longitude	Province
ANT 28-4	Atlantic Ocean	267	-62.0728	-56.2589	APLR
ANT 28-4	Atlantic Ocean	193	-61.7167	-55.1667	APLR
ANT 28-4	Atlantic Ocean	241	-61.2436	-57.0736	APLR
ANT 28-4	Atlantic Ocean	262	-61.2244	-59.1958	APLR
ANT 28-4	Atlantic Ocean	287	-60.5	-55.5	ANTA
ANT 28-4	Atlantic Ocean	179	-57.9833	-59.8667	ANTA
ANT 28-4	Atlantic Ocean	178	-56.1697	-62.6333	SANT
ANT 28-5	Atlantic Ocean	296	-51.0537	-66.4593	FKLD
ANT 28-5	Atlantic Ocean	297	-47.9412	-61.9227	FKLD
ANT 28-5	Atlantic Ocean	298	-45.0928	-58.1622	FKLD
ANT 28-5	Atlantic Ocean	300	-39.7982	-50.577	SATL
ANT 28-5	Atlantic Ocean	302	-34.2385	-42.965	SATL
ANT 28-5	Atlantic Ocean	304	-30.9992	-38.9948	SATL
ANT 28-5	Atlantic Ocean	306	-25.9998	-39.0007	SATL
ANT 28-5	Atlantic Ocean	307	-24.7537	-38.0183	SATL
ANT 28-5	Atlantic Ocean	310	-18.6635	-33.7253	SATL
ANT 28-5	Atlantic Ocean	311	-15.5217	-31.8615	SATL
ANT 28-5	Atlantic Ocean	312	-11.8977	-29.7515	SATL
ANT 28-5	Atlantic Ocean	313	-8.2113	-27.9913	SATL
ANT 28-5	Atlantic Ocean	314	-5.0972	-26.639	WTRA
ANT 28-5	Atlantic Ocean	315	-1.4865	-25.318	WTRA
ANT 28-5	Atlantic Ocean	317	6.059	-23.4817	WTRA
ANT 28-5	Atlantic Ocean	318	9.4075	-22.7722	WTRA
ANT 28-5	Atlantic Ocean	319	12.5898	-22.1955	NATR
ANT 28-5	Atlantic Ocean	320	16.9043	-21.5685	NATR
ANT 28-5	Atlantic Ocean	321	20.7047	-21.17	NATR
ANT 28-5	Atlantic Ocean	322	24.3958	-19.8675	NATR
ANT 28-5	Atlantic Ocean	323	26.3482	-17.312	NATR
ANT 28-5	Atlantic Ocean	324	33.3978	-13.5343	NAST
ANT 28-5	Atlantic Ocean	326	35.2387	-12.8973	NAST
ANT 28-5	Atlantic Ocean	328	38.745	-12.6088	NAST
ANT 28-5	Atlantic Ocean	329	43.0423	-10.935	NADR
ANT 28-5	Atlantic Ocean	330	47.0438	-8.0905	NADR
SO254	Pacific Ocean	18_P2	-52.1235	177.528	SANT
SO254	Pacific Ocean	17_P2	-50.4801	179.446	SANT
SO254	Pacific Ocean	17_2_P2	-50.4801	179.446	SANT
SO254	Pacific Ocean	15_P2	-45.95	179.38	SANT
SO254	Pacific Ocean	20_P2	-45.7178	174.731	NEWZ
SO254	Pacific Ocean	12_P2	-40.5893	179.256	SSTC
SO254	Pacific Ocean	8_P2	-34.7327	180.736	SPSG
SO254	Pacific Ocean	8_2_P2	-34.7327	180.736	SPSG
SO248	Pacific Ocean	1_P1	-30.0008	176.999	SPSG
SO254	Pacific Ocean	6_P2	-29.2666	183.3	SPSG
SO248	Pacific Ocean	2_P1	-26.9928	178.213	SPSG
SO248	Pacific Ocean	3_P1	-15	182	SPSG
SO248	Pacific Ocean	4_P1	-10.3333	183.525	SPSG
SO248	Pacific Ocean	5_P1	-4.9965	181.682	SPSG
SO248	Pacific Ocean	6_P1	0.0001	180	PEQD
SO248	Pacific Ocean	7_P1	4.6551	179.398	PNEC
SO248	Pacific Ocean	8_P1	11	179	PNEC
SO248	Pacific Ocean	9_P1	15.9999	179	NTPG
SO248	Pacific Ocean	10_P1	22.0002	178.317	NTPG
SO248	Pacific Ocean	11_P1	28	177.333	NPST
SO248	Pacific Ocean	12_P1	34	177.333	NPST
SO248	Pacific Ocean	13_P1	39.9706	177.327	NPST
SO248	Pacific Ocean	14_P1	45.0001	178.75	NPPF
SO248	Pacific Ocean	15_P1	47.4998	179.133	PSAG
SO248	Pacific Ocean	16_P1	50	179.55	PSAG
SO248	Pacific Ocean	17_P1	54.0015	179.581	BERS
SO248	Pacific Ocean	18_P1	56.9999	179.583	BERS
SO248	Pacific Ocean	19_P1	58.9	181	BERS

## Sheet: Figure 1b
Figure 1b	Ecological Mechanisms
Ocean	Size_Fraction	From_Depth_Grp	Mechanism	Rel. Importance
Atlantic	0.22-3¬µm	20 m - DCM	Dispersal Limitation	0.159613
Atlantic	0.22-3¬µm	DCM - 200 m	Dispersal Limitation	0.35974
Atlantic	0.22-3¬µm	20 m - DCM	Drift	0.104754
Atlantic	0.22-3¬µm	DCM - 200 m	Drift	0.196753
Atlantic	0.22-3¬µm	20 m - DCM	Heterogeneous Selection	0.227273
Atlantic	0.22-3¬µm	DCM - 200 m	Heterogeneous Selection	0.0402597
Atlantic	0.22-3¬µm	20 m - DCM	Homogeneous Selection	0.482236
Atlantic	0.22-3¬µm	DCM - 200 m	Homogeneous Selection	0.370779
Atlantic	0.22-3¬µm	20 m - DCM	Homogenising Dispersal	0.0261233
Atlantic	0.22-3¬µm	DCM - 200 m	Homogenising Dispersal	0.0324675
Atlantic	3-8¬µm	20 m - DCM	Dispersal Limitation	0.192474
Atlantic	3-8¬µm	DCM - 200 m	Dispersal Limitation	0.339978
Atlantic	3-8¬µm	20 m - DCM	Drift	0.114219
Atlantic	3-8¬µm	DCM - 200 m	Drift	0.283499
Atlantic	3-8¬µm	20 m - DCM	Heterogeneous Selection	0.247419
Atlantic	3-8¬µm	DCM - 200 m	Heterogeneous Selection	0.126246
Atlantic	3-8¬µm	20 m - DCM	Homogeneous Selection	0.414918
Atlantic	3-8¬µm	DCM - 200 m	Homogeneous Selection	0.222591
Atlantic	3-8¬µm	20 m - DCM	Homogenising Dispersal	0.030969
Atlantic	3-8¬µm	DCM - 200 m	Homogenising Dispersal	0.0276855
Atlantic	>8¬µm	20 m - DCM	Dispersal Limitation	0.292193
Atlantic	>8¬µm	DCM - 200 m	Dispersal Limitation	0.372807
Atlantic	>8¬µm	20 m - DCM	Drift	0.14633
Atlantic	>8¬µm	DCM - 200 m	Drift	0.401003
Atlantic	>8¬µm	20 m - DCM	Heterogeneous Selection	0.146564
Atlantic	>8¬µm	DCM - 200 m	Heterogeneous Selection	0.0388471
Atlantic	>8¬µm	20 m - DCM	Homogeneous Selection	0.367461
Atlantic	>8¬µm	DCM - 200 m	Homogeneous Selection	0.128446
Atlantic	>8¬µm	20 m - DCM	Homogenising Dispersal	0.0474521
Atlantic	>8¬µm	DCM - 200 m	Homogenising Dispersal	0.0588972
Pacific	0.22-3¬µm	20 m - DCM	Dispersal Limitation	0.202352
Pacific	0.22-3¬µm	DCM - 200 m	Dispersal Limitation	0.192308
Pacific	0.22-3¬µm	20 m - DCM	Drift	0.117883
Pacific	0.22-3¬µm	DCM - 200 m	Drift	0.201357
Pacific	0.22-3¬µm	20 m - DCM	Heterogeneous Selection	0.0569366
Pacific	0.22-3¬µm	DCM - 200 m	Heterogeneous Selection	0.105581
Pacific	0.22-3¬µm	20 m - DCM	Homogeneous Selection	0.566426
Pacific	0.22-3¬µm	DCM - 200 m	Homogeneous Selection	0.461538
Pacific	0.22-3¬µm	20 m - DCM	Homogenising Dispersal	0.056402
Pacific	0.22-3¬µm	DCM - 200 m	Homogenising Dispersal	0.0392157
Pacific	3-8¬µm	20 m - DCM	Dispersal Limitation	0.329317
Pacific	3-8¬µm	DCM - 200 m	Dispersal Limitation	0.254118
Pacific	3-8¬µm	20 m - DCM	Drift	0.165519
Pacific	3-8¬µm	DCM - 200 m	Drift	0.444706
Pacific	3-8¬µm	20 m - DCM	Heterogeneous Selection	0.0192197
Pacific	3-8¬µm	DCM - 200 m	Heterogeneous Selection	0.0509804
Pacific	3-8¬µm	20 m - DCM	Homogeneous Selection	0.468732
Pacific	3-8¬µm	DCM - 200 m	Homogeneous Selection	0.220392
Pacific	3-8¬µm	20 m - DCM	Homogenising Dispersal	0.0172117
Pacific	3-8¬µm	DCM - 200 m	Homogenising Dispersal	0.0298039
Pacific	>8¬µm	20 m - DCM	Dispersal Limitation	0.418207
Pacific	>8¬µm	DCM - 200 m	Dispersal Limitation	0.276772
Pacific	>8¬µm	20 m - DCM	Drift	0.256303
Pacific	>8¬µm	DCM - 200 m	Drift	0.484917
Pacific	>8¬µm	20 m - DCM	Heterogeneous Selection	0.0347339
Pacific	>8¬µm	DCM - 200 m	Heterogeneous Selection	0.0603318
Pacific	>8¬µm	20 m - DCM	Homogeneous Selection	0.263025
Pacific	>8¬µm	DCM - 200 m	Homogeneous Selection	0.128959
Pacific	>8¬µm	20 m - DCM	Homogenising Dispersal	0.0277311
Pacific	>8¬µm	DCM - 200 m	Homogenising Dispersal	0.0490196

## Sheet: Figure 1c
Figure 1c	Richness along transects
Cruise	Ocean	Station	Longitude	Latitude	Depth_Grp	Size_Fraction	Richness
ANT 28-5	Atlantic	296	-66.4593	-51.0537	20 m - DCM	0.22-3 ¬µm	191
ANT 28-5	Atlantic	296	-66.4593	-51.0537	20 m - DCM	0.22-3 ¬µm	208
ANT 28-5	Atlantic	296	-66.4593	-51.0537	20 m - DCM	0.22-3 ¬µm	212
ANT 28-5	Atlantic	296	-66.4593	-51.0537	20 m - DCM	0.22-3 ¬µm	237
ANT 28-5	Atlantic	297	-61.9227	-47.9412	20 m - DCM	0.22-3 ¬µm	225
ANT 28-5	Atlantic	297	-61.9227	-47.9412	20 m - DCM	0.22-3 ¬µm	222
ANT 28-5	Atlantic	298	-58.1622	-45.0928	20 m - DCM	0.22-3 ¬µm	197
ANT 28-5	Atlantic	298	-58.1622	-45.0928	20 m - DCM	0.22-3 ¬µm	291
ANT 28-5	Atlantic	300	-50.577	-39.7982	20 m - DCM	0.22-3 ¬µm	275
ANT 28-5	Atlantic	300	-50.577	-39.7982	20 m - DCM	0.22-3 ¬µm	309
ANT 28-5	Atlantic	300	-50.577	-39.7982	20 m - DCM	0.22-3 ¬µm	429
ANT 28-5	Atlantic	300	-50.577	-39.7982	20 m - DCM	0.22-3 ¬µm	432
ANT 28-5	Atlantic	302	-42.965	-34.2385	20 m - DCM	0.22-3 ¬µm	214
ANT 28-5	Atlantic	302	-42.965	-34.2385	20 m - DCM	0.22-3 ¬µm	277
ANT 28-5	Atlantic	304	-38.9948	-30.9992	20 m - DCM	0.22-3 ¬µm	465
ANT 28-5	Atlantic	304	-38.9948	-30.9992	20 m - DCM	0.22-3 ¬µm	219
ANT 28-5	Atlantic	304	-38.9948	-30.9992	20 m - DCM	0.22-3 ¬µm	421
ANT 28-5	Atlantic	306	-39.0007	-25.9998	20 m - DCM	0.22-3 ¬µm	296
ANT 28-5	Atlantic	306	-39.0007	-25.9998	20 m - DCM	0.22-3 ¬µm	232
ANT 28-5	Atlantic	306	-39.0007	-25.9998	20 m - DCM	0.22-3 ¬µm	229
ANT 28-5	Atlantic	306	-39.0007	-25.9998	20 m - DCM	0.22-3 ¬µm	329
ANT 28-5	Atlantic	307	-38.0183	-24.7537	20 m - DCM	0.22-3 ¬µm	388
ANT 28-5	Atlantic	307	-38.0183	-24.7537	20 m - DCM	0.22-3 ¬µm	191
ANT 28-5	Atlantic	307	-38.0183	-24.7537	20 m - DCM	0.22-3 ¬µm	182
ANT 28-5	Atlantic	307	-38.0183	-24.7537	20 m - DCM	0.22-3 ¬µm	261
ANT 28-5	Atlantic	310	-33.7253	-18.6635	20 m - DCM	0.22-3 ¬µm	233
ANT 28-5	Atlantic	310	-33.7253	-18.6635	20 m - DCM	0.22-3 ¬µm	266
ANT 28-5	Atlantic	310	-33.7253	-18.6635	20 m - DCM	0.22-3 ¬µm	231
ANT 28-5	Atlantic	311	-31.8615	-15.5217	20 m - DCM	0.22-3 ¬µm	223
ANT 28-5	Atlantic	311	-31.8615	-15.5217	20 m - DCM	0.22-3 ¬µm	132
ANT 28-5	Atlantic	311	-31.8615	-15.5217	20 m - DCM	0.22-3 ¬µm	168
ANT 28-5	Atlantic	311	-31.8615	-15.5217	20 m - DCM	0.22-3 ¬µm	184
ANT 28-5	Atlantic	312	-29.7515	-11.8977	20 m - DCM	0.22-3 ¬µm	122
ANT 28-5	Atlantic	312	-29.7515	-11.8977	20 m - DCM	0.22-3 ¬µm	196
ANT 28-5	Atlantic	313	-27.9913	-8.2113	20 m - DCM	0.22-3 ¬µm	153
ANT 28-5	Atlantic	313	-27.9913	-8.2113	20 m - DCM	0.22-3 ¬µm	280
ANT 28-5	Atlantic	313	-27.9913	-8.2113	20 m - DCM	0.22-3 ¬µm	383
ANT 28-5	Atlantic	314	-26.639	-5.0972	20 m - DCM	0.22-3 ¬µm	148
ANT 28-5	Atlantic	314	-26.639	-5.0972	20 m - DCM	0.22-3 ¬µm	212
ANT 28-5	Atlantic	314	-26.639	-5.0972	20 m - DCM	0.22-3 ¬µm	314
ANT 28-5	Atlantic	315	-25.318	-1.4865	20 m - DCM	0.22-3 ¬µm	233
ANT 28-5	Atlantic	315	-25.318	-1.4865	20 m - DCM	0.22-3 ¬µm	285
ANT 28-5	Atlantic	315	-25.318	-1.4865	20 m - DCM	0.22-3 ¬µm	341
ANT 28-5	Atlantic	317	-23.4817	6.059	20 m - DCM	0.22-3 ¬µm	163
ANT 28-5	Atlantic	317	-23.4817	6.059	20 m - DCM	0.22-3 ¬µm	177
ANT 28-5	Atlantic	318	-22.7722	9.4075	20 m - DCM	0.22-3 ¬µm	166
ANT 28-5	Atlantic	318	-22.7722	9.4075	20 m - DCM	0.22-3 ¬µm	264
ANT 28-5	Atlantic	319	-22.1955	12.5898	20 m - DCM	0.22-3 ¬µm	302
ANT 28-5	Atlantic	320	-21.5685	16.9043	20 m - DCM	0.22-3 ¬µm	291
ANT 28-5	Atlantic	321	-21.17	20.7047	20 m - DCM	0.22-3 ¬µm	165
ANT 28-5	Atlantic	322	-19.8675	24.3958	20 m - DCM	0.22-3 ¬µm	213
ANT 28-5	Atlantic	322	-19.8675	24.3958	20 m - DCM	0.22-3 ¬µm	183
ANT 28-5	Atlantic	324	-13.5343	33.3978	20 m - DCM	0.22-3 ¬µm	122
ANT 28-5	Atlantic	329	-10.935	43.0423	20 m - DCM	0.22-3 ¬µm	193
ANT 28-5	Atlantic	330	-8.0905	47.0438	20 m - DCM	0.22-3 ¬µm	141
ANT 28-5	Atlantic	298	-58.1622	-45.0928	20 m - DCM	0.22-3 ¬µm	171
ANT 28-5	Atlantic	296	-66.4593	-51.0537	20 m - DCM	3-8 ¬µm	230
ANT 28-5	Atlantic	296	-66.4593	-51.0537	20 m - DCM	3-8 ¬µm	244
ANT 28-5	Atlantic	296	-66.4593	-51.0537	20 m - DCM	3-8 ¬µm	228
ANT 28-5	Atlantic	297	-61.9227	-47.9412	20 m - DCM	3-8 ¬µm	210
ANT 28-5	Atlantic	298	-58.1622	-45.0928	20 m - DCM	3-8 ¬µm	196
ANT 28-5	Atlantic	300	-50.577	-39.7982	20 m - DCM	3-8 ¬µm	217
ANT 28-5	Atlantic	300	-50.577	-39.7982	20 m - DCM	3-8 ¬µm	297
ANT 28-5	Atlantic	300	-50.577	-39.7982	20 m - DCM	3-8 ¬µm	437
ANT 28-5	Atlantic	300	-50.577	-39.7982	20 m - DCM	3-8 ¬µm	283
ANT 28-5	Atlantic	302	-42.965	-34.2385	20 m - DCM	3-8 ¬µm	197
ANT 28-5	Atlantic	302	-42.965	-34.2385	20 m - DCM	3-8 ¬µm	291
ANT 28-5	Atlantic	304	-38.9948	-30.9992	20 m - DCM	3-8 ¬µm	297
ANT 28-5	Atlantic	304	-38.9948	-30.9992	20 m - DCM	3-8 ¬µm	220
ANT 28-5	Atlantic	304	-38.9948	-30.9992	20 m - DCM	3-8 ¬µm	235
ANT 28-5	Atlantic	304	-38.9948	-30.9992	20 m - DCM	3-8 ¬µm	374
ANT 28-5	Atlantic	306	-39.0007	-25.9998	20 m - DCM	3-8 ¬µm	317
ANT 28-5	Atlantic	306	-39.0007	-25.9998	20 m - DCM	3-8 ¬µm	207
ANT 28-5	Atlantic	306	-39.0007	-25.9998	20 m - DCM	3-8 ¬µm	174
ANT 28-5	Atlantic	306	-39.0007	-25.9998	20 m - DCM	3-8 ¬µm	288
ANT 28-5	Atlantic	307	-38.0183	-24.7537	20 m - DCM	3-8 ¬µm	218
ANT 28-5	Atlantic	307	-38.0183	-24.7537	20 m - DCM	3-8 ¬µm	167
ANT 28-5	Atlantic	307	-38.0183	-24.7537	20 m - DCM	3-8 ¬µm	158
ANT 28-5	Atlantic	307	-38.0183	-24.7537	20 m - DCM	3-8 ¬µm	206
ANT 28-5	Atlantic	310	-33.7253	-18.6635	20 m - DCM	3-8 ¬µm	329
ANT 28-5	Atlantic	310	-33.7253	-18.6635	20 m - DCM	3-8 ¬µm	314
ANT 28-5	Atlantic	311	-31.8615	-15.5217	20 m - DCM	3-8 ¬µm	203
ANT 28-5	Atlantic	311	-31.8615	-15.5217	20 m - DCM	3-8 ¬µm	209
ANT 28-5	Atlantic	312	-29.7515	-11.8977	20 m - DCM	3-8 ¬µm	165
ANT 28-5	Atlantic	313	-27.9913	-8.2113	20 m - DCM	3-8 ¬µm	211
ANT 28-5	Atlantic	313	-27.9913	-8.2113	20 m - DCM	3-8 ¬µm	282
ANT 28-5	Atlantic	314	-26.639	-5.0972	20 m - DCM	3-8 ¬µm	380
ANT 28-5	Atlantic	314	-26.639	-5.0972	20 m - DCM	3-8 ¬µm	227
ANT 28-5	Atlantic	314	-26.639	-5.0972	20 m - DCM	3-8 ¬µm	325
ANT 28-5	Atlantic	315	-25.318	-1.4865	20 m - DCM	3-8 ¬µm	228
ANT 28-5	Atlantic	315	-25.318	-1.4865	20 m - DCM	3-8 ¬µm	308
ANT 28-5	Atlantic	317	-23.4817	6.059	20 m - DCM	3-8 ¬µm	261
ANT 28-5	Atlantic	317	-23.4817	6.059	20 m - DCM	3-8 ¬µm	236
ANT 28-5	Atlantic	318	-22.7722	9.4075	20 m - DCM	3-8 ¬µm	311
ANT 28-5	Atlantic	318	-22.7722	9.4075	20 m - DCM	3-8 ¬µm	223
ANT 28-5	Atlantic	319	-22.1955	12.5898	20 m - DCM	3-8 ¬µm	208
ANT 28-5	Atlantic	319	-22.1955	12.5898	20 m - DCM	3-8 ¬µm	196
ANT 28-5	Atlantic	320	-21.5685	16.9043	20 m - DCM	3-8 ¬µm	210
ANT 28-5	Atlantic	321	-21.17	20.7047	20 m - DCM	3-8 ¬µm	197
ANT 28-5	Atlantic	321	-21.17	20.7047	20 m - DCM	3-8 ¬µm	271
ANT 28-5	Atlantic	322	-19.8675	24.3958	20 m - DCM	3-8 ¬µm	165
ANT 28-5	Atlantic	322	-19.8675	24.3958	20 m - DCM	3-8 ¬µm	213
ANT 28-5	Atlantic	322	-19.8675	24.3958	20 m - DCM	3-8 ¬µm	304
ANT 28-5	Atlantic	323	-17.312	26.3482	20 m - DCM	3-8 ¬µm	273
ANT 28-5	Atlantic	326	-12.8973	35.2387	20 m - DCM	3-8 ¬µm	218
ANT 28-5	Atlantic	326	-12.8973	35.2387	20 m - DCM	3-8 ¬µm	187
ANT 28-5	Atlantic	326	-12.8973	35.2387	20 m - DCM	3-8 ¬µm	246
ANT 28-5	Atlantic	328	-12.6088	38.745	20 m - DCM	3-8 ¬µm	167
ANT 28-5	Atlantic	328	-12.6088	38.745	20 m - DCM	3-8 ¬µm	174
ANT 28-5	Atlantic	328	-12.6088	38.745	20 m - DCM	3-8 ¬µm	211
ANT 28-5	Atlantic	329	-10.935	43.0423	20 m - DCM	3-8 ¬µm	177
ANT 28-5	Atlantic	329	-10.935	43.0423	20 m - DCM	3-8 ¬µm	180
ANT 28-5	Atlantic	329	-10.935	43.0423	20 m - DCM	3-8 ¬µm	188
ANT 28-5	Atlantic	330	-8.0905	47.0438	20 m - DCM	3-8 ¬µm	167
ANT 28-5	Atlantic	296	-66.4593	-51.0537	20 m - DCM	>8 ¬µm	228
ANT 28-5	Atlantic	296	-66.4593	-51.0537	20 m - DCM	>8 ¬µm	268
ANT 28-5	Atlantic	296	-66.4593	-51.0537	20 m - DCM	>8 ¬µm	285
ANT 28-5	Atlantic	296	-66.4593	-51.0537	20 m - DCM	>8 ¬µm	267
ANT 28-5	Atlantic	297	-61.9227	-47.9412	20 m - DCM	>8 ¬µm	167
ANT 28-5	Atlantic	297	-61.9227	-47.9412	20 m - DCM	>8 ¬µm	199
ANT 28-5	Atlantic	298	-58.1622	-45.0928	20 m - DCM	>8 ¬µm	217
ANT 28-5	Atlantic	298	-58.1622	-45.0928	20 m - DCM	>8 ¬µm	222
ANT 28-5	Atlantic	298	-58.1622	-45.0928	20 m - DCM	>8 ¬µm	210
ANT 28-5	Atlantic	300	-50.577	-39.7982	20 m - DCM	>8 ¬µm	356
ANT 28-5	Atlantic	300	-50.577	-39.7982	20 m - DCM	>8 ¬µm	262
ANT 28-5	Atlantic	300	-50.577	-39.7982	20 m - DCM	>8 ¬µm	297
ANT 28-5	Atlantic	300	-50.577	-39.7982	20 m - DCM	>8 ¬µm	345
ANT 28-5	Atlantic	302	-42.965	-34.2385	20 m - DCM	>8 ¬µm	247
ANT 28-5	Atlantic	302	-42.965	-34.2385	20 m - DCM	>8 ¬µm	340
ANT 28-5	Atlantic	304	-38.9948	-30.9992	20 m - DCM	>8 ¬µm	525
ANT 28-5	Atlantic	304	-38.9948	-30.9992	20 m - DCM	>8 ¬µm	244
ANT 28-5	Atlantic	304	-38.9948	-30.9992	20 m - DCM	>8 ¬µm	260
ANT 28-5	Atlantic	304	-38.9948	-30.9992	20 m - DCM	>8 ¬µm	325
ANT 28-5	Atlantic	306	-39.0007	-25.9998	20 m - DCM	>8 ¬µm	439
ANT 28-5	Atlantic	306	-39.0007	-25.9998	20 m - DCM	>8 ¬µm	183
ANT 28-5	Atlantic	306	-39.0007	-25.9998	20 m - DCM	>8 ¬µm	305
ANT 28-5	Atlantic	307	-38.0183	-24.7537	20 m - DCM	>8 ¬µm	487
ANT 28-5	Atlantic	307	-38.0183	-24.7537	20 m - DCM	>8 ¬µm	247
ANT 28-5	Atlantic	307	-38.0183	-24.7537	20 m - DCM	>8 ¬µm	259
ANT 28-5	Atlantic	307	-38.0183	-24.7537	20 m - DCM	>8 ¬µm	222
ANT 28-5	Atlantic	310	-33.7253	-18.6635	20 m - DCM	>8 ¬µm	252
ANT 28-5	Atlantic	310	-33.7253	-18.6635	20 m - DCM	>8 ¬µm	235
ANT 28-5	Atlantic	310	-33.7253	-18.6635	20 m - DCM	>8 ¬µm	348
ANT 28-5	Atlantic	311	-31.8615	-15.5217	20 m - DCM	>8 ¬µm	427
ANT 28-5	Atlantic	311	-31.8615	-15.5217	20 m - DCM	>8 ¬µm	293
ANT 28-5	Atlantic	311	-31.8615	-15.5217	20 m - DCM	>8 ¬µm	229
ANT 28-5	Atlantic	312	-29.7515	-11.8977	20 m - DCM	>8 ¬µm	318
ANT 28-5	Atlantic	312	-29.7515	-11.8977	20 m - DCM	>8 ¬µm	205
ANT 28-5	Atlantic	313	-27.9913	-8.2113	20 m - DCM	>8 ¬µm	208
ANT 28-5	Atlantic	313	-27.9913	-8.2113	20 m - DCM	>8 ¬µm	253
ANT 28-5	Atlantic	313	-27.9913	-8.2113	20 m - DCM	>8 ¬µm	273
ANT 28-5	Atlantic	314	-26.639	-5.0972	20 m - DCM	>8 ¬µm	310
ANT 28-5	Atlantic	314	-26.639	-5.0972	20 m - DCM	>8 ¬µm	360
ANT 28-5	Atlantic	315	-25.318	-1.4865	20 m - DCM	>8 ¬µm	257
ANT 28-5	Atlantic	315	-25.318	-1.4865	20 m - DCM	>8 ¬µm	368
ANT 28-5	Atlantic	319	-22.1955	12.5898	20 m - DCM	>8 ¬µm	189
ANT 28-5	Atlantic	320	-21.5685	16.9043	20 m - DCM	>8 ¬µm	191
ANT 28-5	Atlantic	321	-21.17	20.7047	20 m - DCM	>8 ¬µm	264
ANT 28-5	Atlantic	321	-21.17	20.7047	20 m - DCM	>8 ¬µm	250
ANT 28-5	Atlantic	321	-21.17	20.7047	20 m - DCM	>8 ¬µm	259
ANT 28-5	Atlantic	322	-19.8675	24.3958	20 m - DCM	>8 ¬µm	218
ANT 28-5	Atlantic	322	-19.8675	24.3958	20 m - DCM	>8 ¬µm	158
ANT 28-5	Atlantic	322	-19.8675	24.3958	20 m - DCM	>8 ¬µm	262
ANT 28-5	Atlantic	323	-17.312	26.3482	20 m - DCM	>8 ¬µm	418
ANT 28-5	Atlantic	323	-17.312	26.3482	20 m - DCM	>8 ¬µm	248
ANT 28-5	Atlantic	323	-17.312	26.3482	20 m - DCM	0.22-3 ¬µm	165
ANT 28-5	Atlantic	323	-17.312	26.3482	20 m - DCM	>8 ¬µm	345
ANT 28-5	Atlantic	324	-13.5343	33.3978	20 m - DCM	>8 ¬µm	214
ANT 28-5	Atlantic	324	-13.5343	33.3978	20 m - DCM	>8 ¬µm	173
ANT 28-5	Atlantic	324	-13.5343	33.3978	20 m - DCM	>8 ¬µm	213
ANT 28-5	Atlantic	326	-12.8973	35.2387	20 m - DCM	>8 ¬µm	223
ANT 28-5	Atlantic	326	-12.8973	35.2387	20 m - DCM	0.22-3 ¬µm	132
ANT 28-5	Atlantic	326	-12.8973	35.2387	20 m - DCM	0.22-3 ¬µm	186
ANT 28-5	Atlantic	326	-12.8973	35.2387	20 m - DCM	>8 ¬µm	274
ANT 28-5	Atlantic	326	-12.8973	35.2387	20 m - DCM	0.22-3 ¬µm	231
ANT 28-5	Atlantic	302	-42.965	-34.2385	20 m - DCM	0.22-3 ¬µm	294
ANT 28-5	Atlantic	317	-23.4817	6.059	20 m - DCM	>8 ¬µm	479
ANT 28-5	Atlantic	318	-22.7722	9.4075	20 m - DCM	>8 ¬µm	421
ANT 28-5	Atlantic	319	-22.1955	12.5898	20 m - DCM	>8 ¬µm	576
ANT 28-5	Atlantic	321	-21.17	20.7047	20 m - DCM	0.22-3 ¬µm	337
ANT 28-5	Atlantic	321	-21.17	20.7047	20 m - DCM	0.22-3 ¬µm	385
ANT 28-5	Atlantic	322	-19.8675	24.3958	20 m - DCM	0.22-3 ¬µm	245
ANT 28-5	Atlantic	323	-17.312	26.3482	20 m - DCM	0.22-3 ¬µm	304
ANT 28-5	Atlantic	324	-13.5343	33.3978	20 m - DCM	0.22-3 ¬µm	212
ANT 28-5	Atlantic	326	-12.8973	35.2387	20 m - DCM	>8 ¬µm	214
ANT 28-5	Atlantic	328	-12.6088	38.745	20 m - DCM	>8 ¬µm	163
ANT 28-5	Atlantic	329	-10.935	43.0423	20 m - DCM	0.22-3 ¬µm	190
ANT 28-5	Atlantic	330	-8.0905	47.0438	20 m - DCM	>8 ¬µm	189
ANT 28-5	Atlantic	330	-8.0905	47.0438	20 m - DCM	0.22-3 ¬µm	166
ANT 28-5	Atlantic	330	-8.0905	47.0438	20 m - DCM	>8 ¬µm	164
ANT 28-4	Atlantic	178	-62.6333	-56.1697	20 m - DCM	0.22-3 ¬µm	231
ANT 28-4	Atlantic	178	-62.6333	-56.1697	20 m - DCM	3-8 ¬µm	243
ANT 28-4	Atlantic	178	-62.6333	-56.1697	20 m - DCM	>8 ¬µm	167
ANT 28-4	Atlantic	178	-62.6333	-56.1697	20 m - DCM	0.22-3 ¬µm	177
ANT 28-4	Atlantic	178	-62.6333	-56.1697	20 m - DCM	3-8 ¬µm	255
ANT 28-4	Atlantic	178	-62.6333	-56.1697	20 m - DCM	>8 ¬µm	226
ANT 28-4	Atlantic	179	-59.8667	-57.9833	20 m - DCM	0.22-3 ¬µm	204
ANT 28-4	Atlantic	179	-59.8667	-57.9833	20 m - DCM	3-8 ¬µm	196
ANT 28-4	Atlantic	179	-59.8667	-57.9833	20 m - DCM	>8 ¬µm	222
ANT 28-4	Atlantic	179	-59.8667	-57.9833	20 m - DCM	0.22-3 ¬µm	82
ANT 28-4	Atlantic	179	-59.8667	-57.9833	20 m - DCM	3-8 ¬µm	129
ANT 28-4	Atlantic	179	-59.8667	-57.9833	20 m - DCM	>8 ¬µm	95
ANT 28-4	Atlantic	179	-59.8667	-57.9833	20 m - DCM	0.22-3 ¬µm	151
ANT 28-4	Atlantic	179	-59.8667	-57.9833	20 m - DCM	3-8 ¬µm	170
ANT 28-4	Atlantic	179	-59.8667	-57.9833	20 m - DCM	>8 ¬µm	170
ANT 28-4	Atlantic	193	-55.1667	-61.7167	20 m - DCM	0.22-3 ¬µm	111
ANT 28-4	Atlantic	193	-55.1667	-61.7167	20 m - DCM	3-8 ¬µm	117
ANT 28-4	Atlantic	193	-55.1667	-61.7167	20 m - DCM	>8 ¬µm	93
ANT 28-4	Atlantic	193	-55.1667	-61.7167	20 m - DCM	0.22-3 ¬µm	125
ANT 28-4	Atlantic	193	-55.1667	-61.7167	20 m - DCM	3-8 ¬µm	187
ANT 28-4	Atlantic	193	-55.1667	-61.7167	20 m - DCM	>8 ¬µm	111
ANT 28-4	Atlantic	193	-55.1667	-61.7167	20 m - DCM	3-8 ¬µm	164
ANT 28-4	Atlantic	193	-55.1667	-61.7167	20 m - DCM	>8 ¬µm	169
ANT 28-4	Atlantic	241	-57.0736	-61.2436	20 m - DCM	0.22-3 ¬µm	101
ANT 28-4	Atlantic	241	-57.0736	-61.2436	20 m - DCM	3-8 ¬µm	132
ANT 28-4	Atlantic	241	-57.0736	-61.2436	20 m - DCM	>8 ¬µm	103
ANT 28-4	Atlantic	241	-57.0736	-61.2436	20 m - DCM	0.22-3 ¬µm	181
ANT 28-4	Atlantic	241	-57.0736	-61.2436	20 m - DCM	3-8 ¬µm	205
ANT 28-4	Atlantic	241	-57.0736	-61.2436	20 m - DCM	>8 ¬µm	192
ANT 28-4	Atlantic	262	-59.1958	-61.2244	20 m - DCM	0.22-3 ¬µm	148
ANT 28-4	Atlantic	262	-59.1958	-61.2244	20 m - DCM	3-8 ¬µm	157
ANT 28-4	Atlantic	262	-59.1958	-61.2244	20 m - DCM	>8 ¬µm	125
ANT 28-4	Atlantic	262	-59.1958	-61.2244	20 m - DCM	0.22-3 ¬µm	114
ANT 28-4	Atlantic	262	-59.1958	-61.2244	20 m - DCM	3-8 ¬µm	148
ANT 28-4	Atlantic	262	-59.1958	-61.2244	20 m - DCM	>8 ¬µm	134
ANT 28-4	Atlantic	262	-59.1958	-61.2244	20 m - DCM	0.22-3 ¬µm	146
ANT 28-4	Atlantic	262	-59.1958	-61.2244	20 m - DCM	3-8 ¬µm	180
ANT 28-4	Atlantic	262	-59.1958	-61.2244	20 m - DCM	>8 ¬µm	193
ANT 28-4	Atlantic	267	-56.2589	-62.0728	20 m - DCM	0.22-3 ¬µm	102
ANT 28-4	Atlantic	267	-56.2589	-62.0728	20 m - DCM	3-8 ¬µm	147
ANT 28-4	Atlantic	267	-56.2589	-62.0728	20 m - DCM	>8 ¬µm	134
ANT 28-4	Atlantic	267	-56.2589	-62.0728	20 m - DCM	0.22-3 ¬µm	109
ANT 28-4	Atlantic	267	-56.2589	-62.0728	20 m - DCM	3-8 ¬µm	124
ANT 28-4	Atlantic	267	-56.2589	-62.0728	20 m - DCM	>8 ¬µm	137
ANT 28-4	Atlantic	287	-55.5	-60.5	20 m - DCM	0.22-3 ¬µm	152
ANT 28-4	Atlantic	287	-55.5	-60.5	20 m - DCM	3-8 ¬µm	172
ANT 28-4	Atlantic	287	-55.5	-60.5	20 m - DCM	0.22-3 ¬µm	147
ANT 28-4	Atlantic	287	-55.5	-60.5	20 m - DCM	3-8 ¬µm	167
SO248	Pacific	1_P1	176.999	-30.0008	20 m - DCM	0.22-3 ¬µm	808
SO248	Pacific	1_P1	176.999	-30.0008	20 m - DCM	3-8 ¬µm	272
SO248	Pacific	1_P1	176.999	-30.0008	20 m - DCM	>8 ¬µm	367
SO248	Pacific	1_P1	176.999	-30.0008	20 m - DCM	0.22-3 ¬µm	447
SO248	Pacific	1_P1	176.999	-30.0008	20 m - DCM	3-8 ¬µm	336
SO248	Pacific	1_P1	176.999	-30.0008	20 m - DCM	>8 ¬µm	449
SO248	Pacific	1_P1	176.999	-30.0008	20 m - DCM	0.22-3 ¬µm	369
SO248	Pacific	1_P1	176.999	-30.0008	20 m - DCM	3-8 ¬µm	227
SO248	Pacific	1_P1	176.999	-30.0008	20 m - DCM	>8 ¬µm	283
SO248	Pacific	1_P1	176.999	-30.0008	20 m - DCM	0.22-3 ¬µm	170
SO248	Pacific	1_P1	176.999	-30.0008	20 m - DCM	3-8 ¬µm	301
SO248	Pacific	1_P1	176.999	-30.0008	20 m - DCM	>8 ¬µm	1063
SO248	Pacific	2_P1	178.213	-26.9928	20 m - DCM	3-8 ¬µm	361
SO248	Pacific	2_P1	178.213	-26.9928	20 m - DCM	0.22-3 ¬µm	273
SO248	Pacific	2_P1	178.213	-26.9928	20 m - DCM	3-8 ¬µm	397
SO248	Pacific	2_P1	178.213	-26.9928	20 m - DCM	>8 ¬µm	246
SO248	Pacific	2_P1	178.213	-26.9928	20 m - DCM	0.22-3 ¬µm	246
SO248	Pacific	2_P1	178.213	-26.9928	20 m - DCM	3-8 ¬µm	233
SO248	Pacific	2_P1	178.213	-26.9928	20 m - DCM	>8 ¬µm	457
SO248	Pacific	2_P1	178.213	-26.9928	20 m - DCM	0.22-3 ¬µm	428
SO248	Pacific	2_P1	178.213	-26.9928	20 m - DCM	3-8 ¬µm	674
SO248	Pacific	2_P1	178.213	-26.9928	20 m - DCM	>8 ¬µm	437
SO248	Pacific	3_P1	-178	-15	20 m - DCM	0.22-3 ¬µm	211
SO248	Pacific	3_P1	-178	-15	20 m - DCM	3-8 ¬µm	182
SO248	Pacific	3_P1	-178	-15	20 m - DCM	>8 ¬µm	210
SO248	Pacific	3_P1	-178	-15	20 m - DCM	0.22-3 ¬µm	108
SO248	Pacific	3_P1	-178	-15	20 m - DCM	3-8 ¬µm	389
SO248	Pacific	3_P1	-178	-15	20 m - DCM	>8 ¬µm	382
SO248	Pacific	3_P1	-178	-15	20 m - DCM	0.22-3 ¬µm	387
SO248	Pacific	3_P1	-178	-15	20 m - DCM	3-8 ¬µm	380
SO248	Pacific	3_P1	-178	-15	20 m - DCM	>8 ¬µm	454
SO248	Pacific	4_P1	-176.475	-10.3333	20 m - DCM	0.22-3 ¬µm	381
SO248	Pacific	4_P1	-176.475	-10.3333	20 m - DCM	3-8 ¬µm	282
SO248	Pacific	4_P1	-176.475	-10.3333	20 m - DCM	>8 ¬µm	267
SO248	Pacific	4_P1	-176.475	-10.3333	20 m - DCM	0.22-3 ¬µm	123
SO248	Pacific	4_P1	-176.475	-10.3333	20 m - DCM	>8 ¬µm	332
SO248	Pacific	4_P1	-176.475	-10.3333	20 m - DCM	0.22-3 ¬µm	265
SO248	Pacific	4_P1	-176.475	-10.3333	20 m - DCM	3-8 ¬µm	420
SO248	Pacific	4_P1	-176.475	-10.3333	20 m - DCM	0.22-3 ¬µm	231
SO248	Pacific	4_P1	-176.475	-10.3333	20 m - DCM	3-8 ¬µm	178
SO248	Pacific	4_P1	-176.475	-10.3333	20 m - DCM	0.22-3 ¬µm	307
SO248	Pacific	4_P1	-176.475	-10.3333	20 m - DCM	3-8 ¬µm	171
SO248	Pacific	5_P1	-178.318	-4.9965	20 m - DCM	0.22-3 ¬µm	196
SO248	Pacific	5_P1	-178.318	-4.9965	20 m - DCM	3-8 ¬µm	280
SO248	Pacific	3_P1	-178	-15	20 m - DCM	0.22-3 ¬µm	219
SO248	Pacific	3_P1	-178	-15	20 m - DCM	3-8 ¬µm	227
SO248	Pacific	3_P1	-178	-15	20 m - DCM	>8 ¬µm	379
SO248	Pacific	5_P1	-178.318	-4.9965	20 m - DCM	0.22-3 ¬µm	183
SO248	Pacific	5_P1	-178.318	-4.9965	20 m - DCM	3-8 ¬µm	179
SO248	Pacific	5_P1	-178.318	-4.9965	20 m - DCM	>8 ¬µm	282
SO248	Pacific	5_P1	-178.318	-4.9965	20 m - DCM	>8 ¬µm	264
SO248	Pacific	5_P1	-178.318	-4.9965	20 m - DCM	0.22-3 ¬µm	351
SO248	Pacific	5_P1	-178.318	-4.9965	20 m - DCM	3-8 ¬µm	356
SO248	Pacific	5_P1	-178.318	-4.9965	20 m - DCM	>8 ¬µm	169
SO248	Pacific	5_P1	-178.318	-4.9965	20 m - DCM	3-8 ¬µm	206
SO248	Pacific	5_P1	-178.318	-4.9965	20 m - DCM	>8 ¬µm	185
SO248	Pacific	6_P1	180	0.0001	20 m - DCM	3-8 ¬µm	173
SO248	Pacific	6_P1	180	0.0001	20 m - DCM	>8 ¬µm	271
SO248	Pacific	6_P1	180	0.0001	20 m - DCM	0.22-3 ¬µm	195
SO248	Pacific	6_P1	180	0.0001	20 m - DCM	3-8 ¬µm	402
SO248	Pacific	7_P1	179.398	4.6551	20 m - DCM	0.22-3 ¬µm	183
SO248	Pacific	7_P1	179.398	4.6551	20 m - DCM	3-8 ¬µm	300
SO248	Pacific	7_P1	179.398	4.6551	20 m - DCM	>8 ¬µm	203
SO248	Pacific	7_P1	179.398	4.6551	20 m - DCM	3-8 ¬µm	195
SO248	Pacific	7_P1	179.398	4.6551	20 m - DCM	>8 ¬µm	311
SO248	Pacific	7_P1	179.398	4.6551	20 m - DCM	0.22-3 ¬µm	183
SO248	Pacific	7_P1	179.398	4.6551	20 m - DCM	3-8 ¬µm	294
SO248	Pacific	10_P1	178.317	22.0002	20 m - DCM	0.22-3 ¬µm	123
SO248	Pacific	10_P1	178.317	22.0002	20 m - DCM	3-8 ¬µm	161
SO248	Pacific	10_P1	178.317	22.0002	20 m - DCM	>8 ¬µm	248
SO248	Pacific	10_P1	178.317	22.0002	20 m - DCM	0.22-3 ¬µm	400
SO248	Pacific	10_P1	178.317	22.0002	20 m - DCM	3-8 ¬µm	260
SO248	Pacific	7_P1	179.398	4.6551	20 m - DCM	3-8 ¬µm	181
SO248	Pacific	7_P1	179.398	4.6551	20 m - DCM	>8 ¬µm	242
SO248	Pacific	7_P1	179.398	4.6551	20 m - DCM	>8 ¬µm	437
SO248	Pacific	8_P1	179	11	20 m - DCM	3-8 ¬µm	156
SO248	Pacific	8_P1	179	11	20 m - DCM	>8 ¬µm	208
SO248	Pacific	8_P1	179	11	20 m - DCM	0.22-3 ¬µm	188
SO248	Pacific	8_P1	179	11	20 m - DCM	3-8 ¬µm	271
SO248	Pacific	8_P1	179	11	20 m - DCM	0.22-3 ¬µm	130
SO248	Pacific	8_P1	179	11	20 m - DCM	3-8 ¬µm	247
SO248	Pacific	8_P1	179	11	20 m - DCM	0.22-3 ¬µm	106
SO248	Pacific	8_P1	179	11	20 m - DCM	3-8 ¬µm	108
SO248	Pacific	9_P1	179	15.9999	20 m - DCM	0.22-3 ¬µm	372
SO248	Pacific	9_P1	179	15.9999	20 m - DCM	3-8 ¬µm	240
SO248	Pacific	9_P1	179	15.9999	20 m - DCM	>8 ¬µm	523
SO248	Pacific	9_P1	179	15.9999	20 m - DCM	0.22-3 ¬µm	212
SO248	Pacific	9_P1	179	15.9999	20 m - DCM	3-8 ¬µm	269
SO248	Pacific	9_P1	179	15.9999	20 m - DCM	>8 ¬µm	208
SO248	Pacific	9_P1	179	15.9999	20 m - DCM	0.22-3 ¬µm	433
SO248	Pacific	9_P1	179	15.9999	20 m - DCM	3-8 ¬µm	149
SO248	Pacific	9_P1	179	15.9999	20 m - DCM	>8 ¬µm	247
SO248	Pacific	9_P1	179	15.9999	20 m - DCM	0.22-3 ¬µm	213
SO248	Pacific	9_P1	179	15.9999	20 m - DCM	3-8 ¬µm	119
SO248	Pacific	9_P1	179	15.9999	20 m - DCM	>8 ¬µm	373
SO248	Pacific	9_P1	179	15.9999	20 m - DCM	0.22-3 ¬µm	198
SO248	Pacific	9_P1	179	15.9999	20 m - DCM	3-8 ¬µm	123
SO248	Pacific	9_P1	179	15.9999	20 m - DCM	>8 ¬µm	378
SO248	Pacific	10_P1	178.317	22.0002	20 m - DCM	0.22-3 ¬µm	554
SO248	Pacific	10_P1	178.317	22.0002	20 m - DCM	3-8 ¬µm	294
SO248	Pacific	10_P1	178.317	22.0002	20 m - DCM	>8 ¬µm	284
SO248	Pacific	10_P1	178.317	22.0002	20 m - DCM	0.22-3 ¬µm	322
SO248	Pacific	10_P1	178.317	22.0002	20 m - DCM	3-8 ¬µm	356
SO248	Pacific	10_P1	178.317	22.0002	20 m - DCM	>8 ¬µm	279
SO248	Pacific	10_P1	178.317	22.0002	20 m - DCM	>8 ¬µm	269
SO248	Pacific	10_P1	178.317	22.0002	20 m - DCM	0.22-3 ¬µm	281
SO248	Pacific	10_P1	178.317	22.0002	20 m - DCM	3-8 ¬µm	204
SO248	Pacific	10_P1	178.317	22.0002	20 m - DCM	>8 ¬µm	344
SO248	Pacific	11_P1	177.333	28	20 m - DCM	0.22-3 ¬µm	133
SO248	Pacific	11_P1	177.333	28	20 m - DCM	3-8 ¬µm	358
SO248	Pacific	11_P1	177.333	28	20 m - DCM	>8 ¬µm	237
SO248	Pacific	11_P1	177.333	28	20 m - DCM	0.22-3 ¬µm	211
SO248	Pacific	11_P1	177.333	28	20 m - DCM	3-8 ¬µm	182
SO248	Pacific	11_P1	177.333	28	20 m - DCM	>8 ¬µm	355
SO248	Pacific	11_P1	177.333	28	20 m - DCM	0.22-3 ¬µm	163
SO248	Pacific	11_P1	177.333	28	20 m - DCM	3-8 ¬µm	167
SO248	Pacific	11_P1	177.333	28	20 m - DCM	>8 ¬µm	250
SO248	Pacific	11_P1	177.333	28	20 m - DCM	0.22-3 ¬µm	512
SO248	Pacific	11_P1	177.333	28	20 m - DCM	3-8 ¬µm	275
SO248	Pacific	11_P1	177.333	28	20 m - DCM	>8 ¬µm	559
SO248	Pacific	12_P1	177.333	34	20 m - DCM	0.22-3 ¬µm	110
SO248	Pacific	12_P1	177.333	34	20 m - DCM	3-8 ¬µm	205
SO248	Pacific	12_P1	177.333	34	20 m - DCM	0.22-3 ¬µm	299
SO248	Pacific	12_P1	177.333	34	20 m - DCM	3-8 ¬µm	164
SO248	Pacific	13_P1	177.327	39.9706	20 m - DCM	0.22-3 ¬µm	245
SO248	Pacific	13_P1	177.327	39.9706	20 m - DCM	3-8 ¬µm	197
SO248	Pacific	13_P1	177.327	39.9706	20 m - DCM	>8 ¬µm	172
SO248	Pacific	13_P1	177.327	39.9706	20 m - DCM	0.22-3 ¬µm	272
SO248	Pacific	13_P1	177.327	39.9706	20 m - DCM	3-8 ¬µm	214
SO248	Pacific	13_P1	177.327	39.9706	20 m - DCM	>8 ¬µm	198
SO248	Pacific	14_P1	178.75	45.0001	20 m - DCM	0.22-3 ¬µm	183
SO248	Pacific	14_P1	178.75	45.0001	20 m - DCM	3-8 ¬µm	219
SO248	Pacific	14_P1	178.75	45.0001	20 m - DCM	>8 ¬µm	136
SO248	Pacific	14_P1	178.75	45.0001	20 m - DCM	0.22-3 ¬µm	257
SO248	Pacific	14_P1	178.75	45.0001	20 m - DCM	3-8 ¬µm	294
SO248	Pacific	14_P1	178.75	45.0001	20 m - DCM	>8 ¬µm	163
SO248	Pacific	15_P1	179.133	47.4998	20 m - DCM	3-8 ¬µm	108
SO248	Pacific	15_P1	179.133	47.4998	20 m - DCM	0.22-3 ¬µm	119
SO248	Pacific	15_P1	179.133	47.4998	20 m - DCM	3-8 ¬µm	138
SO248	Pacific	15_P1	179.133	47.4998	20 m - DCM	>8 ¬µm	125
SO248	Pacific	16_P1	179.55	50	20 m - DCM	0.22-3 ¬µm	89
SO248	Pacific	16_P1	179.55	50	20 m - DCM	3-8 ¬µm	176
SO248	Pacific	16_P1	179.55	50	20 m - DCM	0.22-3 ¬µm	183
SO248	Pacific	16_P1	179.55	50	20 m - DCM	>8 ¬µm	102
SO248	Pacific	17_P1	179.581	54.0015	20 m - DCM	0.22-3 ¬µm	192
SO248	Pacific	17_P1	179.581	54.0015	20 m - DCM	3-8 ¬µm	129
SO248	Pacific	17_P1	179.581	54.0015	20 m - DCM	>8 ¬µm	99
SO248	Pacific	17_P1	179.581	54.0015	20 m - DCM	0.22-3 ¬µm	114
SO248	Pacific	17_P1	179.581	54.0015	20 m - DCM	3-8 ¬µm	112
SO248	Pacific	18_P1	179.583	56.9999	20 m - DCM	0.22-3 ¬µm	131
SO248	Pacific	18_P1	179.583	56.9999	20 m - DCM	3-8 ¬µm	120
SO248	Pacific	18_P1	179.583	56.9999	20 m - DCM	>8 ¬µm	110
SO248	Pacific	18_P1	179.583	56.9999	20 m - DCM	0.22-3 ¬µm	106
SO248	Pacific	18_P1	179.583	56.9999	20 m - DCM	3-8 ¬µm	127
SO248	Pacific	19_P1	-179	58.9	20 m - DCM	0.22-3 ¬µm	92
SO248	Pacific	19_P1	-179	58.9	20 m - DCM	3-8 ¬µm	104
SO248	Pacific	19_P1	-179	58.9	20 m - DCM	0.22-3 ¬µm	84
SO254	Pacific	6_P2	-176.7	-29.2666	20 m - DCM	0.22-3 ¬µm	97
SO254	Pacific	12_P2	179.256	-40.5893	20 m - DCM	0.22-3 ¬µm	143
SO254	Pacific	12_P2	179.256	-40.5893	20 m - DCM	3-8 ¬µm	213
SO254	Pacific	12_P2	179.256	-40.5893	20 m - DCM	>8 ¬µm	208
SO254	Pacific	12_P2	179.256	-40.5893	20 m - DCM	0.22-3 ¬µm	168
SO254	Pacific	12_P2	179.256	-40.5893	20 m - DCM	0.22-3 ¬µm	295
SO254	Pacific	12_P2	179.256	-40.5893	20 m - DCM	3-8 ¬µm	224
SO254	Pacific	15_P2	179.38	-45.95	20 m - DCM	0.22-3 ¬µm	119
SO254	Pacific	15_P2	179.38	-45.95	20 m - DCM	3-8 ¬µm	107
SO254	Pacific	15_P2	179.38	-45.95	20 m - DCM	>8 ¬µm	174
SO254	Pacific	15_P2	179.38	-45.95	20 m - DCM	>8 ¬µm	173
SO254	Pacific	17_P2	179.446	-50.4801	20 m - DCM	0.22-3 ¬µm	178
SO254	Pacific	17_P2	179.446	-50.4801	20 m - DCM	3-8 ¬µm	164
SO254	Pacific	17_P2	179.446	-50.4801	20 m - DCM	0.22-3 ¬µm	147
SO254	Pacific	17_P2	179.446	-50.4801	20 m - DCM	3-8 ¬µm	196
SO254	Pacific	17_P2	179.446	-50.4801	20 m - DCM	>8 ¬µm	159
SO254	Pacific	17_2_P2	179.446	-50.4801	20 m - DCM	0.22-3 ¬µm	130
SO254	Pacific	6_P2	-176.7	-29.2666	20 m - DCM	0.22-3 ¬µm	260
SO254	Pacific	6_P2	-176.7	-29.2666	20 m - DCM	3-8 ¬µm	183
SO254	Pacific	6_P2	-176.7	-29.2666	20 m - DCM	>8 ¬µm	197
SO254	Pacific	6_P2	-176.7	-29.2666	20 m - DCM	3-8 ¬µm	211
SO254	Pacific	6_P2	-176.7	-29.2666	20 m - DCM	>8 ¬µm	276
SO254	Pacific	6_P2	-176.7	-29.2666	20 m - DCM	0.22-3 ¬µm	188
SO254	Pacific	6_P2	-176.7	-29.2666	20 m - DCM	3-8 ¬µm	137
SO254	Pacific	6_P2	-176.7	-29.2666	20 m - DCM	>8 ¬µm	272
SO254	Pacific	6_P2	-176.7	-29.2666	20 m - DCM	0.22-3 ¬µm	327
SO254	Pacific	6_P2	-176.7	-29.2666	20 m - DCM	3-8 ¬µm	151
SO254	Pacific	6_P2	-176.7	-29.2666	20 m - DCM	>8 ¬µm	193
SO254	Pacific	8_P2	-179.264	-34.7327	20 m - DCM	0.22-3 ¬µm	268
SO254	Pacific	8_2_P2	-179.264	-34.7327	20 m - DCM	0.22-3 ¬µm	340
SO254	Pacific	8_P2	-179.264	-34.7327	20 m - DCM	>8 ¬µm	227
SO254	Pacific	8_P2	-179.264	-34.7327	20 m - DCM	0.22-3 ¬µm	293
SO254	Pacific	8_P2	-179.264	-34.7327	20 m - DCM	3-8 ¬µm	167
SO254	Pacific	8_P2	-179.264	-34.7327	20 m - DCM	>8 ¬µm	176
SO254	Pacific	8_P2	-179.264	-34.7327	20 m - DCM	0.22-3 ¬µm	192
SO254	Pacific	8_P2	-179.264	-34.7327	20 m - DCM	3-8 ¬µm	202
SO254	Pacific	8_P2	-179.264	-34.7327	20 m - DCM	>8 ¬µm	215
SO254	Pacific	8_P2	-179.264	-34.7327	20 m - DCM	0.22-3 ¬µm	129
SO254	Pacific	8_P2	-179.264	-34.7327	20 m - DCM	3-8 ¬µm	133
SO254	Pacific	8_P2	-179.264	-34.7327	20 m - DCM	>8 ¬µm	177
SO254	Pacific	18_P2	177.528	-52.1235	20 m - DCM	0.22-3 ¬µm	183
SO254	Pacific	18_P2	177.528	-52.1235	20 m - DCM	3-8 ¬µm	183
SO254	Pacific	18_P2	177.528	-52.1235	20 m - DCM	0.22-3 ¬µm	151
SO254	Pacific	18_P2	177.528	-52.1235	20 m - DCM	3-8 ¬µm	196
SO254	Pacific	18_P2	177.528	-52.1235	20 m - DCM	0.22-3 ¬µm	152
SO254	Pacific	18_P2	177.528	-52.1235	20 m - DCM	3-8 ¬µm	225
SO254	Pacific	18_P2	177.528	-52.1235	20 m - DCM	>8 ¬µm	148
SO254	Pacific	20_P2	174.731	-45.7178	20 m - DCM	0.22-3 ¬µm	151
SO254	Pacific	20_P2	174.731	-45.7178	20 m - DCM	3-8 ¬µm	185
SO254	Pacific	20_P2	174.731	-45.7178	20 m - DCM	>8 ¬µm	141
SO254	Pacific	20_P2	174.731	-45.7178	20 m - DCM	0.22-3 ¬µm	174
SO254	Pacific	20_P2	174.731	-45.7178	20 m - DCM	3-8 ¬µm	155
SO254	Pacific	20_P2	174.731	-45.7178	20 m - DCM	>8 ¬µm	168

## Sheet: Figure 3a-c
Figure 3 a-c	Abundance of network modules
Ocean	Longitude	Latitude	Depth_Grp	Size_Fraction	Module	Rel. Abundance
Atlantic Ocean	-56.2589	-62.0728	20 m - DCM	0.22	1	0.000649463
Atlantic Ocean	-56.2589	-62.0728	20 m - DCM	0.22	10	0
Atlantic Ocean	-56.2589	-62.0728	20 m - DCM	0.22	2	0
Atlantic Ocean	-56.2589	-62.0728	20 m - DCM	0.22	3	0.0145381
Atlantic Ocean	-56.2589	-62.0728	20 m - DCM	0.22	4	0
Atlantic Ocean	-56.2589	-62.0728	20 m - DCM	0.22	5	0
Atlantic Ocean	-56.2589	-62.0728	20 m - DCM	0.22	6	0.66951
Atlantic Ocean	-56.2589	-62.0728	20 m - DCM	0.22	7	0.00617338
Atlantic Ocean	-56.2589	-62.0728	20 m - DCM	0.22	8	0
Atlantic Ocean	-56.2589	-62.0728	20 m - DCM	0.22	9	0
Atlantic Ocean	-56.2589	-62.0728	20 m - DCM	3	1	0.00913885
Atlantic Ocean	-56.2589	-62.0728	20 m - DCM	3	10	0
Atlantic Ocean	-56.2589	-62.0728	20 m - DCM	3	2	0
Atlantic Ocean	-56.2589	-62.0728	20 m - DCM	3	3	0.0397832
Atlantic Ocean	-56.2589	-62.0728	20 m - DCM	3	4	0
Atlantic Ocean	-56.2589	-62.0728	20 m - DCM	3	5	0
Atlantic Ocean	-56.2589	-62.0728	20 m - DCM	3	6	0.28061
Atlantic Ocean	-56.2589	-62.0728	20 m - DCM	3	7	0.0281077
Atlantic Ocean	-56.2589	-62.0728	20 m - DCM	3	8	0
Atlantic Ocean	-56.2589	-62.0728	20 m - DCM	3	9	0
Atlantic Ocean	-56.2589	-62.0728	20 m - DCM	8	1	0.00996573
Atlantic Ocean	-56.2589	-62.0728	20 m - DCM	8	10	0
Atlantic Ocean	-56.2589	-62.0728	20 m - DCM	8	2	0
Atlantic Ocean	-56.2589	-62.0728	20 m - DCM	8	3	0.0256992
Atlantic Ocean	-56.2589	-62.0728	20 m - DCM	8	4	0
Atlantic Ocean	-56.2589	-62.0728	20 m - DCM	8	5	0
Atlantic Ocean	-56.2589	-62.0728	20 m - DCM	8	6	0.294802
Atlantic Ocean	-56.2589	-62.0728	20 m - DCM	8	7	0.0117027
Atlantic Ocean	-56.2589	-62.0728	20 m - DCM	8	8	0
Atlantic Ocean	-56.2589	-62.0728	20 m - DCM	8	9	0
Atlantic Ocean	-56.2589	-62.0728	DCM - 200 m	0.22	1	0.00806109
Atlantic Ocean	-56.2589	-62.0728	DCM - 200 m	0.22	10	0.000736966
Atlantic Ocean	-56.2589	-62.0728	DCM - 200 m	0.22	2	0
Atlantic Ocean	-56.2589	-62.0728	DCM - 200 m	0.22	3	0.00864245
Atlantic Ocean	-56.2589	-62.0728	DCM - 200 m	0.22	4	0
Atlantic Ocean	-56.2589	-62.0728	DCM - 200 m	0.22	5	0.0090331
Atlantic Ocean	-56.2589	-62.0728	DCM - 200 m	0.22	6	0.655551
Atlantic Ocean	-56.2589	-62.0728	DCM - 200 m	0.22	7	0.0307567
Atlantic Ocean	-56.2589	-62.0728	DCM - 200 m	0.22	8	0
Atlantic Ocean	-56.2589	-62.0728	DCM - 200 m	0.22	9	0
Atlantic Ocean	-56.2589	-62.0728	DCM - 200 m	3	1	0.0212022
Atlantic Ocean	-56.2589	-62.0728	DCM - 200 m	3	10	0
Atlantic Ocean	-56.2589	-62.0728	DCM - 200 m	3	2	0
Atlantic Ocean	-56.2589	-62.0728	DCM - 200 m	3	3	0.0318702
Atlantic Ocean	-56.2589	-62.0728	DCM - 200 m	3	4	0.000426489
Atlantic Ocean	-56.2589	-62.0728	DCM - 200 m	3	5	0.00157025
Atlantic Ocean	-56.2589	-62.0728	DCM - 200 m	3	6	0.401447
Atlantic Ocean	-56.2589	-62.0728	DCM - 200 m	3	7	0.0605704
Atlantic Ocean	-56.2589	-62.0728	DCM - 200 m	3	8	0
Atlantic Ocean	-56.2589	-62.0728	DCM - 200 m	3	9	0
Atlantic Ocean	-56.2589	-62.0728	DCM - 200 m	8	1	0.0347829
Atlantic Ocean	-56.2589	-62.0728	DCM - 200 m	8	10	0
Atlantic Ocean	-56.2589	-62.0728	DCM - 200 m	8	2	0
Atlantic Ocean	-56.2589	-62.0728	DCM - 200 m	8	3	0.0152092
Atlantic Ocean	-56.2589	-62.0728	DCM - 200 m	8	4	0.000232072
Atlantic Ocean	-56.2589	-62.0728	DCM - 200 m	8	5	0.000542528
Atlantic Ocean	-56.2589	-62.0728	DCM - 200 m	8	6	0.29238
Atlantic Ocean	-56.2589	-62.0728	DCM - 200 m	8	7	0.0416304
Atlantic Ocean	-56.2589	-62.0728	DCM - 200 m	8	8	0
Atlantic Ocean	-56.2589	-62.0728	DCM - 200 m	8	9	0
Atlantic Ocean	-55.1667	-61.7167	20 m - DCM	0.22	1	0.000857374
Atlantic Ocean	-55.1667	-61.7167	20 m - DCM	0.22	10	0
Atlantic Ocean	-55.1667	-61.7167	20 m - DCM	0.22	2	0
Atlantic Ocean	-55.1667	-61.7167	20 m - DCM	0.22	3	0.011907
Atlantic Ocean	-55.1667	-61.7167	20 m - DCM	0.22	4	0
Atlantic Ocean	-55.1667	-61.7167	20 m - DCM	0.22	5	0
Atlantic Ocean	-55.1667	-61.7167	20 m - DCM	0.22	6	0.59869
Atlantic Ocean	-55.1667	-61.7167	20 m - DCM	0.22	7	0.0104606
Atlantic Ocean	-55.1667	-61.7167	20 m - DCM	0.22	8	0
Atlantic Ocean	-55.1667	-61.7167	20 m - DCM	0.22	9	0
Atlantic Ocean	-55.1667	-61.7167	20 m - DCM	3	1	0.0300943
Atlantic Ocean	-55.1667	-61.7167	20 m - DCM	3	10	0
Atlantic Ocean	-55.1667	-61.7167	20 m - DCM	3	2	0
Atlantic Ocean	-55.1667	-61.7167	20 m - DCM	3	3	0.0213487
Atlantic Ocean	-55.1667	-61.7167	20 m - DCM	3	4	0.000316791
Atlantic Ocean	-55.1667	-61.7167	20 m - DCM	3	5	0.000245972
Atlantic Ocean	-55.1667	-61.7167	20 m - DCM	3	6	0.196301
Atlantic Ocean	-55.1667	-61.7167	20 m - DCM	3	7	0.126089
Atlantic Ocean	-55.1667	-61.7167	20 m - DCM	3	8	0
Atlantic Ocean	-55.1667	-61.7167	20 m - DCM	3	9	0
Atlantic Ocean	-55.1667	-61.7167	20 m - DCM	8	1	0.00738815
Atlantic Ocean	-55.1667	-61.7167	20 m - DCM	8	10	0
Atlantic Ocean	-55.1667	-61.7167	20 m - DCM	8	2	0
Atlantic Ocean	-55.1667	-61.7167	20 m - DCM	8	3	0.0167396
Atlantic Ocean	-55.1667	-61.7167	20 m - DCM	8	4	0.000599875
Atlantic Ocean	-55.1667	-61.7167	20 m - DCM	8	5	0.000133073
Atlantic Ocean	-55.1667	-61.7167	20 m - DCM	8	6	0.332594
Atlantic Ocean	-55.1667	-61.7167	20 m - DCM	8	7	0.0260845
Atlantic Ocean	-55.1667	-61.7167	20 m - DCM	8	8	0
Atlantic Ocean	-55.1667	-61.7167	20 m - DCM	8	9	0
Atlantic Ocean	-55.1667	-61.7167	DCM - 200 m	0.22	1	0.00053443
Atlantic Ocean	-55.1667	-61.7167	DCM - 200 m	0.22	10	0.000883864
Atlantic Ocean	-55.1667	-61.7167	DCM - 200 m	0.22	2	0
Atlantic Ocean	-55.1667	-61.7167	DCM - 200 m	0.22	3	0.00790664
Atlantic Ocean	-55.1667	-61.7167	DCM - 200 m	0.22	4	0
Atlantic Ocean	-55.1667	-61.7167	DCM - 200 m	0.22	5	0.00643822
Atlantic Ocean	-55.1667	-61.7167	DCM - 200 m	0.22	6	0.476448
Atlantic Ocean	-55.1667	-61.7167	DCM - 200 m	0.22	7	0.123106
Atlantic Ocean	-55.1667	-61.7167	DCM - 200 m	0.22	8	0
Atlantic Ocean	-55.1667	-61.7167	DCM - 200 m	0.22	9	0
Atlantic Ocean	-55.1667	-61.7167	DCM - 200 m	3	1	0.00100889
Atlantic Ocean	-55.1667	-61.7167	DCM - 200 m	3	10	0
Atlantic Ocean	-55.1667	-61.7167	DCM - 200 m	3	2	0
Atlantic Ocean	-55.1667	-61.7167	DCM - 200 m	3	3	0.0296901
Atlantic Ocean	-55.1667	-61.7167	DCM - 200 m	3	4	0.000528465
Atlantic Ocean	-55.1667	-61.7167	DCM - 200 m	3	5	0.000720634
Atlantic Ocean	-55.1667	-61.7167	DCM - 200 m	3	6	0.344896
Atlantic Ocean	-55.1667	-61.7167	DCM - 200 m	3	7	0.0348307
Atlantic Ocean	-55.1667	-61.7167	DCM - 200 m	3	8	0
Atlantic Ocean	-55.1667	-61.7167	DCM - 200 m	3	9	0
Atlantic Ocean	-55.1667	-61.7167	DCM - 200 m	8	1	0.0102834
Atlantic Ocean	-55.1667	-61.7167	DCM - 200 m	8	10	0
Atlantic Ocean	-55.1667	-61.7167	DCM - 200 m	8	2	0
Atlantic Ocean	-55.1667	-61.7167	DCM - 200 m	8	3	0.00778272
Atlantic Ocean	-55.1667	-61.7167	DCM - 200 m	8	4	9.74393e-05
Atlantic Ocean	-55.1667	-61.7167	DCM - 200 m	8	5	0.000740539
Atlantic Ocean	-55.1667	-61.7167	DCM - 200 m	8	6	0.281755
Atlantic Ocean	-55.1667	-61.7167	DCM - 200 m	8	7	0.0956746
Atlantic Ocean	-55.1667	-61.7167	DCM - 200 m	8	8	0
Atlantic Ocean	-55.1667	-61.7167	DCM - 200 m	8	9	0
Atlantic Ocean	-57.0736	-61.2436	20 m - DCM	0.22	1	0.00132061
Atlantic Ocean	-57.0736	-61.2436	20 m - DCM	0.22	10	0.000695805
Atlantic Ocean	-57.0736	-61.2436	20 m - DCM	0.22	2	0
Atlantic Ocean	-57.0736	-61.2436	20 m - DCM	0.22	3	0.0191108
Atlantic Ocean	-57.0736	-61.2436	20 m - DCM	0.22	4	0
Atlantic Ocean	-57.0736	-61.2436	20 m - DCM	0.22	5	0.00147681
Atlantic Ocean	-57.0736	-61.2436	20 m - DCM	0.22	6	0.615856
Atlantic Ocean	-57.0736	-61.2436	20 m - DCM	0.22	7	0.0307562
Atlantic Ocean	-57.0736	-61.2436	20 m - DCM	0.22	8	0
Atlantic Ocean	-57.0736	-61.2436	20 m - DCM	0.22	9	0
Atlantic Ocean	-57.0736	-61.2436	20 m - DCM	3	1	0.0208654
Atlantic Ocean	-57.0736	-61.2436	20 m - DCM	3	10	0
Atlantic Ocean	-57.0736	-61.2436	20 m - DCM	3	2	0
Atlantic Ocean	-57.0736	-61.2436	20 m - DCM	3	3	0.0376619
Atlantic Ocean	-57.0736	-61.2436	20 m - DCM	3	4	0
Atlantic Ocean	-57.0736	-61.2436	20 m - DCM	3	5	0
Atlantic Ocean	-57.0736	-61.2436	20 m - DCM	3	6	0.328653
Atlantic Ocean	-57.0736	-61.2436	20 m - DCM	3	7	0.119368
Atlantic Ocean	-57.0736	-61.2436	20 m - DCM	3	8	0
Atlantic Ocean	-57.0736	-61.2436	20 m - DCM	3	9	0
Atlantic Ocean	-57.0736	-61.2436	20 m - DCM	8	1	0.010776
Atlantic Ocean	-57.0736	-61.2436	20 m - DCM	8	10	0
Atlantic Ocean	-57.0736	-61.2436	20 m - DCM	8	2	0
Atlantic Ocean	-57.0736	-61.2436	20 m - DCM	8	3	0.0251377
Atlantic Ocean	-57.0736	-61.2436	20 m - DCM	8	4	0.000228428
Atlantic Ocean	-57.0736	-61.2436	20 m - DCM	8	5	0
Atlantic Ocean	-57.0736	-61.2436	20 m - DCM	8	6	0.36595
Atlantic Ocean	-57.0736	-61.2436	20 m - DCM	8	7	0.0498023
Atlantic Ocean	-57.0736	-61.2436	20 m - DCM	8	8	0
Atlantic Ocean	-57.0736	-61.2436	20 m - DCM	8	9	0
Atlantic Ocean	-57.0736	-61.2436	DCM - 200 m	0.22	1	0.0636734
Atlantic Ocean	-57.0736	-61.2436	DCM - 200 m	0.22	10	0.0025143
Atlantic Ocean	-57.0736	-61.2436	DCM - 200 m	0.22	2	0
Atlantic Ocean	-57.0736	-61.2436	DCM - 200 m	0.22	3	0.0118417
Atlantic Ocean	-57.0736	-61.2436	DCM - 200 m	0.22	4	0.0003622
Atlantic Ocean	-57.0736	-61.2436	DCM - 200 m	0.22	5	0.0220648
Atlantic Ocean	-57.0736	-61.2436	DCM - 200 m	0.22	6	0.356243
Atlantic Ocean	-57.0736	-61.2436	DCM - 200 m	0.22	7	0.204006
Atlantic Ocean	-57.0736	-61.2436	DCM - 200 m	0.22	8	0
Atlantic Ocean	-57.0736	-61.2436	DCM - 200 m	0.22	9	0
Atlantic Ocean	-57.0736	-61.2436	DCM - 200 m	3	1	0.0228682
Atlantic Ocean	-57.0736	-61.2436	DCM - 200 m	3	10	0.00333478
Atlantic Ocean	-57.0736	-61.2436	DCM - 200 m	3	2	0
Atlantic Ocean	-57.0736	-61.2436	DCM - 200 m	3	3	0.0111246
Atlantic Ocean	-57.0736	-61.2436	DCM - 200 m	3	4	0.0014507
Atlantic Ocean	-57.0736	-61.2436	DCM - 200 m	3	5	0.0132744
Atlantic Ocean	-57.0736	-61.2436	DCM - 200 m	3	6	0.36785
Atlantic Ocean	-57.0736	-61.2436	DCM - 200 m	3	7	0.168032
Atlantic Ocean	-57.0736	-61.2436	DCM - 200 m	3	8	0
Atlantic Ocean	-57.0736	-61.2436	DCM - 200 m	3	9	0
Atlantic Ocean	-57.0736	-61.2436	DCM - 200 m	8	1	0.037174
Atlantic Ocean	-57.0736	-61.2436	DCM - 200 m	8	10	0
Atlantic Ocean	-57.0736	-61.2436	DCM - 200 m	8	2	0
Atlantic Ocean	-57.0736	-61.2436	DCM - 200 m	8	3	0.00965611
Atlantic Ocean	-57.0736	-61.2436	DCM - 200 m	8	4	0.000617615
Atlantic Ocean	-57.0736	-61.2436	DCM - 200 m	8	5	0.00410222
Atlantic Ocean	-57.0736	-61.2436	DCM - 200 m	8	6	0.223862
Atlantic Ocean	-57.0736	-61.2436	DCM - 200 m	8	7	0.216733
Atlantic Ocean	-57.0736	-61.2436	DCM - 200 m	8	8	0
Atlantic Ocean	-57.0736	-61.2436	DCM - 200 m	8	9	0
Atlantic Ocean	-59.1958	-61.2244	20 m - DCM	0.22	1	0.00522413
Atlantic Ocean	-59.1958	-61.2244	20 m - DCM	0.22	10	0.000789656
Atlantic Ocean	-59.1958	-61.2244	20 m - DCM	0.22	2	0
Atlantic Ocean	-59.1958	-61.2244	20 m - DCM	0.22	3	0.0418116
Atlantic Ocean	-59.1958	-61.2244	20 m - DCM	0.22	4	0.000119926
Atlantic Ocean	-59.1958	-61.2244	20 m - DCM	0.22	5	0.000263219
Atlantic Ocean	-59.1958	-61.2244	20 m - DCM	0.22	6	0.570559
Atlantic Ocean	-59.1958	-61.2244	20 m - DCM	0.22	7	0.0341672
Atlantic Ocean	-59.1958	-61.2244	20 m - DCM	0.22	8	0
Atlantic Ocean	-59.1958	-61.2244	20 m - DCM	0.22	9	0
Atlantic Ocean	-59.1958	-61.2244	20 m - DCM	3	1	0.00806082
Atlantic Ocean	-59.1958	-61.2244	20 m - DCM	3	10	0.000194302
Atlantic Ocean	-59.1958	-61.2244	20 m - DCM	3	2	0
Atlantic Ocean	-59.1958	-61.2244	20 m - DCM	3	3	0.0492335
Atlantic Ocean	-59.1958	-61.2244	20 m - DCM	3	4	0.000240864
Atlantic Ocean	-59.1958	-61.2244	20 m - DCM	3	5	0
Atlantic Ocean	-59.1958	-61.2244	20 m - DCM	3	6	0.469599
Atlantic Ocean	-59.1958	-61.2244	20 m - DCM	3	7	0.0600598
Atlantic Ocean	-59.1958	-61.2244	20 m - DCM	3	8	0
Atlantic Ocean	-59.1958	-61.2244	20 m - DCM	3	9	0
Atlantic Ocean	-59.1958	-61.2244	20 m - DCM	8	1	0.0170095
Atlantic Ocean	-59.1958	-61.2244	20 m - DCM	8	10	0
Atlantic Ocean	-59.1958	-61.2244	20 m - DCM	8	2	0
Atlantic Ocean	-59.1958	-61.2244	20 m - DCM	8	3	0.0359853
Atlantic Ocean	-59.1958	-61.2244	20 m - DCM	8	4	0.000944853
Atlantic Ocean	-59.1958	-61.2244	20 m - DCM	8	5	0
Atlantic Ocean	-59.1958	-61.2244	20 m - DCM	8	6	0.399356
Atlantic Ocean	-59.1958	-61.2244	20 m - DCM	8	7	0.0537158
Atlantic Ocean	-59.1958	-61.2244	20 m - DCM	8	8	0
Atlantic Ocean	-59.1958	-61.2244	20 m - DCM	8	9	0
Atlantic Ocean	-59.1958	-61.2244	DCM - 200 m	0.22	1	0.0127445
Atlantic Ocean	-59.1958	-61.2244	DCM - 200 m	0.22	10	0.00991429
Atlantic Ocean	-59.1958	-61.2244	DCM - 200 m	0.22	2	0
Atlantic Ocean	-59.1958	-61.2244	DCM - 200 m	0.22	3	0.000504541
Atlantic Ocean	-59.1958	-61.2244	DCM - 200 m	0.22	4	0.00155749
Atlantic Ocean	-59.1958	-61.2244	DCM - 200 m	0.22	5	0.176624
Atlantic Ocean	-59.1958	-61.2244	DCM - 200 m	0.22	6	0.274108
Atlantic Ocean	-59.1958	-61.2244	DCM - 200 m	0.22	7	0.150842
Atlantic Ocean	-59.1958	-61.2244	DCM - 200 m	0.22	8	0
Atlantic Ocean	-59.1958	-61.2244	DCM - 200 m	0.22	9	0
Atlantic Ocean	-59.1958	-61.2244	DCM - 200 m	3	1	0.0392574
Atlantic Ocean	-59.1958	-61.2244	DCM - 200 m	3	10	0.00879061
Atlantic Ocean	-59.1958	-61.2244	DCM - 200 m	3	2	0
Atlantic Ocean	-59.1958	-61.2244	DCM - 200 m	3	3	0.001365
Atlantic Ocean	-59.1958	-61.2244	DCM - 200 m	3	4	0.00797161
Atlantic Ocean	-59.1958	-61.2244	DCM - 200 m	3	5	0.103631
Atlantic Ocean	-59.1958	-61.2244	DCM - 200 m	3	6	0.0787879
Atlantic Ocean	-59.1958	-61.2244	DCM - 200 m	3	7	0.482173
Atlantic Ocean	-59.1958	-61.2244	DCM - 200 m	3	8	0
Atlantic Ocean	-59.1958	-61.2244	DCM - 200 m	3	9	0
Atlantic Ocean	-59.1958	-61.2244	DCM - 200 m	8	1	0.0680931
Atlantic Ocean	-59.1958	-61.2244	DCM - 200 m	8	10	0.00200599
Atlantic Ocean	-59.1958	-61.2244	DCM - 200 m	8	2	0
Atlantic Ocean	-59.1958	-61.2244	DCM - 200 m	8	3	0.0143942
Atlantic Ocean	-59.1958	-61.2244	DCM - 200 m	8	4	0.00145079
Atlantic Ocean	-59.1958	-61.2244	DCM - 200 m	8	5	0.0197734
Atlantic Ocean	-59.1958	-61.2244	DCM - 200 m	8	6	0.124679
Atlantic Ocean	-59.1958	-61.2244	DCM - 200 m	8	7	0.254401
Atlantic Ocean	-59.1958	-61.2244	DCM - 200 m	8	8	0
Atlantic Ocean	-59.1958	-61.2244	DCM - 200 m	8	9	0
Atlantic Ocean	-55.5	-60.5	20 m - DCM	0.22	1	0.00562373
Atlantic Ocean	-55.5	-60.5	20 m - DCM	0.22	10	0.00052262
Atlantic Ocean	-55.5	-60.5	20 m - DCM	0.22	2	0
Atlantic Ocean	-55.5	-60.5	20 m - DCM	0.22	3	0.00587589
Atlantic Ocean	-55.5	-60.5	20 m - DCM	0.22	4	0
Atlantic Ocean	-55.5	-60.5	20 m - DCM	0.22	5	0
Atlantic Ocean	-55.5	-60.5	20 m - DCM	0.22	6	0.677448
Atlantic Ocean	-55.5	-60.5	20 m - DCM	0.22	7	0.0280503
Atlantic Ocean	-55.5	-60.5	20 m - DCM	0.22	8	0
Atlantic Ocean	-55.5	-60.5	20 m - DCM	0.22	9	0
Atlantic Ocean	-55.5	-60.5	20 m - DCM	3	1	0.0130598
Atlantic Ocean	-55.5	-60.5	20 m - DCM	3	10	0.000612109
Atlantic Ocean	-55.5	-60.5	20 m - DCM	3	2	0
Atlantic Ocean	-55.5	-60.5	20 m - DCM	3	3	0.0371931
Atlantic Ocean	-55.5	-60.5	20 m - DCM	3	4	0.000365182
Atlantic Ocean	-55.5	-60.5	20 m - DCM	3	5	0
Atlantic Ocean	-55.5	-60.5	20 m - DCM	3	6	0.417655
Atlantic Ocean	-55.5	-60.5	20 m - DCM	3	7	0.0866451
Atlantic Ocean	-55.5	-60.5	20 m - DCM	3	8	0
Atlantic Ocean	-55.5	-60.5	20 m - DCM	3	9	0
Atlantic Ocean	-55.5	-60.5	20 m - DCM	8	1	0.0118398
Atlantic Ocean	-55.5	-60.5	20 m - DCM	8	10	0
Atlantic Ocean	-55.5	-60.5	20 m - DCM	8	2	0
Atlantic Ocean	-55.5	-60.5	20 m - DCM	8	3	0.0146459
Atlantic Ocean	-55.5	-60.5	20 m - DCM	8	4	0
Atlantic Ocean	-55.5	-60.5	20 m - DCM	8	5	0
Atlantic Ocean	-55.5	-60.5	20 m - DCM	8	6	0.435877
Atlantic Ocean	-55.5	-60.5	20 m - DCM	8	7	0.0547069
Atlantic Ocean	-55.5	-60.5	20 m - DCM	8	8	0
Atlantic Ocean	-55.5	-60.5	20 m - DCM	8	9	0
Atlantic Ocean	-55.5	-60.5	DCM - 200 m	0.22	1	0.02596
Atlantic Ocean	-55.5	-60.5	DCM - 200 m	0.22	10	0.0048537
Atlantic Ocean	-55.5	-60.5	DCM - 200 m	0.22	2	0
Atlantic Ocean	-55.5	-60.5	DCM - 200 m	0.22	3	0.00513593
Atlantic Ocean	-55.5	-60.5	DCM - 200 m	0.22	4	0.0012169
Atlantic Ocean	-55.5	-60.5	DCM - 200 m	0.22	5	0.0896734
Atlantic Ocean	-55.5	-60.5	DCM - 200 m	0.22	6	0.417674
Atlantic Ocean	-55.5	-60.5	DCM - 200 m	0.22	7	0.117433
Atlantic Ocean	-55.5	-60.5	DCM - 200 m	0.22	8	0
Atlantic Ocean	-55.5	-60.5	DCM - 200 m	0.22	9	0
Atlantic Ocean	-55.5	-60.5	DCM - 200 m	3	1	0.0785715
Atlantic Ocean	-55.5	-60.5	DCM - 200 m	3	10	0.00269853
Atlantic Ocean	-55.5	-60.5	DCM - 200 m	3	2	0
Atlantic Ocean	-55.5	-60.5	DCM - 200 m	3	3	0.0238945
Atlantic Ocean	-55.5	-60.5	DCM - 200 m	3	4	0.00171217
Atlantic Ocean	-55.5	-60.5	DCM - 200 m	3	5	0.0266633
Atlantic Ocean	-55.5	-60.5	DCM - 200 m	3	6	0.232686
Atlantic Ocean	-55.5	-60.5	DCM - 200 m	3	7	0.191851
Atlantic Ocean	-55.5	-60.5	DCM - 200 m	3	8	0
Atlantic Ocean	-55.5	-60.5	DCM - 200 m	3	9	0
Atlantic Ocean	-55.5	-60.5	DCM - 200 m	8	1	0.0984356
Atlantic Ocean	-55.5	-60.5	DCM - 200 m	8	10	0.00160005
Atlantic Ocean	-55.5	-60.5	DCM - 200 m	8	2	0
Atlantic Ocean	-55.5	-60.5	DCM - 200 m	8	3	0.0101981
Atlantic Ocean	-55.5	-60.5	DCM - 200 m	8	4	0.000164177
Atlantic Ocean	-55.5	-60.5	DCM - 200 m	8	5	0.00843013
Atlantic Ocean	-55.5	-60.5	DCM - 200 m	8	6	0.218711
Atlantic Ocean	-55.5	-60.5	DCM - 200 m	8	7	0.158389
Atlantic Ocean	-55.5	-60.5	DCM - 200 m	8	8	0
Atlantic Ocean	-55.5	-60.5	DCM - 200 m	8	9	0
Atlantic Ocean	-59.8667	-57.9833	20 m - DCM	0.22	1	0.0530666
Atlantic Ocean	-59.8667	-57.9833	20 m - DCM	0.22	10	0.00151031
Atlantic Ocean	-59.8667	-57.9833	20 m - DCM	0.22	2	0
Atlantic Ocean	-59.8667	-57.9833	20 m - DCM	0.22	3	0.00987514
Atlantic Ocean	-59.8667	-57.9833	20 m - DCM	0.22	4	0
Atlantic Ocean	-59.8667	-57.9833	20 m - DCM	0.22	5	0.00688714
Atlantic Ocean	-59.8667	-57.9833	20 m - DCM	0.22	6	0.577231
Atlantic Ocean	-59.8667	-57.9833	20 m - DCM	0.22	7	0.00504285
Atlantic Ocean	-59.8667	-57.9833	20 m - DCM	0.22	8	0
Atlantic Ocean	-59.8667	-57.9833	20 m - DCM	0.22	9	0
Atlantic Ocean	-59.8667	-57.9833	20 m - DCM	3	1	0.0135218
Atlantic Ocean	-59.8667	-57.9833	20 m - DCM	3	10	0.00062822
Atlantic Ocean	-59.8667	-57.9833	20 m - DCM	3	2	0
Atlantic Ocean	-59.8667	-57.9833	20 m - DCM	3	3	0.0474738
Atlantic Ocean	-59.8667	-57.9833	20 m - DCM	3	4	0.0120401
Atlantic Ocean	-59.8667	-57.9833	20 m - DCM	3	5	0.000305135
Atlantic Ocean	-59.8667	-57.9833	20 m - DCM	3	6	0.482445
Atlantic Ocean	-59.8667	-57.9833	20 m - DCM	3	7	0.0196003
Atlantic Ocean	-59.8667	-57.9833	20 m - DCM	3	8	0
Atlantic Ocean	-59.8667	-57.9833	20 m - DCM	3	9	0
Atlantic Ocean	-59.8667	-57.9833	20 m - DCM	8	1	0.0188327
Atlantic Ocean	-59.8667	-57.9833	20 m - DCM	8	10	0.00078263
Atlantic Ocean	-59.8667	-57.9833	20 m - DCM	8	2	0
Atlantic Ocean	-59.8667	-57.9833	20 m - DCM	8	3	0.0239314
Atlantic Ocean	-59.8667	-57.9833	20 m - DCM	8	4	0.0102774
Atlantic Ocean	-59.8667	-57.9833	20 m - DCM	8	5	0
Atlantic Ocean	-59.8667	-57.9833	20 m - DCM	8	6	0.503531
Atlantic Ocean	-59.8667	-57.9833	20 m - DCM	8	7	0.00870934
Atlantic Ocean	-59.8667	-57.9833	20 m - DCM	8	8	0
Atlantic Ocean	-59.8667	-57.9833	20 m - DCM	8	9	0
Atlantic Ocean	-62.6333	-56.1697	20 m - DCM	0.22	1	0.00025554
Atlantic Ocean	-62.6333	-56.1697	20 m - DCM	0.22	10	0.00608057
Atlantic Ocean	-62.6333	-56.1697	20 m - DCM	0.22	2	0
Atlantic Ocean	-62.6333	-56.1697	20 m - DCM	0.22	3	0.014582
Atlantic Ocean	-62.6333	-56.1697	20 m - DCM	0.22	4	0.000876673
Atlantic Ocean	-62.6333	-56.1697	20 m - DCM	0.22	5	0
Atlantic Ocean	-62.6333	-56.1697	20 m - DCM	0.22	6	0.85633
Atlantic Ocean	-62.6333	-56.1697	20 m - DCM	0.22	7	0.0113329
Atlantic Ocean	-62.6333	-56.1697	20 m - DCM	0.22	8	0
Atlantic Ocean	-62.6333	-56.1697	20 m - DCM	0.22	9	0
Atlantic Ocean	-62.6333	-56.1697	20 m - DCM	3	1	0.0120666
Atlantic Ocean	-62.6333	-56.1697	20 m - DCM	3	10	0.00185518
Atlantic Ocean	-62.6333	-56.1697	20 m - DCM	3	2	0
Atlantic Ocean	-62.6333	-56.1697	20 m - DCM	3	3	0.0391136
Atlantic Ocean	-62.6333	-56.1697	20 m - DCM	3	4	0.00591417
Atlantic Ocean	-62.6333	-56.1697	20 m - DCM	3	5	0
Atlantic Ocean	-62.6333	-56.1697	20 m - DCM	3	6	0.703481
Atlantic Ocean	-62.6333	-56.1697	20 m - DCM	3	7	0.0601857
Atlantic Ocean	-62.6333	-56.1697	20 m - DCM	3	8	0
Atlantic Ocean	-62.6333	-56.1697	20 m - DCM	3	9	0
Atlantic Ocean	-62.6333	-56.1697	20 m - DCM	8	1	0
Atlantic Ocean	-62.6333	-56.1697	20 m - DCM	8	10	0
Atlantic Ocean	-62.6333	-56.1697	20 m - DCM	8	2	0
Atlantic Ocean	-62.6333	-56.1697	20 m - DCM	8	3	0.0225929
Atlantic Ocean	-62.6333	-56.1697	20 m - DCM	8	4	0.0048908
Atlantic Ocean	-62.6333	-56.1697	20 m - DCM	8	5	0
Atlantic Ocean	-62.6333	-56.1697	20 m - DCM	8	6	0.815315
Atlantic Ocean	-62.6333	-56.1697	20 m - DCM	8	7	0.0107261
Atlantic Ocean	-62.6333	-56.1697	20 m - DCM	8	8	0
Atlantic Ocean	-62.6333	-56.1697	20 m - DCM	8	9	0
Atlantic Ocean	-62.6333	-56.1697	DCM - 200 m	0.22	1	0.0031593
Atlantic Ocean	-62.6333	-56.1697	DCM - 200 m	0.22	10	0.00459344
Atlantic Ocean	-62.6333	-56.1697	DCM - 200 m	0.22	2	0
Atlantic Ocean	-62.6333	-56.1697	DCM - 200 m	0.22	3	0.00422988
Atlantic Ocean	-62.6333	-56.1697	DCM - 200 m	0.22	4	0.0033187
Atlantic Ocean	-62.6333	-56.1697	DCM - 200 m	0.22	5	0.0122139
Atlantic Ocean	-62.6333	-56.1697	DCM - 200 m	0.22	6	0.816099
Atlantic Ocean	-62.6333	-56.1697	DCM - 200 m	0.22	7	0.0249578
Atlantic Ocean	-62.6333	-56.1697	DCM - 200 m	0.22	8	0
Atlantic Ocean	-62.6333	-56.1697	DCM - 200 m	0.22	9	0
Atlantic Ocean	-62.6333	-56.1697	DCM - 200 m	3	1	0.232252
Atlantic Ocean	-62.6333	-56.1697	DCM - 200 m	3	10	0.00424116
Atlantic Ocean	-62.6333	-56.1697	DCM - 200 m	3	2	0
Atlantic Ocean	-62.6333	-56.1697	DCM - 200 m	3	3	0.00823884
Atlantic Ocean	-62.6333	-56.1697	DCM - 200 m	3	4	0.0126722
Atlantic Ocean	-62.6333	-56.1697	DCM - 200 m	3	5	0.0121236
Atlantic Ocean	-62.6333	-56.1697	DCM - 200 m	3	6	0.403637
Atlantic Ocean	-62.6333	-56.1697	DCM - 200 m	3	7	0.0715938
Atlantic Ocean	-62.6333	-56.1697	DCM - 200 m	3	8	6.37014e-05
Atlantic Ocean	-62.6333	-56.1697	DCM - 200 m	3	9	0
Atlantic Ocean	-62.6333	-56.1697	DCM - 200 m	8	1	0.0266492
Atlantic Ocean	-62.6333	-56.1697	DCM - 200 m	8	10	0.00329677
Atlantic Ocean	-62.6333	-56.1697	DCM - 200 m	8	2	0
Atlantic Ocean	-62.6333	-56.1697	DCM - 200 m	8	3	0.0441817
Atlantic Ocean	-62.6333	-56.1697	DCM - 200 m	8	4	0.00826238
Atlantic Ocean	-62.6333	-56.1697	DCM - 200 m	8	5	0.00453966
Atlantic Ocean	-62.6333	-56.1697	DCM - 200 m	8	6	0.526468
Atlantic Ocean	-62.6333	-56.1697	DCM - 200 m	8	7	0.0271181
Atlantic Ocean	-62.6333	-56.1697	DCM - 200 m	8	8	0
Atlantic Ocean	-62.6333	-56.1697	DCM - 200 m	8	9	0
Atlantic Ocean	-66.4593	-51.0537	20 m - DCM	0.22	1	0.00313187
Atlantic Ocean	-66.4593	-51.0537	20 m - DCM	0.22	10	0.0133569
Atlantic Ocean	-66.4593	-51.0537	20 m - DCM	0.22	2	0.000509659
Atlantic Ocean	-66.4593	-51.0537	20 m - DCM	0.22	3	0.00178537
Atlantic Ocean	-66.4593	-51.0537	20 m - DCM	0.22	4	0.000519534
Atlantic Ocean	-66.4593	-51.0537	20 m - DCM	0.22	5	0
Atlantic Ocean	-66.4593	-51.0537	20 m - DCM	0.22	6	0.857201
Atlantic Ocean	-66.4593	-51.0537	20 m - DCM	0.22	7	0.0447116
Atlantic Ocean	-66.4593	-51.0537	20 m - DCM	0.22	8	0
Atlantic Ocean	-66.4593	-51.0537	20 m - DCM	0.22	9	0
Atlantic Ocean	-66.4593	-51.0537	20 m - DCM	3	1	0.0193719
Atlantic Ocean	-66.4593	-51.0537	20 m - DCM	3	10	0.00308809
Atlantic Ocean	-66.4593	-51.0537	20 m - DCM	3	2	0
Atlantic Ocean	-66.4593	-51.0537	20 m - DCM	3	3	0.0470254
Atlantic Ocean	-66.4593	-51.0537	20 m - DCM	3	4	0.00335478
Atlantic Ocean	-66.4593	-51.0537	20 m - DCM	3	5	0
Atlantic Ocean	-66.4593	-51.0537	20 m - DCM	3	6	0.619315
Atlantic Ocean	-66.4593	-51.0537	20 m - DCM	3	7	0.161727
Atlantic Ocean	-66.4593	-51.0537	20 m - DCM	3	8	0
Atlantic Ocean	-66.4593	-51.0537	20 m - DCM	3	9	0
Atlantic Ocean	-66.4593	-51.0537	20 m - DCM	8	1	0.0362514
Atlantic Ocean	-66.4593	-51.0537	20 m - DCM	8	10	0.000304268
Atlantic Ocean	-66.4593	-51.0537	20 m - DCM	8	2	0.000217335
Atlantic Ocean	-66.4593	-51.0537	20 m - DCM	8	3	0.0925645
Atlantic Ocean	-66.4593	-51.0537	20 m - DCM	8	4	0
Atlantic Ocean	-66.4593	-51.0537	20 m - DCM	8	5	0
Atlantic Ocean	-66.4593	-51.0537	20 m - DCM	8	6	0.568855
Atlantic Ocean	-66.4593	-51.0537	20 m - DCM	8	7	0.0560881
Atlantic Ocean	-66.4593	-51.0537	20 m - DCM	8	8	0
Atlantic Ocean	-66.4593	-51.0537	20 m - DCM	8	9	0
Atlantic Ocean	-61.9227	-47.9412	20 m - DCM	0.22	1	0.000366402
Atlantic Ocean	-61.9227	-47.9412	20 m - DCM	0.22	10	0.0588582
Atlantic Ocean	-61.9227	-47.9412	20 m - DCM	0.22	2	0.00150814
Atlantic Ocean	-61.9227	-47.9412	20 m - DCM	0.22	3	0.00318175
Atlantic Ocean	-61.9227	-47.9412	20 m - DCM	0.22	4	0.00241424
Atlantic Ocean	-61.9227	-47.9412	20 m - DCM	0.22	5	0
Atlantic Ocean	-61.9227	-47.9412	20 m - DCM	0.22	6	0.823782
Atlantic Ocean	-61.9227	-47.9412	20 m - DCM	0.22	7	0.0293573
Atlantic Ocean	-61.9227	-47.9412	20 m - DCM	0.22	8	0.00178735
Atlantic Ocean	-61.9227	-47.9412	20 m - DCM	0.22	9	0
Atlantic Ocean	-61.9227	-47.9412	20 m - DCM	3	1	0.00698132
Atlantic Ocean	-61.9227	-47.9412	20 m - DCM	3	10	0
Atlantic Ocean	-61.9227	-47.9412	20 m - DCM	3	2	0
Atlantic Ocean	-61.9227	-47.9412	20 m - DCM	3	3	0.0412912
Atlantic Ocean	-61.9227	-47.9412	20 m - DCM	3	4	0
Atlantic Ocean	-61.9227	-47.9412	20 m - DCM	3	5	0
Atlantic Ocean	-61.9227	-47.9412	20 m - DCM	3	6	0.627424
Atlantic Ocean	-61.9227	-47.9412	20 m - DCM	3	7	0.170714
Atlantic Ocean	-61.9227	-47.9412	20 m - DCM	3	8	0
Atlantic Ocean	-61.9227	-47.9412	20 m - DCM	3	9	0
Atlantic Ocean	-61.9227	-47.9412	20 m - DCM	8	1	0.0277576
Atlantic Ocean	-61.9227	-47.9412	20 m - DCM	8	10	0
Atlantic Ocean	-61.9227	-47.9412	20 m - DCM	8	2	0
Atlantic Ocean	-61.9227	-47.9412	20 m - DCM	8	3	0.110612
Atlantic Ocean	-61.9227	-47.9412	20 m - DCM	8	4	0
Atlantic Ocean	-61.9227	-47.9412	20 m - DCM	8	5	0
Atlantic Ocean	-61.9227	-47.9412	20 m - DCM	8	6	0.665514
Atlantic Ocean	-61.9227	-47.9412	20 m - DCM	8	7	0.0311995
Atlantic Ocean	-61.9227	-47.9412	20 m - DCM	8	8	0
Atlantic Ocean	-61.9227	-47.9412	20 m - DCM	8	9	0
Atlantic Ocean	-61.9227	-47.9412	DCM - 200 m	0.22	1	0.00634348
Atlantic Ocean	-61.9227	-47.9412	DCM - 200 m	0.22	10	0.00947329
Atlantic Ocean	-61.9227	-47.9412	DCM - 200 m	0.22	2	0
Atlantic Ocean	-61.9227	-47.9412	DCM - 200 m	0.22	3	0.00118669
Atlantic Ocean	-61.9227	-47.9412	DCM - 200 m	0.22	4	0.0016489
Atlantic Ocean	-61.9227	-47.9412	DCM - 200 m	0.22	5	0
Atlantic Ocean	-61.9227	-47.9412	DCM - 200 m	0.22	6	0.780012
Atlantic Ocean	-61.9227	-47.9412	DCM - 200 m	0.22	7	0.0862238
Atlantic Ocean	-61.9227	-47.9412	DCM - 200 m	0.22	8	0
Atlantic Ocean	-61.9227	-47.9412	DCM - 200 m	0.22	9	0
Atlantic Ocean	-61.9227	-47.9412	DCM - 200 m	3	1	0.0350698
Atlantic Ocean	-61.9227	-47.9412	DCM - 200 m	3	10	0.00304911
Atlantic Ocean	-61.9227	-47.9412	DCM - 200 m	3	2	0
Atlantic Ocean	-61.9227	-47.9412	DCM - 200 m	3	3	0.023216
Atlantic Ocean	-61.9227	-47.9412	DCM - 200 m	3	4	0.00652636
Atlantic Ocean	-61.9227	-47.9412	DCM - 200 m	3	5	0
Atlantic Ocean	-61.9227	-47.9412	DCM - 200 m	3	6	0.434761
Atlantic Ocean	-61.9227	-47.9412	DCM - 200 m	3	7	0.348032
Atlantic Ocean	-61.9227	-47.9412	DCM - 200 m	3	8	0
Atlantic Ocean	-61.9227	-47.9412	DCM - 200 m	3	9	0
Atlantic Ocean	-61.9227	-47.9412	DCM - 200 m	8	1	0.0382969
Atlantic Ocean	-61.9227	-47.9412	DCM - 200 m	8	10	0.000388673
Atlantic Ocean	-61.9227	-47.9412	DCM - 200 m	8	2	0
Atlantic Ocean	-61.9227	-47.9412	DCM - 200 m	8	3	0.0503858
Atlantic Ocean	-61.9227	-47.9412	DCM - 200 m	8	4	0.00589533
Atlantic Ocean	-61.9227	-47.9412	DCM - 200 m	8	5	0
Atlantic Ocean	-61.9227	-47.9412	DCM - 200 m	8	6	0.503141
Atlantic Ocean	-61.9227	-47.9412	DCM - 200 m	8	7	0.0968218
Atlantic Ocean	-61.9227	-47.9412	DCM - 200 m	8	8	0
Atlantic Ocean	-61.9227	-47.9412	DCM - 200 m	8	9	0
Atlantic Ocean	-58.1622	-45.0928	20 m - DCM	0.22	1	0.00324514
Atlantic Ocean	-58.1622	-45.0928	20 m - DCM	0.22	10	0.068194
Atlantic Ocean	-58.1622	-45.0928	20 m - DCM	0.22	2	0.0374241
Atlantic Ocean	-58.1622	-45.0928	20 m - DCM	0.22	3	0.00146717
Atlantic Ocean	-58.1622	-45.0928	20 m - DCM	0.22	4	0.00888794
Atlantic Ocean	-58.1622	-45.0928	20 m - DCM	0.22	5	0.00198659
Atlantic Ocean	-58.1622	-45.0928	20 m - DCM	0.22	6	0.763989
Atlantic Ocean	-58.1622	-45.0928	20 m - DCM	0.22	7	0.0327575
Atlantic Ocean	-58.1622	-45.0928	20 m - DCM	0.22	8	0.00377239
Atlantic Ocean	-58.1622	-45.0928	20 m - DCM	0.22	9	0
Atlantic Ocean	-58.1622	-45.0928	20 m - DCM	3	1	0.0083959
Atlantic Ocean	-58.1622	-45.0928	20 m - DCM	3	10	0.0867038
Atlantic Ocean	-58.1622	-45.0928	20 m - DCM	3	2	0.00226043
Atlantic Ocean	-58.1622	-45.0928	20 m - DCM	3	3	0.00411722
Atlantic Ocean	-58.1622	-45.0928	20 m - DCM	3	4	0.00403649
Atlantic Ocean	-58.1622	-45.0928	20 m - DCM	3	5	0
Atlantic Ocean	-58.1622	-45.0928	20 m - DCM	3	6	0.746508
Atlantic Ocean	-58.1622	-45.0928	20 m - DCM	3	7	0.0523129
Atlantic Ocean	-58.1622	-45.0928	20 m - DCM	3	8	0.00831517
Atlantic Ocean	-58.1622	-45.0928	20 m - DCM	3	9	0
Atlantic Ocean	-58.1622	-45.0928	20 m - DCM	8	1	0.0392804
Atlantic Ocean	-58.1622	-45.0928	20 m - DCM	8	10	0.050599
Atlantic Ocean	-58.1622	-45.0928	20 m - DCM	8	2	0.000530088
Atlantic Ocean	-58.1622	-45.0928	20 m - DCM	8	3	0.0488951
Atlantic Ocean	-58.1622	-45.0928	20 m - DCM	8	4	0.00221607
Atlantic Ocean	-58.1622	-45.0928	20 m - DCM	8	5	0
Atlantic Ocean	-58.1622	-45.0928	20 m - DCM	8	6	0.567348
Atlantic Ocean	-58.1622	-45.0928	20 m - DCM	8	7	0.0666725
Atlantic Ocean	-58.1622	-45.0928	20 m - DCM	8	8	0.000813888
Atlantic Ocean	-58.1622	-45.0928	20 m - DCM	8	9	0
Atlantic Ocean	-58.1622	-45.0928	DCM - 200 m	0.22	1	0.0136021
Atlantic Ocean	-58.1622	-45.0928	DCM - 200 m	0.22	10	0.00333224
Atlantic Ocean	-58.1622	-45.0928	DCM - 200 m	0.22	2	0.000288208
Atlantic Ocean	-58.1622	-45.0928	DCM - 200 m	0.22	3	0.000411726
Atlantic Ocean	-58.1622	-45.0928	DCM - 200 m	0.22	4	0.00219245
Atlantic Ocean	-58.1622	-45.0928	DCM - 200 m	0.22	5	0.0139781
Atlantic Ocean	-58.1622	-45.0928	DCM - 200 m	0.22	6	0.679666
Atlantic Ocean	-58.1622	-45.0928	DCM - 200 m	0.22	7	0.12535
Atlantic Ocean	-58.1622	-45.0928	DCM - 200 m	0.22	8	0
Atlantic Ocean	-58.1622	-45.0928	DCM - 200 m	0.22	9	0
Atlantic Ocean	-58.1622	-45.0928	DCM - 200 m	3	1	0.0744323
Atlantic Ocean	-58.1622	-45.0928	DCM - 200 m	3	10	0.00651909
Atlantic Ocean	-58.1622	-45.0928	DCM - 200 m	3	2	0
Atlantic Ocean	-58.1622	-45.0928	DCM - 200 m	3	3	0.0024357
Atlantic Ocean	-58.1622	-45.0928	DCM - 200 m	3	4	0.00551615
Atlantic Ocean	-58.1622	-45.0928	DCM - 200 m	3	5	0.00272226
Atlantic Ocean	-58.1622	-45.0928	DCM - 200 m	3	6	0.296654
Atlantic Ocean	-58.1622	-45.0928	DCM - 200 m	3	7	0.445447
Atlantic Ocean	-58.1622	-45.0928	DCM - 200 m	3	8	0
Atlantic Ocean	-58.1622	-45.0928	DCM - 200 m	3	9	0
Atlantic Ocean	-58.1622	-45.0928	DCM - 200 m	8	1	0.0411949
Atlantic Ocean	-58.1622	-45.0928	DCM - 200 m	8	10	0
Atlantic Ocean	-58.1622	-45.0928	DCM - 200 m	8	2	0
Atlantic Ocean	-58.1622	-45.0928	DCM - 200 m	8	3	0.0291403
Atlantic Ocean	-58.1622	-45.0928	DCM - 200 m	8	4	0.000179878
Atlantic Ocean	-58.1622	-45.0928	DCM - 200 m	8	5	0.000299796
Atlantic Ocean	-58.1622	-45.0928	DCM - 200 m	8	6	0.426781
Atlantic Ocean	-58.1622	-45.0928	DCM - 200 m	8	7	0.21282
Atlantic Ocean	-58.1622	-45.0928	DCM - 200 m	8	8	0
Atlantic Ocean	-58.1622	-45.0928	DCM - 200 m	8	9	0
Atlantic Ocean	-50.577	-39.7982	20 m - DCM	0.22	1	0.00243787
Atlantic Ocean	-50.577	-39.7982	20 m - DCM	0.22	10	0.139191
Atlantic Ocean	-50.577	-39.7982	20 m - DCM	0.22	2	0.370862
Atlantic Ocean	-50.577	-39.7982	20 m - DCM	0.22	3	0.00258344
Atlantic Ocean	-50.577	-39.7982	20 m - DCM	0.22	4	0.124266
Atlantic Ocean	-50.577	-39.7982	20 m - DCM	0.22	5	0.0131272
Atlantic Ocean	-50.577	-39.7982	20 m - DCM	0.22	6	0.110321
Atlantic Ocean	-50.577	-39.7982	20 m - DCM	0.22	7	0.0435805
Atlantic Ocean	-50.577	-39.7982	20 m - DCM	0.22	8	0.0659283
Atlantic Ocean	-50.577	-39.7982	20 m - DCM	0.22	9	0
Atlantic Ocean	-50.577	-39.7982	20 m - DCM	3	1	0.0280642
Atlantic Ocean	-50.577	-39.7982	20 m - DCM	3	10	0.0870729
Atlantic Ocean	-50.577	-39.7982	20 m - DCM	3	2	0.295873
Atlantic Ocean	-50.577	-39.7982	20 m - DCM	3	3	0.00416769
Atlantic Ocean	-50.577	-39.7982	20 m - DCM	3	4	0.108609
Atlantic Ocean	-50.577	-39.7982	20 m - DCM	3	5	0.0552743
Atlantic Ocean	-50.577	-39.7982	20 m - DCM	3	6	0.0568496
Atlantic Ocean	-50.577	-39.7982	20 m - DCM	3	7	0.194304
Atlantic Ocean	-50.577	-39.7982	20 m - DCM	3	8	0.0432034
Atlantic Ocean	-50.577	-39.7982	20 m - DCM	3	9	0
Atlantic Ocean	-50.577	-39.7982	20 m - DCM	8	1	0.031212
Atlantic Ocean	-50.577	-39.7982	20 m - DCM	8	10	0.110884
Atlantic Ocean	-50.577	-39.7982	20 m - DCM	8	2	0.223302
Atlantic Ocean	-50.577	-39.7982	20 m - DCM	8	3	0.0130661
Atlantic Ocean	-50.577	-39.7982	20 m - DCM	8	4	0.0718699
Atlantic Ocean	-50.577	-39.7982	20 m - DCM	8	5	0.0151043
Atlantic Ocean	-50.577	-39.7982	20 m - DCM	8	6	0.162673
Atlantic Ocean	-50.577	-39.7982	20 m - DCM	8	7	0.0857158
Atlantic Ocean	-50.577	-39.7982	20 m - DCM	8	8	0.0649502
Atlantic Ocean	-50.577	-39.7982	20 m - DCM	8	9	0
Atlantic Ocean	-50.577	-39.7982	DCM - 200 m	0.22	1	0.0139085
Atlantic Ocean	-50.577	-39.7982	DCM - 200 m	0.22	10	0.0411419
Atlantic Ocean	-50.577	-39.7982	DCM - 200 m	0.22	2	0.0244614
Atlantic Ocean	-50.577	-39.7982	DCM - 200 m	0.22	3	0.00442542
Atlantic Ocean	-50.577	-39.7982	DCM - 200 m	0.22	4	0.248602
Atlantic Ocean	-50.577	-39.7982	DCM - 200 m	0.22	5	0.24155
Atlantic Ocean	-50.577	-39.7982	DCM - 200 m	0.22	6	0.0752808
Atlantic Ocean	-50.577	-39.7982	DCM - 200 m	0.22	7	0.22132
Atlantic Ocean	-50.577	-39.7982	DCM - 200 m	0.22	8	0
Atlantic Ocean	-50.577	-39.7982	DCM - 200 m	0.22	9	0
Atlantic Ocean	-50.577	-39.7982	DCM - 200 m	3	1	0.00285992
Atlantic Ocean	-50.577	-39.7982	DCM - 200 m	3	10	0.129783
Atlantic Ocean	-50.577	-39.7982	DCM - 200 m	3	2	0.415833
Atlantic Ocean	-50.577	-39.7982	DCM - 200 m	3	3	0
Atlantic Ocean	-50.577	-39.7982	DCM - 200 m	3	4	0.0394669
Atlantic Ocean	-50.577	-39.7982	DCM - 200 m	3	5	0
Atlantic Ocean	-50.577	-39.7982	DCM - 200 m	3	6	0.137848
Atlantic Ocean	-50.577	-39.7982	DCM - 200 m	3	7	0.030544
Atlantic Ocean	-50.577	-39.7982	DCM - 200 m	3	8	0.087056
Atlantic Ocean	-50.577	-39.7982	DCM - 200 m	3	9	0
Atlantic Ocean	-50.577	-39.7982	DCM - 200 m	8	1	0.0901086
Atlantic Ocean	-50.577	-39.7982	DCM - 200 m	8	10	0.00987006
Atlantic Ocean	-50.577	-39.7982	DCM - 200 m	8	2	0
Atlantic Ocean	-50.577	-39.7982	DCM - 200 m	8	3	0.0139175
Atlantic Ocean	-50.577	-39.7982	DCM - 200 m	8	4	0.0459419
Atlantic Ocean	-50.577	-39.7982	DCM - 200 m	8	5	0.136832
Atlantic Ocean	-50.577	-39.7982	DCM - 200 m	8	6	0.0153376
Atlantic Ocean	-50.577	-39.7982	DCM - 200 m	8	7	0.549599
Atlantic Ocean	-50.577	-39.7982	DCM - 200 m	8	8	0
Atlantic Ocean	-50.577	-39.7982	DCM - 200 m	8	9	0
Atlantic Ocean	-42.965	-34.2385	20 m - DCM	0.22	1	0.00152289
Atlantic Ocean	-42.965	-34.2385	20 m - DCM	0.22	10	0.0877864
Atlantic Ocean	-42.965	-34.2385	20 m - DCM	0.22	2	0.530056
Atlantic Ocean	-42.965	-34.2385	20 m - DCM	0.22	3	0.00203157
Atlantic Ocean	-42.965	-34.2385	20 m - DCM	0.22	4	0.0832937
Atlantic Ocean	-42.965	-34.2385	20 m - DCM	0.22	5	0.00374236
Atlantic Ocean	-42.965	-34.2385	20 m - DCM	0.22	6	0.0237152
Atlantic Ocean	-42.965	-34.2385	20 m - DCM	0.22	7	0.0146442
Atlantic Ocean	-42.965	-34.2385	20 m - DCM	0.22	8	0.150111
Atlantic Ocean	-42.965	-34.2385	20 m - DCM	0.22	9	0
Atlantic Ocean	-42.965	-34.2385	20 m - DCM	3	1	0.0124684
Atlantic Ocean	-42.965	-34.2385	20 m - DCM	3	10	0.070732
Atlantic Ocean	-42.965	-34.2385	20 m - DCM	3	2	0.480309
Atlantic Ocean	-42.965	-34.2385	20 m - DCM	3	3	0.00273174
Atlantic Ocean	-42.965	-34.2385	20 m - DCM	3	4	0.117206
Atlantic Ocean	-42.965	-34.2385	20 m - DCM	3	5	0.000297725
Atlantic Ocean	-42.965	-34.2385	20 m - DCM	3	6	0.018002
Atlantic Ocean	-42.965	-34.2385	20 m - DCM	3	7	0.0373003
Atlantic Ocean	-42.965	-34.2385	20 m - DCM	3	8	0.12654
Atlantic Ocean	-42.965	-34.2385	20 m - DCM	3	9	0
Atlantic Ocean	-42.965	-34.2385	20 m - DCM	8	1	0.0643252
Atlantic Ocean	-42.965	-34.2385	20 m - DCM	8	10	0.0543007
Atlantic Ocean	-42.965	-34.2385	20 m - DCM	8	2	0.427663
Atlantic Ocean	-42.965	-34.2385	20 m - DCM	8	3	0.00762061
Atlantic Ocean	-42.965	-34.2385	20 m - DCM	8	4	0.0405376
Atlantic Ocean	-42.965	-34.2385	20 m - DCM	8	5	0.000360266
Atlantic Ocean	-42.965	-34.2385	20 m - DCM	8	6	0.034864
Atlantic Ocean	-42.965	-34.2385	20 m - DCM	8	7	0.13894
Atlantic Ocean	-42.965	-34.2385	20 m - DCM	8	8	0.0937577
Atlantic Ocean	-42.965	-34.2385	20 m - DCM	8	9	0
Atlantic Ocean	-42.965	-34.2385	DCM - 200 m	0.22	1	0.005407
Atlantic Ocean	-42.965	-34.2385	DCM - 200 m	0.22	10	0.0774991
Atlantic Ocean	-42.965	-34.2385	DCM - 200 m	0.22	2	0.0560642
Atlantic Ocean	-42.965	-34.2385	DCM - 200 m	0.22	3	0.00793057
Atlantic Ocean	-42.965	-34.2385	DCM - 200 m	0.22	4	0.425009
Atlantic Ocean	-42.965	-34.2385	DCM - 200 m	0.22	5	0.172878
Atlantic Ocean	-42.965	-34.2385	DCM - 200 m	0.22	6	0.0340944
Atlantic Ocean	-42.965	-34.2385	DCM - 200 m	0.22	7	0.0536996
Atlantic Ocean	-42.965	-34.2385	DCM - 200 m	0.22	8	0.00450917
Atlantic Ocean	-42.965	-34.2385	DCM - 200 m	0.22	9	0
Atlantic Ocean	-42.965	-34.2385	DCM - 200 m	3	1	0.0283543
Atlantic Ocean	-42.965	-34.2385	DCM - 200 m	3	10	0.0970476
Atlantic Ocean	-42.965	-34.2385	DCM - 200 m	3	2	0.0385121
Atlantic Ocean	-42.965	-34.2385	DCM - 200 m	3	3	0.0329582
Atlantic Ocean	-42.965	-34.2385	DCM - 200 m	3	4	0.375694
Atlantic Ocean	-42.965	-34.2385	DCM - 200 m	3	5	0.0808974
Atlantic Ocean	-42.965	-34.2385	DCM - 200 m	3	6	0.0116925
Atlantic Ocean	-42.965	-34.2385	DCM - 200 m	3	7	0.119629
Atlantic Ocean	-42.965	-34.2385	DCM - 200 m	3	8	0.00270389
Atlantic Ocean	-42.965	-34.2385	DCM - 200 m	3	9	0
Atlantic Ocean	-42.965	-34.2385	DCM - 200 m	8	1	0.0771914
Atlantic Ocean	-42.965	-34.2385	DCM - 200 m	8	10	0.046203
Atlantic Ocean	-42.965	-34.2385	DCM - 200 m	8	2	0.0162482
Atlantic Ocean	-42.965	-34.2385	DCM - 200 m	8	3	0.017277
Atlantic Ocean	-42.965	-34.2385	DCM - 200 m	8	4	0.132011
Atlantic Ocean	-42.965	-34.2385	DCM - 200 m	8	5	0.146701
Atlantic Ocean	-42.965	-34.2385	DCM - 200 m	8	6	0.0132505
Atlantic Ocean	-42.965	-34.2385	DCM - 200 m	8	7	0.310032
Atlantic Ocean	-42.965	-34.2385	DCM - 200 m	8	8	0
Atlantic Ocean	-42.965	-34.2385	DCM - 200 m	8	9	0
Atlantic Ocean	-38.9948	-30.9992	20 m - DCM	0.22	1	0.00352726
Atlantic Ocean	-38.9948	-30.9992	20 m - DCM	0.22	10	0.0915598
Atlantic Ocean	-38.9948	-30.9992	20 m - DCM	0.22	2	0.313591
Atlantic Ocean	-38.9948	-30.9992	20 m - DCM	0.22	3	0.00602226
Atlantic Ocean	-38.9948	-30.9992	20 m - DCM	0.22	4	0.220643
Atlantic Ocean	-38.9948	-30.9992	20 m - DCM	0.22	5	0.0446549
Atlantic Ocean	-38.9948	-30.9992	20 m - DCM	0.22	6	0.029465
Atlantic Ocean	-38.9948	-30.9992	20 m - DCM	0.22	7	0.0406356
Atlantic Ocean	-38.9948	-30.9992	20 m - DCM	0.22	8	0.124713
Atlantic Ocean	-38.9948	-30.9992	20 m - DCM	0.22	9	0
Atlantic Ocean	-38.9948	-30.9992	20 m - DCM	3	1	0.0207656
Atlantic Ocean	-38.9948	-30.9992	20 m - DCM	3	10	0.0658587
Atlantic Ocean	-38.9948	-30.9992	20 m - DCM	3	2	0.37874
Atlantic Ocean	-38.9948	-30.9992	20 m - DCM	3	3	0.0126256
Atlantic Ocean	-38.9948	-30.9992	20 m - DCM	3	4	0.142734
Atlantic Ocean	-38.9948	-30.9992	20 m - DCM	3	5	0.0403702
Atlantic Ocean	-38.9948	-30.9992	20 m - DCM	3	6	0.014391
Atlantic Ocean	-38.9948	-30.9992	20 m - DCM	3	7	0.0721368
Atlantic Ocean	-38.9948	-30.9992	20 m - DCM	3	8	0.114711
Atlantic Ocean	-38.9948	-30.9992	20 m - DCM	3	9	0
Atlantic Ocean	-38.9948	-30.9992	20 m - DCM	8	1	0.0442921
Atlantic Ocean	-38.9948	-30.9992	20 m - DCM	8	10	0.0645513
Atlantic Ocean	-38.9948	-30.9992	20 m - DCM	8	2	0.309039
Atlantic Ocean	-38.9948	-30.9992	20 m - DCM	8	3	0.0145129
Atlantic Ocean	-38.9948	-30.9992	20 m - DCM	8	4	0.067439
Atlantic Ocean	-38.9948	-30.9992	20 m - DCM	8	5	0.025457
Atlantic Ocean	-38.9948	-30.9992	20 m - DCM	8	6	0.0381132
Atlantic Ocean	-38.9948	-30.9992	20 m - DCM	8	7	0.142038
Atlantic Ocean	-38.9948	-30.9992	20 m - DCM	8	8	0.0667801
Atlantic Ocean	-38.9948	-30.9992	20 m - DCM	8	9	0
Atlantic Ocean	-38.9948	-30.9992	DCM - 200 m	0.22	1	0.00758397
Atlantic Ocean	-38.9948	-30.9992	DCM - 200 m	0.22	10	0.0255855
Atlantic Ocean	-38.9948	-30.9992	DCM - 200 m	0.22	2	0.0342529
Atlantic Ocean	-38.9948	-30.9992	DCM - 200 m	0.22	3	0.00533378
Atlantic Ocean	-38.9948	-30.9992	DCM - 200 m	0.22	4	0.263689
Atlantic Ocean	-38.9948	-30.9992	DCM - 200 m	0.22	5	0.343612
Atlantic Ocean	-38.9948	-30.9992	DCM - 200 m	0.22	6	0.00675056
Atlantic Ocean	-38.9948	-30.9992	DCM - 200 m	0.22	7	0.182182
Atlantic Ocean	-38.9948	-30.9992	DCM - 200 m	0.22	8	0
Atlantic Ocean	-38.9948	-30.9992	DCM - 200 m	0.22	9	0
Atlantic Ocean	-38.9948	-30.9992	DCM - 200 m	8	1	0.190396
Atlantic Ocean	-38.9948	-30.9992	DCM - 200 m	8	10	0.011491
Atlantic Ocean	-38.9948	-30.9992	DCM - 200 m	8	2	0.00214873
Atlantic Ocean	-38.9948	-30.9992	DCM - 200 m	8	3	0.00878176
Atlantic Ocean	-38.9948	-30.9992	DCM - 200 m	8	4	0.0386771
Atlantic Ocean	-38.9948	-30.9992	DCM - 200 m	8	5	0.143404
Atlantic Ocean	-38.9948	-30.9992	DCM - 200 m	8	6	0
Atlantic Ocean	-38.9948	-30.9992	DCM - 200 m	8	7	0.510837
Atlantic Ocean	-38.9948	-30.9992	DCM - 200 m	8	8	0
Atlantic Ocean	-38.9948	-30.9992	DCM - 200 m	8	9	0
Atlantic Ocean	-39.0007	-25.9998	20 m - DCM	0.22	1	0.00469524
Atlantic Ocean	-39.0007	-25.9998	20 m - DCM	0.22	10	0.0344191
Atlantic Ocean	-39.0007	-25.9998	20 m - DCM	0.22	2	0.652954
Atlantic Ocean	-39.0007	-25.9998	20 m - DCM	0.22	3	0.0138216
Atlantic Ocean	-39.0007	-25.9998	20 m - DCM	0.22	4	0.154978
Atlantic Ocean	-39.0007	-25.9998	20 m - DCM	0.22	5	0.0102628
Atlantic Ocean	-39.0007	-25.9998	20 m - DCM	0.22	6	0.00509862
Atlantic Ocean	-39.0007	-25.9998	20 m - DCM	0.22	7	0.016881
Atlantic Ocean	-39.0007	-25.9998	20 m - DCM	0.22	8	0.0110072
Atlantic Ocean	-39.0007	-25.9998	20 m - DCM	0.22	9	0
Atlantic Ocean	-39.0007	-25.9998	20 m - DCM	3	1	0.0152999
Atlantic Ocean	-39.0007	-25.9998	20 m - DCM	3	10	0.0254938
Atlantic Ocean	-39.0007	-25.9998	20 m - DCM	3	2	0.592327
Atlantic Ocean	-39.0007	-25.9998	20 m - DCM	3	3	0.0182883
Atlantic Ocean	-39.0007	-25.9998	20 m - DCM	3	4	0.11873
Atlantic Ocean	-39.0007	-25.9998	20 m - DCM	3	5	0.0245959
Atlantic Ocean	-39.0007	-25.9998	20 m - DCM	3	6	0.000805616
Atlantic Ocean	-39.0007	-25.9998	20 m - DCM	3	7	0.0842961
Atlantic Ocean	-39.0007	-25.9998	20 m - DCM	3	8	0.00548431
Atlantic Ocean	-39.0007	-25.9998	20 m - DCM	3	9	0
Atlantic Ocean	-39.0007	-25.9998	20 m - DCM	8	1	0.0520092
Atlantic Ocean	-39.0007	-25.9998	20 m - DCM	8	10	0.0275172
Atlantic Ocean	-39.0007	-25.9998	20 m - DCM	8	2	0.463453
Atlantic Ocean	-39.0007	-25.9998	20 m - DCM	8	3	0.0116289
Atlantic Ocean	-39.0007	-25.9998	20 m - DCM	8	4	0.0742711
Atlantic Ocean	-39.0007	-25.9998	20 m - DCM	8	5	0.034636
Atlantic Ocean	-39.0007	-25.9998	20 m - DCM	8	6	0.000900639
Atlantic Ocean	-39.0007	-25.9998	20 m - DCM	8	7	0.110967
Atlantic Ocean	-39.0007	-25.9998	20 m - DCM	8	8	0.00292227
Atlantic Ocean	-39.0007	-25.9998	20 m - DCM	8	9	0
Atlantic Ocean	-39.0007	-25.9998	DCM - 200 m	0.22	1	0.0753401
Atlantic Ocean	-39.0007	-25.9998	DCM - 200 m	0.22	10	0.0139456
Atlantic Ocean	-39.0007	-25.9998	DCM - 200 m	0.22	2	0.0413265
Atlantic Ocean	-39.0007	-25.9998	DCM - 200 m	0.22	3	0.00586735
Atlantic Ocean	-39.0007	-25.9998	DCM - 200 m	0.22	4	0.168793
Atlantic Ocean	-39.0007	-25.9998	DCM - 200 m	0.22	5	0.329592
Atlantic Ocean	-39.0007	-25.9998	DCM - 200 m	0.22	6	0
Atlantic Ocean	-39.0007	-25.9998	DCM - 200 m	0.22	7	0.23784
Atlantic Ocean	-39.0007	-25.9998	DCM - 200 m	0.22	8	0
Atlantic Ocean	-39.0007	-25.9998	DCM - 200 m	0.22	9	0
Atlantic Ocean	-39.0007	-25.9998	DCM - 200 m	3	1	0.126605
Atlantic Ocean	-39.0007	-25.9998	DCM - 200 m	3	10	0.00416631
Atlantic Ocean	-39.0007	-25.9998	DCM - 200 m	3	2	0.0195562
Atlantic Ocean	-39.0007	-25.9998	DCM - 200 m	3	3	0.00637701
Atlantic Ocean	-39.0007	-25.9998	DCM - 200 m	3	4	0.038007
Atlantic Ocean	-39.0007	-25.9998	DCM - 200 m	3	5	0.237905
Atlantic Ocean	-39.0007	-25.9998	DCM - 200 m	3	6	0
Atlantic Ocean	-39.0007	-25.9998	DCM - 200 m	3	7	0.501573
Atlantic Ocean	-39.0007	-25.9998	DCM - 200 m	3	8	0
Atlantic Ocean	-39.0007	-25.9998	DCM - 200 m	3	9	0
Atlantic Ocean	-39.0007	-25.9998	DCM - 200 m	8	1	0.276533
Atlantic Ocean	-39.0007	-25.9998	DCM - 200 m	8	10	0.0109792
Atlantic Ocean	-39.0007	-25.9998	DCM - 200 m	8	2	0.00223155
Atlantic Ocean	-39.0007	-25.9998	DCM - 200 m	8	3	0.000624833
Atlantic Ocean	-39.0007	-25.9998	DCM - 200 m	8	4	0.0195483
Atlantic Ocean	-39.0007	-25.9998	DCM - 200 m	8	5	0.118807
Atlantic Ocean	-39.0007	-25.9998	DCM - 200 m	8	6	0.000446309
Atlantic Ocean	-39.0007	-25.9998	DCM - 200 m	8	7	0.497456
Atlantic Ocean	-39.0007	-25.9998	DCM - 200 m	8	8	0
Atlantic Ocean	-39.0007	-25.9998	DCM - 200 m	8	9	0
Atlantic Ocean	-38.0183	-24.7537	20 m - DCM	0.22	1	0.00635358
Atlantic Ocean	-38.0183	-24.7537	20 m - DCM	0.22	10	0.0296799
Atlantic Ocean	-38.0183	-24.7537	20 m - DCM	0.22	2	0.694425
Atlantic Ocean	-38.0183	-24.7537	20 m - DCM	0.22	3	0.00607067
Atlantic Ocean	-38.0183	-24.7537	20 m - DCM	0.22	4	0.132734
Atlantic Ocean	-38.0183	-24.7537	20 m - DCM	0.22	5	0.00563037
Atlantic Ocean	-38.0183	-24.7537	20 m - DCM	0.22	6	0.0025328
Atlantic Ocean	-38.0183	-24.7537	20 m - DCM	0.22	7	0.0296086
Atlantic Ocean	-38.0183	-24.7537	20 m - DCM	0.22	8	0.00691533
Atlantic Ocean	-38.0183	-24.7537	20 m - DCM	0.22	9	0
Atlantic Ocean	-38.0183	-24.7537	20 m - DCM	3	1	0.00530115
Atlantic Ocean	-38.0183	-24.7537	20 m - DCM	3	10	0.0182592
Atlantic Ocean	-38.0183	-24.7537	20 m - DCM	3	2	0.682713
Atlantic Ocean	-38.0183	-24.7537	20 m - DCM	3	3	0.00323247
Atlantic Ocean	-38.0183	-24.7537	20 m - DCM	3	4	0.137613
Atlantic Ocean	-38.0183	-24.7537	20 m - DCM	3	5	0.0139522
Atlantic Ocean	-38.0183	-24.7537	20 m - DCM	3	6	0.000851556
Atlantic Ocean	-38.0183	-24.7537	20 m - DCM	3	7	0.0535715
Atlantic Ocean	-38.0183	-24.7537	20 m - DCM	3	8	0.00486972
Atlantic Ocean	-38.0183	-24.7537	20 m - DCM	3	9	0
Atlantic Ocean	-38.0183	-24.7537	20 m - DCM	8	1	0.0454263
Atlantic Ocean	-38.0183	-24.7537	20 m - DCM	8	10	0.0477487
Atlantic Ocean	-38.0183	-24.7537	20 m - DCM	8	2	0.529442
Atlantic Ocean	-38.0183	-24.7537	20 m - DCM	8	3	0.00780786
Atlantic Ocean	-38.0183	-24.7537	20 m - DCM	8	4	0.0715147
Atlantic Ocean	-38.0183	-24.7537	20 m - DCM	8	5	0.0172717
Atlantic Ocean	-38.0183	-24.7537	20 m - DCM	8	6	0.00953742
Atlantic Ocean	-38.0183	-24.7537	20 m - DCM	8	7	0.101864
Atlantic Ocean	-38.0183	-24.7537	20 m - DCM	8	8	0.00256365
Atlantic Ocean	-38.0183	-24.7537	20 m - DCM	8	9	0
Atlantic Ocean	-38.0183	-24.7537	DCM - 200 m	0.22	1	0.11536
Atlantic Ocean	-38.0183	-24.7537	DCM - 200 m	0.22	10	0.0153416
Atlantic Ocean	-38.0183	-24.7537	DCM - 200 m	0.22	2	0.037919
Atlantic Ocean	-38.0183	-24.7537	DCM - 200 m	0.22	3	0.013006
Atlantic Ocean	-38.0183	-24.7537	DCM - 200 m	0.22	4	0.218447
Atlantic Ocean	-38.0183	-24.7537	DCM - 200 m	0.22	5	0.204525
Atlantic Ocean	-38.0183	-24.7537	DCM - 200 m	0.22	6	0
Atlantic Ocean	-38.0183	-24.7537	DCM - 200 m	0.22	7	0.236673
Atlantic Ocean	-38.0183	-24.7537	DCM - 200 m	0.22	8	0
Atlantic Ocean	-38.0183	-24.7537	DCM - 200 m	0.22	9	0
Atlantic Ocean	-38.0183	-24.7537	DCM - 200 m	3	1	0.0399068
Atlantic Ocean	-38.0183	-24.7537	DCM - 200 m	3	10	0.0108376
Atlantic Ocean	-38.0183	-24.7537	DCM - 200 m	3	2	0.0263344
Atlantic Ocean	-38.0183	-24.7537	DCM - 200 m	3	3	0.0128634
Atlantic Ocean	-38.0183	-24.7537	DCM - 200 m	3	4	0.134002
Atlantic Ocean	-38.0183	-24.7537	DCM - 200 m	3	5	0.276512
Atlantic Ocean	-38.0183	-24.7537	DCM - 200 m	3	6	0
Atlantic Ocean	-38.0183	-24.7537	DCM - 200 m	3	7	0.400081
Atlantic Ocean	-38.0183	-24.7537	DCM - 200 m	3	8	0
Atlantic Ocean	-38.0183	-24.7537	DCM - 200 m	3	9	0
Atlantic Ocean	-38.0183	-24.7537	DCM - 200 m	8	1	0.0872723
Atlantic Ocean	-38.0183	-24.7537	DCM - 200 m	8	10	0.00785808
Atlantic Ocean	-38.0183	-24.7537	DCM - 200 m	8	2	0.0220264
Atlantic Ocean	-38.0183	-24.7537	DCM - 200 m	8	3	0.0108346
Atlantic Ocean	-38.0183	-24.7537	DCM - 200 m	8	4	0.110847
Atlantic Ocean	-38.0183	-24.7537	DCM - 200 m	8	5	0.296107
Atlantic Ocean	-38.0183	-24.7537	DCM - 200 m	8	6	0
Atlantic Ocean	-38.0183	-24.7537	DCM - 200 m	8	7	0.299321
Atlantic Ocean	-38.0183	-24.7537	DCM - 200 m	8	8	0
Atlantic Ocean	-38.0183	-24.7537	DCM - 200 m	8	9	0
Atlantic Ocean	-33.7253	-18.6635	20 m - DCM	0.22	1	0.00333764
Atlantic Ocean	-33.7253	-18.6635	20 m - DCM	0.22	10	0.0367313
Atlantic Ocean	-33.7253	-18.6635	20 m - DCM	0.22	2	0.829911
Atlantic Ocean	-33.7253	-18.6635	20 m - DCM	0.22	3	0.00461961
Atlantic Ocean	-33.7253	-18.6635	20 m - DCM	0.22	4	0.0137589
Atlantic Ocean	-33.7253	-18.6635	20 m - DCM	0.22	5	0.000947872
Atlantic Ocean	-33.7253	-18.6635	20 m - DCM	0.22	6	0.00232962
Atlantic Ocean	-33.7253	-18.6635	20 m - DCM	0.22	7	0.0194349
Atlantic Ocean	-33.7253	-18.6635	20 m - DCM	0.22	8	0.0185861
Atlantic Ocean	-33.7253	-18.6635	20 m - DCM	0.22	9	0
Atlantic Ocean	-33.7253	-18.6635	20 m - DCM	3	1	0.019638
Atlantic Ocean	-33.7253	-18.6635	20 m - DCM	3	10	0.0404005
Atlantic Ocean	-33.7253	-18.6635	20 m - DCM	3	2	0.702961
Atlantic Ocean	-33.7253	-18.6635	20 m - DCM	3	3	0.00493053
Atlantic Ocean	-33.7253	-18.6635	20 m - DCM	3	4	0.0251996
Atlantic Ocean	-33.7253	-18.6635	20 m - DCM	3	5	0.000365791
Atlantic Ocean	-33.7253	-18.6635	20 m - DCM	3	6	0.00909655
Atlantic Ocean	-33.7253	-18.6635	20 m - DCM	3	7	0.0792371
Atlantic Ocean	-33.7253	-18.6635	20 m - DCM	3	8	0.0119869
Atlantic Ocean	-33.7253	-18.6635	20 m - DCM	3	9	0
Atlantic Ocean	-33.7253	-18.6635	20 m - DCM	8	1	0.0647524
Atlantic Ocean	-33.7253	-18.6635	20 m - DCM	8	10	0.0309042
Atlantic Ocean	-33.7253	-18.6635	20 m - DCM	8	2	0.532804
Atlantic Ocean	-33.7253	-18.6635	20 m - DCM	8	3	0.0160679
Atlantic Ocean	-33.7253	-18.6635	20 m - DCM	8	4	0.0193554
Atlantic Ocean	-33.7253	-18.6635	20 m - DCM	8	5	0.0011097
Atlantic Ocean	-33.7253	-18.6635	20 m - DCM	8	6	0.0181706
Atlantic Ocean	-33.7253	-18.6635	20 m - DCM	8	7	0.153959
Atlantic Ocean	-33.7253	-18.6635	20 m - DCM	8	8	0.00277562
Atlantic Ocean	-33.7253	-18.6635	20 m - DCM	8	9	0
Atlantic Ocean	-33.7253	-18.6635	DCM - 200 m	0.22	1	0.0167468
Atlantic Ocean	-33.7253	-18.6635	DCM - 200 m	0.22	10	0.0188286
Atlantic Ocean	-33.7253	-18.6635	DCM - 200 m	0.22	2	0.0826417
Atlantic Ocean	-33.7253	-18.6635	DCM - 200 m	0.22	3	0.0361359
Atlantic Ocean	-33.7253	-18.6635	DCM - 200 m	0.22	4	0.421333
Atlantic Ocean	-33.7253	-18.6635	DCM - 200 m	0.22	5	0.144829
Atlantic Ocean	-33.7253	-18.6635	DCM - 200 m	0.22	6	0
Atlantic Ocean	-33.7253	-18.6635	DCM - 200 m	0.22	7	0.11185
Atlantic Ocean	-33.7253	-18.6635	DCM - 200 m	0.22	8	0.000347928
Atlantic Ocean	-33.7253	-18.6635	DCM - 200 m	0.22	9	0
Atlantic Ocean	-33.7253	-18.6635	DCM - 200 m	3	1	0.0333261
Atlantic Ocean	-33.7253	-18.6635	DCM - 200 m	3	10	0.0435029
Atlantic Ocean	-33.7253	-18.6635	DCM - 200 m	3	2	0.721817
Atlantic Ocean	-33.7253	-18.6635	DCM - 200 m	3	3	0.00401834
Atlantic Ocean	-33.7253	-18.6635	DCM - 200 m	3	4	0.0130596
Atlantic Ocean	-33.7253	-18.6635	DCM - 200 m	3	5	8.73553e-05
Atlantic Ocean	-33.7253	-18.6635	DCM - 200 m	3	6	0.00882289
Atlantic Ocean	-33.7253	-18.6635	DCM - 200 m	3	7	0.0737279
Atlantic Ocean	-33.7253	-18.6635	DCM - 200 m	3	8	0.00720681
Atlantic Ocean	-33.7253	-18.6635	DCM - 200 m	3	9	0
Atlantic Ocean	-33.7253	-18.6635	DCM - 200 m	8	1	0.0847403
Atlantic Ocean	-33.7253	-18.6635	DCM - 200 m	8	10	0.0216433
Atlantic Ocean	-33.7253	-18.6635	DCM - 200 m	8	2	0.0214646
Atlantic Ocean	-33.7253	-18.6635	DCM - 200 m	8	3	0.0158864
Atlantic Ocean	-33.7253	-18.6635	DCM - 200 m	8	4	0.158663
Atlantic Ocean	-33.7253	-18.6635	DCM - 200 m	8	5	0.151033
Atlantic Ocean	-33.7253	-18.6635	DCM - 200 m	8	6	0
Atlantic Ocean	-33.7253	-18.6635	DCM - 200 m	8	7	0.355329
Atlantic Ocean	-33.7253	-18.6635	DCM - 200 m	8	8	0
Atlantic Ocean	-33.7253	-18.6635	DCM - 200 m	8	9	0
Atlantic Ocean	-31.8615	-15.5217	20 m - DCM	0.22	1	0.0031318
Atlantic Ocean	-31.8615	-15.5217	20 m - DCM	0.22	10	0.0314026
Atlantic Ocean	-31.8615	-15.5217	20 m - DCM	0.22	2	0.855194
Atlantic Ocean	-31.8615	-15.5217	20 m - DCM	0.22	3	0.00279115
Atlantic Ocean	-31.8615	-15.5217	20 m - DCM	0.22	4	0.015206
Atlantic Ocean	-31.8615	-15.5217	20 m - DCM	0.22	5	0.000617633
Atlantic Ocean	-31.8615	-15.5217	20 m - DCM	0.22	6	0.00360385
Atlantic Ocean	-31.8615	-15.5217	20 m - DCM	0.22	7	0.00960572
Atlantic Ocean	-31.8615	-15.5217	20 m - DCM	0.22	8	0.0168412
Atlantic Ocean	-31.8615	-15.5217	20 m - DCM	0.22	9	0
Atlantic Ocean	-31.8615	-15.5217	20 m - DCM	3	1	0.0018186
Atlantic Ocean	-31.8615	-15.5217	20 m - DCM	3	10	0.0186901
Atlantic Ocean	-31.8615	-15.5217	20 m - DCM	3	2	0.833605
Atlantic Ocean	-31.8615	-15.5217	20 m - DCM	3	3	0.00106455
Atlantic Ocean	-31.8615	-15.5217	20 m - DCM	3	4	0.00752427
Atlantic Ocean	-31.8615	-15.5217	20 m - DCM	3	5	0.00920579
Atlantic Ocean	-31.8615	-15.5217	20 m - DCM	3	6	0.000277688
Atlantic Ocean	-31.8615	-15.5217	20 m - DCM	3	7	0.0317951
Atlantic Ocean	-31.8615	-15.5217	20 m - DCM	3	8	0.00891214
Atlantic Ocean	-31.8615	-15.5217	20 m - DCM	3	9	0
Atlantic Ocean	-31.8615	-15.5217	20 m - DCM	8	1	0.0537605
Atlantic Ocean	-31.8615	-15.5217	20 m - DCM	8	10	0.0351216
Atlantic Ocean	-31.8615	-15.5217	20 m - DCM	8	2	0.578212
Atlantic Ocean	-31.8615	-15.5217	20 m - DCM	8	3	0.0211128
Atlantic Ocean	-31.8615	-15.5217	20 m - DCM	8	4	0.0138813
Atlantic Ocean	-31.8615	-15.5217	20 m - DCM	8	5	0.013276
Atlantic Ocean	-31.8615	-15.5217	20 m - DCM	8	6	0.0111886
Atlantic Ocean	-31.8615	-15.5217	20 m - DCM	8	7	0.143541
Atlantic Ocean	-31.8615	-15.5217	20 m - DCM	8	8	0.0089706
Atlantic Ocean	-31.8615	-15.5217	20 m - DCM	8	9	0
Atlantic Ocean	-31.8615	-15.5217	DCM - 200 m	0.22	1	0.0177204
Atlantic Ocean	-31.8615	-15.5217	DCM - 200 m	0.22	10	0.0180895
Atlantic Ocean	-31.8615	-15.5217	DCM - 200 m	0.22	2	0.0421781
Atlantic Ocean	-31.8615	-15.5217	DCM - 200 m	0.22	3	0.0389479
Atlantic Ocean	-31.8615	-15.5217	DCM - 200 m	0.22	4	0.294693
Atlantic Ocean	-31.8615	-15.5217	DCM - 200 m	0.22	5	0.212183
Atlantic Ocean	-31.8615	-15.5217	DCM - 200 m	0.22	6	0
Atlantic Ocean	-31.8615	-15.5217	DCM - 200 m	0.22	7	0.208676
Atlantic Ocean	-31.8615	-15.5217	DCM - 200 m	0.22	8	0
Atlantic Ocean	-31.8615	-15.5217	DCM - 200 m	0.22	9	0
Atlantic Ocean	-31.8615	-15.5217	DCM - 200 m	8	1	0.0829876
Atlantic Ocean	-31.8615	-15.5217	DCM - 200 m	8	10	0.0113887
Atlantic Ocean	-31.8615	-15.5217	DCM - 200 m	8	2	0.0169506
Atlantic Ocean	-31.8615	-15.5217	DCM - 200 m	8	3	0.0251611
Atlantic Ocean	-31.8615	-15.5217	DCM - 200 m	8	4	0.0887261
Atlantic Ocean	-31.8615	-15.5217	DCM - 200 m	8	5	0.267944
Atlantic Ocean	-31.8615	-15.5217	DCM - 200 m	8	6	0.000441423
Atlantic Ocean	-31.8615	-15.5217	DCM - 200 m	8	7	0.353139
Atlantic Ocean	-31.8615	-15.5217	DCM - 200 m	8	8	0
Atlantic Ocean	-31.8615	-15.5217	DCM - 200 m	8	9	0
Atlantic Ocean	-29.7515	-11.8977	20 m - DCM	0.22	1	0.00181175
Atlantic Ocean	-29.7515	-11.8977	20 m - DCM	0.22	10	0.0275775
Atlantic Ocean	-29.7515	-11.8977	20 m - DCM	0.22	2	0.904179
Atlantic Ocean	-29.7515	-11.8977	20 m - DCM	0.22	3	0.000716272
Atlantic Ocean	-29.7515	-11.8977	20 m - DCM	0.22	4	0.00209278
Atlantic Ocean	-29.7515	-11.8977	20 m - DCM	0.22	5	0.000837114
Atlantic Ocean	-29.7515	-11.8977	20 m - DCM	0.22	6	0.00187795
Atlantic Ocean	-29.7515	-11.8977	20 m - DCM	0.22	7	0.0114522
Atlantic Ocean	-29.7515	-11.8977	20 m - DCM	0.22	8	0.00370776
Atlantic Ocean	-29.7515	-11.8977	20 m - DCM	0.22	9	0
Atlantic Ocean	-29.7515	-11.8977	20 m - DCM	3	1	0.0026476
Atlantic Ocean	-29.7515	-11.8977	20 m - DCM	3	10	0.00693672
Atlantic Ocean	-29.7515	-11.8977	20 m - DCM	3	2	0.824146
Atlantic Ocean	-29.7515	-11.8977	20 m - DCM	3	3	0.000423617
Atlantic Ocean	-29.7515	-11.8977	20 m - DCM	3	4	0.00603654
Atlantic Ocean	-29.7515	-11.8977	20 m - DCM	3	5	0.00481864
Atlantic Ocean	-29.7515	-11.8977	20 m - DCM	3	6	0.000211808
Atlantic Ocean	-29.7515	-11.8977	20 m - DCM	3	7	0.0548054
Atlantic Ocean	-29.7515	-11.8977	20 m - DCM	3	8	0.00248875
Atlantic Ocean	-29.7515	-11.8977	20 m - DCM	3	9	0
Atlantic Ocean	-29.7515	-11.8977	20 m - DCM	8	1	0.0307775
Atlantic Ocean	-29.7515	-11.8977	20 m - DCM	8	10	0.0401328
Atlantic Ocean	-29.7515	-11.8977	20 m - DCM	8	2	0.624268
Atlantic Ocean	-29.7515	-11.8977	20 m - DCM	8	3	0.0360433
Atlantic Ocean	-29.7515	-11.8977	20 m - DCM	8	4	0.0231971
Atlantic Ocean	-29.7515	-11.8977	20 m - DCM	8	5	0.00719455
Atlantic Ocean	-29.7515	-11.8977	20 m - DCM	8	6	0.00537709
Atlantic Ocean	-29.7515	-11.8977	20 m - DCM	8	7	0.105593
Atlantic Ocean	-29.7515	-11.8977	20 m - DCM	8	8	0.00840026
Atlantic Ocean	-29.7515	-11.8977	20 m - DCM	8	9	0
Atlantic Ocean	-29.7515	-11.8977	DCM - 200 m	0.22	1	0.0245733
Atlantic Ocean	-29.7515	-11.8977	DCM - 200 m	0.22	10	0.00905083
Atlantic Ocean	-29.7515	-11.8977	DCM - 200 m	0.22	2	0.0252767
Atlantic Ocean	-29.7515	-11.8977	DCM - 200 m	0.22	3	0.0261208
Atlantic Ocean	-29.7515	-11.8977	DCM - 200 m	0.22	4	0.142328
Atlantic Ocean	-29.7515	-11.8977	DCM - 200 m	0.22	5	0.332208
Atlantic Ocean	-29.7515	-11.8977	DCM - 200 m	0.22	6	0
Atlantic Ocean	-29.7515	-11.8977	DCM - 200 m	0.22	7	0.284187
Atlantic Ocean	-29.7515	-11.8977	DCM - 200 m	0.22	8	0
Atlantic Ocean	-29.7515	-11.8977	DCM - 200 m	0.22	9	0
Atlantic Ocean	-29.7515	-11.8977	DCM - 200 m	3	1	0.0602468
Atlantic Ocean	-29.7515	-11.8977	DCM - 200 m	3	10	0.00855116
Atlantic Ocean	-29.7515	-11.8977	DCM - 200 m	3	2	0.0405208
Atlantic Ocean	-29.7515	-11.8977	DCM - 200 m	3	3	0.0583034
Atlantic Ocean	-29.7515	-11.8977	DCM - 200 m	3	4	0.0748227
Atlantic Ocean	-29.7515	-11.8977	DCM - 200 m	3	5	0.276649
Atlantic Ocean	-29.7515	-11.8977	DCM - 200 m	3	6	0
Atlantic Ocean	-29.7515	-11.8977	DCM - 200 m	3	7	0.376543
Atlantic Ocean	-29.7515	-11.8977	DCM - 200 m	3	8	0
Atlantic Ocean	-29.7515	-11.8977	DCM - 200 m	3	9	0
Atlantic Ocean	-29.7515	-11.8977	DCM - 200 m	8	1	0.0913194
Atlantic Ocean	-29.7515	-11.8977	DCM - 200 m	8	10	0.0132311
Atlantic Ocean	-29.7515	-11.8977	DCM - 200 m	8	2	0.00729566
Atlantic Ocean	-29.7515	-11.8977	DCM - 200 m	8	3	0.0113763
Atlantic Ocean	-29.7515	-11.8977	DCM - 200 m	8	4	0.0385186
Atlantic Ocean	-29.7515	-11.8977	DCM - 200 m	8	5	0.214109
Atlantic Ocean	-29.7515	-11.8977	DCM - 200 m	8	6	0
Atlantic Ocean	-29.7515	-11.8977	DCM - 200 m	8	7	0.439223
Atlantic Ocean	-29.7515	-11.8977	DCM - 200 m	8	8	0
Atlantic Ocean	-29.7515	-11.8977	DCM - 200 m	8	9	0
Atlantic Ocean	-27.9913	-8.2113	20 m - DCM	0.22	1	0.00070433
Atlantic Ocean	-27.9913	-8.2113	20 m - DCM	0.22	10	0.0306671
Atlantic Ocean	-27.9913	-8.2113	20 m - DCM	0.22	2	0.85239
Atlantic Ocean	-27.9913	-8.2113	20 m - DCM	0.22	3	0.00254948
Atlantic Ocean	-27.9913	-8.2113	20 m - DCM	0.22	4	0.0264959
Atlantic Ocean	-27.9913	-8.2113	20 m - DCM	0.22	5	0.00130446
Atlantic Ocean	-27.9913	-8.2113	20 m - DCM	0.22	6	0.00240156
Atlantic Ocean	-27.9913	-8.2113	20 m - DCM	0.22	7	0.00749328
Atlantic Ocean	-27.9913	-8.2113	20 m - DCM	0.22	8	0.0112807
Atlantic Ocean	-27.9913	-8.2113	20 m - DCM	0.22	9	0
Atlantic Ocean	-27.9913	-8.2113	20 m - DCM	3	1	0.00765346
Atlantic Ocean	-27.9913	-8.2113	20 m - DCM	3	10	0.0325833
Atlantic Ocean	-27.9913	-8.2113	20 m - DCM	3	2	0.787857
Atlantic Ocean	-27.9913	-8.2113	20 m - DCM	3	3	0.00076245
Atlantic Ocean	-27.9913	-8.2113	20 m - DCM	3	4	0.0469376
Atlantic Ocean	-27.9913	-8.2113	20 m - DCM	3	5	0.000755278
Atlantic Ocean	-27.9913	-8.2113	20 m - DCM	3	6	0.0037766
Atlantic Ocean	-27.9913	-8.2113	20 m - DCM	3	7	0.029683
Atlantic Ocean	-27.9913	-8.2113	20 m - DCM	3	8	0.00978723
Atlantic Ocean	-27.9913	-8.2113	20 m - DCM	3	9	0
Atlantic Ocean	-27.9913	-8.2113	20 m - DCM	8	1	0.0578304
Atlantic Ocean	-27.9913	-8.2113	20 m - DCM	8	10	0.0338149
Atlantic Ocean	-27.9913	-8.2113	20 m - DCM	8	2	0.547101
Atlantic Ocean	-27.9913	-8.2113	20 m - DCM	8	3	0.00681517
Atlantic Ocean	-27.9913	-8.2113	20 m - DCM	8	4	0.0226135
Atlantic Ocean	-27.9913	-8.2113	20 m - DCM	8	5	0.00416558
Atlantic Ocean	-27.9913	-8.2113	20 m - DCM	8	6	0.0114797
Atlantic Ocean	-27.9913	-8.2113	20 m - DCM	8	7	0.159822
Atlantic Ocean	-27.9913	-8.2113	20 m - DCM	8	8	0.0061486
Atlantic Ocean	-27.9913	-8.2113	20 m - DCM	8	9	0
Atlantic Ocean	-27.9913	-8.2113	DCM - 200 m	0.22	1	0.00879162
Atlantic Ocean	-27.9913	-8.2113	DCM - 200 m	0.22	10	0.0102257
Atlantic Ocean	-27.9913	-8.2113	DCM - 200 m	0.22	2	0.153635
Atlantic Ocean	-27.9913	-8.2113	DCM - 200 m	0.22	3	0.0177079
Atlantic Ocean	-27.9913	-8.2113	DCM - 200 m	0.22	4	0.182068
Atlantic Ocean	-27.9913	-8.2113	DCM - 200 m	0.22	5	0.337386
Atlantic Ocean	-27.9913	-8.2113	DCM - 200 m	0.22	6	0
Atlantic Ocean	-27.9913	-8.2113	DCM - 200 m	0.22	7	0.141913
Atlantic Ocean	-27.9913	-8.2113	DCM - 200 m	0.22	8	0
Atlantic Ocean	-27.9913	-8.2113	DCM - 200 m	0.22	9	0
Atlantic Ocean	-27.9913	-8.2113	DCM - 200 m	8	1	0.0929039
Atlantic Ocean	-27.9913	-8.2113	DCM - 200 m	8	10	0.0123362
Atlantic Ocean	-27.9913	-8.2113	DCM - 200 m	8	2	0.0173581
Atlantic Ocean	-27.9913	-8.2113	DCM - 200 m	8	3	0.0332969
Atlantic Ocean	-27.9913	-8.2113	DCM - 200 m	8	4	0.0395197
Atlantic Ocean	-27.9913	-8.2113	DCM - 200 m	8	5	0.249454
Atlantic Ocean	-27.9913	-8.2113	DCM - 200 m	8	6	0
Atlantic Ocean	-27.9913	-8.2113	DCM - 200 m	8	7	0.438537
Atlantic Ocean	-27.9913	-8.2113	DCM - 200 m	8	8	0
Atlantic Ocean	-27.9913	-8.2113	DCM - 200 m	8	9	0
Atlantic Ocean	-26.639	-5.0972	20 m - DCM	0.22	1	0.00154049
Atlantic Ocean	-26.639	-5.0972	20 m - DCM	0.22	10	0.0429268
Atlantic Ocean	-26.639	-5.0972	20 m - DCM	0.22	2	0.660479
Atlantic Ocean	-26.639	-5.0972	20 m - DCM	0.22	3	0.00618665
Atlantic Ocean	-26.639	-5.0972	20 m - DCM	0.22	4	0.149695
Atlantic Ocean	-26.639	-5.0972	20 m - DCM	0.22	5	0.00792594
Atlantic Ocean	-26.639	-5.0972	20 m - DCM	0.22	6	0.00212517
Atlantic Ocean	-26.639	-5.0972	20 m - DCM	0.22	7	0.029617
Atlantic Ocean	-26.639	-5.0972	20 m - DCM	0.22	8	0
Atlantic Ocean	-26.639	-5.0972	20 m - DCM	0.22	9	0
Atlantic Ocean	-26.639	-5.0972	20 m - DCM	3	1	0.00133515
Atlantic Ocean	-26.639	-5.0972	20 m - DCM	3	10	0.0384938
Atlantic Ocean	-26.639	-5.0972	20 m - DCM	3	2	0.625434
Atlantic Ocean	-26.639	-5.0972	20 m - DCM	3	3	0.00378228
Atlantic Ocean	-26.639	-5.0972	20 m - DCM	3	4	0.148876
Atlantic Ocean	-26.639	-5.0972	20 m - DCM	3	5	0.0102801
Atlantic Ocean	-26.639	-5.0972	20 m - DCM	3	6	0.00192033
Atlantic Ocean	-26.639	-5.0972	20 m - DCM	3	7	0.0448728
Atlantic Ocean	-26.639	-5.0972	20 m - DCM	3	8	0.00385574
Atlantic Ocean	-26.639	-5.0972	20 m - DCM	3	9	0
Atlantic Ocean	-26.639	-5.0972	20 m - DCM	8	1	0.0399549
Atlantic Ocean	-26.639	-5.0972	20 m - DCM	8	10	0.0603161
Atlantic Ocean	-26.639	-5.0972	20 m - DCM	8	2	0.384991
Atlantic Ocean	-26.639	-5.0972	20 m - DCM	8	3	0.00632394
Atlantic Ocean	-26.639	-5.0972	20 m - DCM	8	4	0.107576
Atlantic Ocean	-26.639	-5.0972	20 m - DCM	8	5	0.00664944
Atlantic Ocean	-26.639	-5.0972	20 m - DCM	8	6	0.0283693
Atlantic Ocean	-26.639	-5.0972	20 m - DCM	8	7	0.180881
Atlantic Ocean	-26.639	-5.0972	20 m - DCM	8	8	0
Atlantic Ocean	-26.639	-5.0972	20 m - DCM	8	9	0
Atlantic Ocean	-26.639	-5.0972	DCM - 200 m	0.22	1	0.026448
Atlantic Ocean	-26.639	-5.0972	DCM - 200 m	0.22	10	0.0140441
Atlantic Ocean	-26.639	-5.0972	DCM - 200 m	0.22	2	0.0305484
Atlantic Ocean	-26.639	-5.0972	DCM - 200 m	0.22	3	0
Atlantic Ocean	-26.639	-5.0972	DCM - 200 m	0.22	4	0.0221425
Atlantic Ocean	-26.639	-5.0972	DCM - 200 m	0.22	5	0.494311
Atlantic Ocean	-26.639	-5.0972	DCM - 200 m	0.22	6	0
Atlantic Ocean	-26.639	-5.0972	DCM - 200 m	0.22	7	0.258022
Atlantic Ocean	-26.639	-5.0972	DCM - 200 m	0.22	8	0
Atlantic Ocean	-26.639	-5.0972	DCM - 200 m	0.22	9	0
Atlantic Ocean	-26.639	-5.0972	DCM - 200 m	8	1	0.135296
Atlantic Ocean	-26.639	-5.0972	DCM - 200 m	8	10	0.00451815
Atlantic Ocean	-26.639	-5.0972	DCM - 200 m	8	2	0.0018867
Atlantic Ocean	-26.639	-5.0972	DCM - 200 m	8	3	0.00233355
Atlantic Ocean	-26.639	-5.0972	DCM - 200 m	8	4	0.000992999
Atlantic Ocean	-26.639	-5.0972	DCM - 200 m	8	5	0.106648
Atlantic Ocean	-26.639	-5.0972	DCM - 200 m	8	6	0
Atlantic Ocean	-26.639	-5.0972	DCM - 200 m	8	7	0.613028
Atlantic Ocean	-26.639	-5.0972	DCM - 200 m	8	8	0
Atlantic Ocean	-26.639	-5.0972	DCM - 200 m	8	9	0
Atlantic Ocean	-25.318	-1.4865	20 m - DCM	0.22	1	0.00194423
Atlantic Ocean	-25.318	-1.4865	20 m - DCM	0.22	10	0.0419679
Atlantic Ocean	-25.318	-1.4865	20 m - DCM	0.22	2	0.575433
Atlantic Ocean	-25.318	-1.4865	20 m - DCM	0.22	3	0.00628937
Atlantic Ocean	-25.318	-1.4865	20 m - DCM	0.22	4	0.192807
Atlantic Ocean	-25.318	-1.4865	20 m - DCM	0.22	5	0.011632
Atlantic Ocean	-25.318	-1.4865	20 m - DCM	0.22	6	0.00292035
Atlantic Ocean	-25.318	-1.4865	20 m - DCM	0.22	7	0.0268756
Atlantic Ocean	-25.318	-1.4865	20 m - DCM	0.22	8	0.00087089
Atlantic Ocean	-25.318	-1.4865	20 m - DCM	0.22	9	0
Atlantic Ocean	-25.318	-1.4865	20 m - DCM	3	1	0.0062036
Atlantic Ocean	-25.318	-1.4865	20 m - DCM	3	10	0.060283
Atlantic Ocean	-25.318	-1.4865	20 m - DCM	3	2	0.498025
Atlantic Ocean	-25.318	-1.4865	20 m - DCM	3	3	0.0077643
Atlantic Ocean	-25.318	-1.4865	20 m - DCM	3	4	0.214834
Atlantic Ocean	-25.318	-1.4865	20 m - DCM	3	5	0.0228903
Atlantic Ocean	-25.318	-1.4865	20 m - DCM	3	6	0.00146398
Atlantic Ocean	-25.318	-1.4865	20 m - DCM	3	7	0.0495204
Atlantic Ocean	-25.318	-1.4865	20 m - DCM	3	8	0.00559448
Atlantic Ocean	-25.318	-1.4865	20 m - DCM	3	9	0
Atlantic Ocean	-25.318	-1.4865	20 m - DCM	8	1	0.0350953
Atlantic Ocean	-25.318	-1.4865	20 m - DCM	8	10	0.0733919
Atlantic Ocean	-25.318	-1.4865	20 m - DCM	8	2	0.386175
Atlantic Ocean	-25.318	-1.4865	20 m - DCM	8	3	0.00171168
Atlantic Ocean	-25.318	-1.4865	20 m - DCM	8	4	0.103009
Atlantic Ocean	-25.318	-1.4865	20 m - DCM	8	5	0.00873757
Atlantic Ocean	-25.318	-1.4865	20 m - DCM	8	6	0.0305362
Atlantic Ocean	-25.318	-1.4865	20 m - DCM	8	7	0.0858655
Atlantic Ocean	-25.318	-1.4865	20 m - DCM	8	8	0
Atlantic Ocean	-25.318	-1.4865	20 m - DCM	8	9	0
Atlantic Ocean	-25.318	-1.4865	DCM - 200 m	0.22	1	0.0114588
Atlantic Ocean	-25.318	-1.4865	DCM - 200 m	0.22	10	0.0214064
Atlantic Ocean	-25.318	-1.4865	DCM - 200 m	0.22	2	0.0286509
Atlantic Ocean	-25.318	-1.4865	DCM - 200 m	0.22	3	0.00516234
Atlantic Ocean	-25.318	-1.4865	DCM - 200 m	0.22	4	0.218179
Atlantic Ocean	-25.318	-1.4865	DCM - 200 m	0.22	5	0.415199
Atlantic Ocean	-25.318	-1.4865	DCM - 200 m	0.22	6	0.00944165
Atlantic Ocean	-25.318	-1.4865	DCM - 200 m	0.22	7	0.107082
Atlantic Ocean	-25.318	-1.4865	DCM - 200 m	0.22	8	0
Atlantic Ocean	-25.318	-1.4865	DCM - 200 m	0.22	9	0
Atlantic Ocean	-25.318	-1.4865	DCM - 200 m	8	1	0.078827
Atlantic Ocean	-25.318	-1.4865	DCM - 200 m	8	10	0.0126083
Atlantic Ocean	-25.318	-1.4865	DCM - 200 m	8	2	0.00559759
Atlantic Ocean	-25.318	-1.4865	DCM - 200 m	8	3	0.00484198
Atlantic Ocean	-25.318	-1.4865	DCM - 200 m	8	4	0.0259371
Atlantic Ocean	-25.318	-1.4865	DCM - 200 m	8	5	0.109667
Atlantic Ocean	-25.318	-1.4865	DCM - 200 m	8	6	0.00351297
Atlantic Ocean	-25.318	-1.4865	DCM - 200 m	8	7	0.482514
Atlantic Ocean	-25.318	-1.4865	DCM - 200 m	8	8	0
Atlantic Ocean	-25.318	-1.4865	DCM - 200 m	8	9	0
Atlantic Ocean	-23.4817	6.059	20 m - DCM	0.22	1	0.000349216
Atlantic Ocean	-23.4817	6.059	20 m - DCM	0.22	10	0.0715457
Atlantic Ocean	-23.4817	6.059	20 m - DCM	0.22	2	0.445497
Atlantic Ocean	-23.4817	6.059	20 m - DCM	0.22	3	0.00104453
Atlantic Ocean	-23.4817	6.059	20 m - DCM	0.22	4	0.305139
Atlantic Ocean	-23.4817	6.059	20 m - DCM	0.22	5	0.0132134
Atlantic Ocean	-23.4817	6.059	20 m - DCM	0.22	6	0.0108817
Atlantic Ocean	-23.4817	6.059	20 m - DCM	0.22	7	0.0389751
Atlantic Ocean	-23.4817	6.059	20 m - DCM	0.22	8	0
Atlantic Ocean	-23.4817	6.059	20 m - DCM	0.22	9	0
Atlantic Ocean	-23.4817	6.059	20 m - DCM	3	1	0.0122621
Atlantic Ocean	-23.4817	6.059	20 m - DCM	3	10	0.02726
Atlantic Ocean	-23.4817	6.059	20 m - DCM	3	2	0.651592
Atlantic Ocean	-23.4817	6.059	20 m - DCM	3	3	0.000271767
Atlantic Ocean	-23.4817	6.059	20 m - DCM	3	4	0.069643
Atlantic Ocean	-23.4817	6.059	20 m - DCM	3	5	0.00380473
Atlantic Ocean	-23.4817	6.059	20 m - DCM	3	6	0.00459057
Atlantic Ocean	-23.4817	6.059	20 m - DCM	3	7	0.124195
Atlantic Ocean	-23.4817	6.059	20 m - DCM	3	8	0.00180046
Atlantic Ocean	-23.4817	6.059	20 m - DCM	3	9	0
Atlantic Ocean	-23.4817	6.059	20 m - DCM	8	1	0.0247064
Atlantic Ocean	-23.4817	6.059	20 m - DCM	8	10	0.173004
Atlantic Ocean	-23.4817	6.059	20 m - DCM	8	2	0.246044
Atlantic Ocean	-23.4817	6.059	20 m - DCM	8	3	0.00448784
Atlantic Ocean	-23.4817	6.059	20 m - DCM	8	4	0.129122
Atlantic Ocean	-23.4817	6.059	20 m - DCM	8	5	0.00262979
Atlantic Ocean	-23.4817	6.059	20 m - DCM	8	6	0.0649907
Atlantic Ocean	-23.4817	6.059	20 m - DCM	8	7	0.0766042
Atlantic Ocean	-23.4817	6.059	20 m - DCM	8	8	0.00540379
Atlantic Ocean	-23.4817	6.059	20 m - DCM	8	9	0
Atlantic Ocean	-23.4817	6.059	DCM - 200 m	0.22	1	0.00273678
Atlantic Ocean	-23.4817	6.059	DCM - 200 m	0.22	10	0.0261791
Atlantic Ocean	-23.4817	6.059	DCM - 200 m	0.22	2	0.0355713
Atlantic Ocean	-23.4817	6.059	DCM - 200 m	0.22	3	0.00418843
Atlantic Ocean	-23.4817	6.059	DCM - 200 m	0.22	4	0.227031
Atlantic Ocean	-23.4817	6.059	DCM - 200 m	0.22	5	0.468528
Atlantic Ocean	-23.4817	6.059	DCM - 200 m	0.22	6	0.00743564
Atlantic Ocean	-23.4817	6.059	DCM - 200 m	0.22	7	0.0761018
Atlantic Ocean	-23.4817	6.059	DCM - 200 m	0.22	8	0
Atlantic Ocean	-23.4817	6.059	DCM - 200 m	0.22	9	0
Atlantic Ocean	-23.4817	6.059	DCM - 200 m	3	1	0.0193456
Atlantic Ocean	-23.4817	6.059	DCM - 200 m	3	10	0.013187
Atlantic Ocean	-23.4817	6.059	DCM - 200 m	3	2	0.0162375
Atlantic Ocean	-23.4817	6.059	DCM - 200 m	3	3	0.00865616
Atlantic Ocean	-23.4817	6.059	DCM - 200 m	3	4	0.101569
Atlantic Ocean	-23.4817	6.059	DCM - 200 m	3	5	0.294567
Atlantic Ocean	-23.4817	6.059	DCM - 200 m	3	6	0.00285997
Atlantic Ocean	-23.4817	6.059	DCM - 200 m	3	7	0.443258
Atlantic Ocean	-23.4817	6.059	DCM - 200 m	3	8	0
Atlantic Ocean	-23.4817	6.059	DCM - 200 m	3	9	0
Atlantic Ocean	-23.4817	6.059	DCM - 200 m	8	1	0.0676207
Atlantic Ocean	-23.4817	6.059	DCM - 200 m	8	10	0.0340233
Atlantic Ocean	-23.4817	6.059	DCM - 200 m	8	2	0.0146691
Atlantic Ocean	-23.4817	6.059	DCM - 200 m	8	3	0.0275691
Atlantic Ocean	-23.4817	6.059	DCM - 200 m	8	4	0.0826729
Atlantic Ocean	-23.4817	6.059	DCM - 200 m	8	5	0.225738
Atlantic Ocean	-23.4817	6.059	DCM - 200 m	8	6	0.0161492
Atlantic Ocean	-23.4817	6.059	DCM - 200 m	8	7	0.29119
Atlantic Ocean	-23.4817	6.059	DCM - 200 m	8	8	0
Atlantic Ocean	-23.4817	6.059	DCM - 200 m	8	9	0
Atlantic Ocean	-22.7722	9.4075	20 m - DCM	0.22	1	0
Atlantic Ocean	-22.7722	9.4075	20 m - DCM	0.22	10	0.106278
Atlantic Ocean	-22.7722	9.4075	20 m - DCM	0.22	2	0.528539
Atlantic Ocean	-22.7722	9.4075	20 m - DCM	0.22	3	0
Atlantic Ocean	-22.7722	9.4075	20 m - DCM	0.22	4	0.158218
Atlantic Ocean	-22.7722	9.4075	20 m - DCM	0.22	5	0.00587314
Atlantic Ocean	-22.7722	9.4075	20 m - DCM	0.22	6	0.0312552
Atlantic Ocean	-22.7722	9.4075	20 m - DCM	0.22	7	0.0390769
Atlantic Ocean	-22.7722	9.4075	20 m - DCM	0.22	8	0.00702649
Atlantic Ocean	-22.7722	9.4075	20 m - DCM	0.22	9	0
Atlantic Ocean	-22.7722	9.4075	20 m - DCM	3	1	0.0111614
Atlantic Ocean	-22.7722	9.4075	20 m - DCM	3	10	0.150938
Atlantic Ocean	-22.7722	9.4075	20 m - DCM	3	2	0.398947
Atlantic Ocean	-22.7722	9.4075	20 m - DCM	3	3	0.00281265
Atlantic Ocean	-22.7722	9.4075	20 m - DCM	3	4	0.16195
Atlantic Ocean	-22.7722	9.4075	20 m - DCM	3	5	0.00347539
Atlantic Ocean	-22.7722	9.4075	20 m - DCM	3	6	0.0144991
Atlantic Ocean	-22.7722	9.4075	20 m - DCM	3	7	0.0874897
Atlantic Ocean	-22.7722	9.4075	20 m - DCM	3	8	0.00911135
Atlantic Ocean	-22.7722	9.4075	20 m - DCM	3	9	0
Atlantic Ocean	-22.7722	9.4075	20 m - DCM	8	1	0.0154968
Atlantic Ocean	-22.7722	9.4075	20 m - DCM	8	10	0.130147
Atlantic Ocean	-22.7722	9.4075	20 m - DCM	8	2	0.330851
Atlantic Ocean	-22.7722	9.4075	20 m - DCM	8	3	0.0124026
Atlantic Ocean	-22.7722	9.4075	20 m - DCM	8	4	0.0945893
Atlantic Ocean	-22.7722	9.4075	20 m - DCM	8	5	0.000396115
Atlantic Ocean	-22.7722	9.4075	20 m - DCM	8	6	0.0493334
Atlantic Ocean	-22.7722	9.4075	20 m - DCM	8	7	0.111946
Atlantic Ocean	-22.7722	9.4075	20 m - DCM	8	8	0.00855144
Atlantic Ocean	-22.7722	9.4075	20 m - DCM	8	9	0
Atlantic Ocean	-22.7722	9.4075	DCM - 200 m	0.22	1	0.0260964
Atlantic Ocean	-22.7722	9.4075	DCM - 200 m	0.22	10	0.0331573
Atlantic Ocean	-22.7722	9.4075	DCM - 200 m	0.22	2	0.0529576
Atlantic Ocean	-22.7722	9.4075	DCM - 200 m	0.22	3	0.00780536
Atlantic Ocean	-22.7722	9.4075	DCM - 200 m	0.22	4	0.21809
Atlantic Ocean	-22.7722	9.4075	DCM - 200 m	0.22	5	0.284238
Atlantic Ocean	-22.7722	9.4075	DCM - 200 m	0.22	6	0.0050391
Atlantic Ocean	-22.7722	9.4075	DCM - 200 m	0.22	7	0.21848
Atlantic Ocean	-22.7722	9.4075	DCM - 200 m	0.22	8	0.00111576
Atlantic Ocean	-22.7722	9.4075	DCM - 200 m	0.22	9	0
Atlantic Ocean	-22.7722	9.4075	DCM - 200 m	3	1	0.0350951
Atlantic Ocean	-22.7722	9.4075	DCM - 200 m	3	10	0.0115238
Atlantic Ocean	-22.7722	9.4075	DCM - 200 m	3	2	0.0174952
Atlantic Ocean	-22.7722	9.4075	DCM - 200 m	3	3	0.0215285
Atlantic Ocean	-22.7722	9.4075	DCM - 200 m	3	4	0.120528
Atlantic Ocean	-22.7722	9.4075	DCM - 200 m	3	5	0.574826
Atlantic Ocean	-22.7722	9.4075	DCM - 200 m	3	6	0.000104761
Atlantic Ocean	-22.7722	9.4075	DCM - 200 m	3	7	0.138128
Atlantic Ocean	-22.7722	9.4075	DCM - 200 m	3	8	0
Atlantic Ocean	-22.7722	9.4075	DCM - 200 m	3	9	0
Atlantic Ocean	-22.7722	9.4075	DCM - 200 m	8	1	0.0643921
Atlantic Ocean	-22.7722	9.4075	DCM - 200 m	8	10	0.0693482
Atlantic Ocean	-22.7722	9.4075	DCM - 200 m	8	2	0.0251391
Atlantic Ocean	-22.7722	9.4075	DCM - 200 m	8	3	0.0158468
Atlantic Ocean	-22.7722	9.4075	DCM - 200 m	8	4	0.0869624
Atlantic Ocean	-22.7722	9.4075	DCM - 200 m	8	5	0.220673
Atlantic Ocean	-22.7722	9.4075	DCM - 200 m	8	6	0.0283553
Atlantic Ocean	-22.7722	9.4075	DCM - 200 m	8	7	0.231992
Atlantic Ocean	-22.7722	9.4075	DCM - 200 m	8	8	0.000451274
Atlantic Ocean	-22.7722	9.4075	DCM - 200 m	8	9	0
Atlantic Ocean	-22.1955	12.5898	20 m - DCM	0.22	1	0.00177069
Atlantic Ocean	-22.1955	12.5898	20 m - DCM	0.22	10	0.0710808
Atlantic Ocean	-22.1955	12.5898	20 m - DCM	0.22	2	0.0379435
Atlantic Ocean	-22.1955	12.5898	20 m - DCM	0.22	3	0.0211851
Atlantic Ocean	-22.1955	12.5898	20 m - DCM	0.22	4	0.458231
Atlantic Ocean	-22.1955	12.5898	20 m - DCM	0.22	5	0.165686
Atlantic Ocean	-22.1955	12.5898	20 m - DCM	0.22	6	0.0431923
Atlantic Ocean	-22.1955	12.5898	20 m - DCM	0.22	7	0.0236514
Atlantic Ocean	-22.1955	12.5898	20 m - DCM	0.22	8	0
Atlantic Ocean	-22.1955	12.5898	20 m - DCM	0.22	9	0
Atlantic Ocean	-22.1955	12.5898	20 m - DCM	3	1	0.00531254
Atlantic Ocean	-22.1955	12.5898	20 m - DCM	3	10	0.202151
Atlantic Ocean	-22.1955	12.5898	20 m - DCM	3	2	0.197259
Atlantic Ocean	-22.1955	12.5898	20 m - DCM	3	3	0.0274596
Atlantic Ocean	-22.1955	12.5898	20 m - DCM	3	4	0.210622
Atlantic Ocean	-22.1955	12.5898	20 m - DCM	3	5	0.0531845
Atlantic Ocean	-22.1955	12.5898	20 m - DCM	3	6	0.0306735
Atlantic Ocean	-22.1955	12.5898	20 m - DCM	3	7	0.0327469
Atlantic Ocean	-22.1955	12.5898	20 m - DCM	3	8	0.00166294
Atlantic Ocean	-22.1955	12.5898	20 m - DCM	3	9	0
Atlantic Ocean	-22.1955	12.5898	20 m - DCM	8	1	0.00863465
Atlantic Ocean	-22.1955	12.5898	20 m - DCM	8	10	0.162018
Atlantic Ocean	-22.1955	12.5898	20 m - DCM	8	2	0.122744
Atlantic Ocean	-22.1955	12.5898	20 m - DCM	8	3	0.0206393
Atlantic Ocean	-22.1955	12.5898	20 m - DCM	8	4	0.128973
Atlantic Ocean	-22.1955	12.5898	20 m - DCM	8	5	0.0324785
Atlantic Ocean	-22.1955	12.5898	20 m - DCM	8	6	0.0880202
Atlantic Ocean	-22.1955	12.5898	20 m - DCM	8	7	0.0508666
Atlantic Ocean	-22.1955	12.5898	20 m - DCM	8	8	0.00445876
Atlantic Ocean	-22.1955	12.5898	20 m - DCM	8	9	0
Atlantic Ocean	-22.1955	12.5898	DCM - 200 m	0.22	1	0.00670088
Atlantic Ocean	-22.1955	12.5898	DCM - 200 m	0.22	10	0.0269032
Atlantic Ocean	-22.1955	12.5898	DCM - 200 m	0.22	2	0.0315473
Atlantic Ocean	-22.1955	12.5898	DCM - 200 m	0.22	3	0.000341822
Atlantic Ocean	-22.1955	12.5898	DCM - 200 m	0.22	4	0.180048
Atlantic Ocean	-22.1955	12.5898	DCM - 200 m	0.22	5	0.518769
Atlantic Ocean	-22.1955	12.5898	DCM - 200 m	0.22	6	0.0111103
Atlantic Ocean	-22.1955	12.5898	DCM - 200 m	0.22	7	0.0861264
Atlantic Ocean	-22.1955	12.5898	DCM - 200 m	0.22	8	0
Atlantic Ocean	-22.1955	12.5898	DCM - 200 m	0.22	9	0
Atlantic Ocean	-22.1955	12.5898	DCM - 200 m	3	1	0.038072
Atlantic Ocean	-22.1955	12.5898	DCM - 200 m	3	10	0.0189031
Atlantic Ocean	-22.1955	12.5898	DCM - 200 m	3	2	0.0200457
Atlantic Ocean	-22.1955	12.5898	DCM - 200 m	3	3	0.0130336
Atlantic Ocean	-22.1955	12.5898	DCM - 200 m	3	4	0.178365
Atlantic Ocean	-22.1955	12.5898	DCM - 200 m	3	5	0.446496
Atlantic Ocean	-22.1955	12.5898	DCM - 200 m	3	6	0.00613269
Atlantic Ocean	-22.1955	12.5898	DCM - 200 m	3	7	0.158923
Atlantic Ocean	-22.1955	12.5898	DCM - 200 m	3	8	0
Atlantic Ocean	-22.1955	12.5898	DCM - 200 m	3	9	0
Atlantic Ocean	-22.1955	12.5898	DCM - 200 m	8	1	0.0726521
Atlantic Ocean	-22.1955	12.5898	DCM - 200 m	8	10	0.0219667
Atlantic Ocean	-22.1955	12.5898	DCM - 200 m	8	2	0.00458993
Atlantic Ocean	-22.1955	12.5898	DCM - 200 m	8	3	0.0201427
Atlantic Ocean	-22.1955	12.5898	DCM - 200 m	8	4	0.05323
Atlantic Ocean	-22.1955	12.5898	DCM - 200 m	8	5	0.249582
Atlantic Ocean	-22.1955	12.5898	DCM - 200 m	8	6	0.0199735
Atlantic Ocean	-22.1955	12.5898	DCM - 200 m	8	7	0.389157
Atlantic Ocean	-22.1955	12.5898	DCM - 200 m	8	8	0
Atlantic Ocean	-22.1955	12.5898	DCM - 200 m	8	9	0
Atlantic Ocean	-21.5685	16.9043	20 m - DCM	0.22	1	0.00580119
Atlantic Ocean	-21.5685	16.9043	20 m - DCM	0.22	10	0.170165
Atlantic Ocean	-21.5685	16.9043	20 m - DCM	0.22	2	0.218598
Atlantic Ocean	-21.5685	16.9043	20 m - DCM	0.22	3	0.00335196
Atlantic Ocean	-21.5685	16.9043	20 m - DCM	0.22	4	0.125142
Atlantic Ocean	-21.5685	16.9043	20 m - DCM	0.22	5	0.129216
Atlantic Ocean	-21.5685	16.9043	20 m - DCM	0.22	6	0.0654132
Atlantic Ocean	-21.5685	16.9043	20 m - DCM	0.22	7	0.0915353
Atlantic Ocean	-21.5685	16.9043	20 m - DCM	0.22	8	0.00233663
Atlantic Ocean	-21.5685	16.9043	20 m - DCM	0.22	9	0
Atlantic Ocean	-21.5685	16.9043	20 m - DCM	3	1	0.0501938
Atlantic Ocean	-21.5685	16.9043	20 m - DCM	3	10	0.187279
Atlantic Ocean	-21.5685	16.9043	20 m - DCM	3	2	0.359607
Atlantic Ocean	-21.5685	16.9043	20 m - DCM	3	3	0
Atlantic Ocean	-21.5685	16.9043	20 m - DCM	3	4	0.0395376
Atlantic Ocean	-21.5685	16.9043	20 m - DCM	3	5	0.000614688
Atlantic Ocean	-21.5685	16.9043	20 m - DCM	3	6	0.0494132
Atlantic Ocean	-21.5685	16.9043	20 m - DCM	3	7	0.0446252
Atlantic Ocean	-21.5685	16.9043	20 m - DCM	3	8	0.0079022
Atlantic Ocean	-21.5685	16.9043	20 m - DCM	3	9	0
Atlantic Ocean	-21.5685	16.9043	20 m - DCM	8	1	0.0604824
Atlantic Ocean	-21.5685	16.9043	20 m - DCM	8	10	0.164412
Atlantic Ocean	-21.5685	16.9043	20 m - DCM	8	2	0.128364
Atlantic Ocean	-21.5685	16.9043	20 m - DCM	8	3	0
Atlantic Ocean	-21.5685	16.9043	20 m - DCM	8	4	0.0346323
Atlantic Ocean	-21.5685	16.9043	20 m - DCM	8	5	0
Atlantic Ocean	-21.5685	16.9043	20 m - DCM	8	6	0.142686
Atlantic Ocean	-21.5685	16.9043	20 m - DCM	8	7	0.0415948
Atlantic Ocean	-21.5685	16.9043	20 m - DCM	8	8	0.000678677
Atlantic Ocean	-21.5685	16.9043	20 m - DCM	8	9	0
Atlantic Ocean	-21.5685	16.9043	DCM - 200 m	3	1	0.016625
Atlantic Ocean	-21.5685	16.9043	DCM - 200 m	3	10	0.0141897
Atlantic Ocean	-21.5685	16.9043	DCM - 200 m	3	2	0.0103676
Atlantic Ocean	-21.5685	16.9043	DCM - 200 m	3	3	0.0143143
Atlantic Ocean	-21.5685	16.9043	DCM - 200 m	3	4	0.125239
Atlantic Ocean	-21.5685	16.9043	DCM - 200 m	3	5	0.356251
Atlantic Ocean	-21.5685	16.9043	DCM - 200 m	3	6	0.00026508
Atlantic Ocean	-21.5685	16.9043	DCM - 200 m	3	7	0.375843
Atlantic Ocean	-21.5685	16.9043	DCM - 200 m	3	8	0
Atlantic Ocean	-21.5685	16.9043	DCM - 200 m	3	9	0
Atlantic Ocean	-21.5685	16.9043	DCM - 200 m	8	1	0.0382971
Atlantic Ocean	-21.5685	16.9043	DCM - 200 m	8	10	0.0215994
Atlantic Ocean	-21.5685	16.9043	DCM - 200 m	8	2	0.0135434
Atlantic Ocean	-21.5685	16.9043	DCM - 200 m	8	3	0.0203653
Atlantic Ocean	-21.5685	16.9043	DCM - 200 m	8	4	0.0763254
Atlantic Ocean	-21.5685	16.9043	DCM - 200 m	8	5	0.338714
Atlantic Ocean	-21.5685	16.9043	DCM - 200 m	8	6	0.0113448
Atlantic Ocean	-21.5685	16.9043	DCM - 200 m	8	7	0.243814
Atlantic Ocean	-21.5685	16.9043	DCM - 200 m	8	8	0
Atlantic Ocean	-21.5685	16.9043	DCM - 200 m	8	9	0
Atlantic Ocean	-21.17	20.7047	20 m - DCM	0.22	1	0.00126063
Atlantic Ocean	-21.17	20.7047	20 m - DCM	0.22	10	0.231483
Atlantic Ocean	-21.17	20.7047	20 m - DCM	0.22	2	0.227519
Atlantic Ocean	-21.17	20.7047	20 m - DCM	0.22	3	0
Atlantic Ocean	-21.17	20.7047	20 m - DCM	0.22	4	0.120238
Atlantic Ocean	-21.17	20.7047	20 m - DCM	0.22	5	0.00395771
Atlantic Ocean	-21.17	20.7047	20 m - DCM	0.22	6	0.175912
Atlantic Ocean	-21.17	20.7047	20 m - DCM	0.22	7	0.0599217
Atlantic Ocean	-21.17	20.7047	20 m - DCM	0.22	8	0.0178594
Atlantic Ocean	-21.17	20.7047	20 m - DCM	0.22	9	0
Atlantic Ocean	-21.17	20.7047	20 m - DCM	3	1	0.0197215
Atlantic Ocean	-21.17	20.7047	20 m - DCM	3	10	0.197573
Atlantic Ocean	-21.17	20.7047	20 m - DCM	3	2	0.262206
Atlantic Ocean	-21.17	20.7047	20 m - DCM	3	3	0
Atlantic Ocean	-21.17	20.7047	20 m - DCM	3	4	0.0612925
Atlantic Ocean	-21.17	20.7047	20 m - DCM	3	5	0.00589899
Atlantic Ocean	-21.17	20.7047	20 m - DCM	3	6	0.0705291
Atlantic Ocean	-21.17	20.7047	20 m - DCM	3	7	0.0730667
Atlantic Ocean	-21.17	20.7047	20 m - DCM	3	8	0.00528662
Atlantic Ocean	-21.17	20.7047	20 m - DCM	3	9	0
Atlantic Ocean	-21.17	20.7047	20 m - DCM	8	1	0.0204526
Atlantic Ocean	-21.17	20.7047	20 m - DCM	8	10	0.174335
Atlantic Ocean	-21.17	20.7047	20 m - DCM	8	2	0.206429
Atlantic Ocean	-21.17	20.7047	20 m - DCM	8	3	0.00376126
Atlantic Ocean	-21.17	20.7047	20 m - DCM	8	4	0.038052
Atlantic Ocean	-21.17	20.7047	20 m - DCM	8	5	0.00136449
Atlantic Ocean	-21.17	20.7047	20 m - DCM	8	6	0.165838
Atlantic Ocean	-21.17	20.7047	20 m - DCM	8	7	0.0522419
Atlantic Ocean	-21.17	20.7047	20 m - DCM	8	8	0.00936263
Atlantic Ocean	-21.17	20.7047	20 m - DCM	8	9	0
Atlantic Ocean	-21.17	20.7047	DCM - 200 m	0.22	1	0.00241063
Atlantic Ocean	-21.17	20.7047	DCM - 200 m	0.22	10	0.222431
Atlantic Ocean	-21.17	20.7047	DCM - 200 m	0.22	2	0.0609455
Atlantic Ocean	-21.17	20.7047	DCM - 200 m	0.22	3	6.76529e-05
Atlantic Ocean	-21.17	20.7047	DCM - 200 m	0.22	4	0.433909
Atlantic Ocean	-21.17	20.7047	DCM - 200 m	0.22	5	0.059254
Atlantic Ocean	-21.17	20.7047	DCM - 200 m	0.22	6	0.0540587
Atlantic Ocean	-21.17	20.7047	DCM - 200 m	0.22	7	0.0437907
Atlantic Ocean	-21.17	20.7047	DCM - 200 m	0.22	8	0.00328409
Atlantic Ocean	-21.17	20.7047	DCM - 200 m	0.22	9	0
Atlantic Ocean	-21.17	20.7047	DCM - 200 m	3	1	0.00967492
Atlantic Ocean	-21.17	20.7047	DCM - 200 m	3	10	0.00270898
Atlantic Ocean	-21.17	20.7047	DCM - 200 m	3	2	0.00580495
Atlantic Ocean	-21.17	20.7047	DCM - 200 m	3	3	0
Atlantic Ocean	-21.17	20.7047	DCM - 200 m	3	4	0.0700464
Atlantic Ocean	-21.17	20.7047	DCM - 200 m	3	5	0.281992
Atlantic Ocean	-21.17	20.7047	DCM - 200 m	3	6	0.00141899
Atlantic Ocean	-21.17	20.7047	DCM - 200 m	3	7	0.580366
Atlantic Ocean	-21.17	20.7047	DCM - 200 m	3	8	0
Atlantic Ocean	-21.17	20.7047	DCM - 200 m	3	9	0
Atlantic Ocean	-21.17	20.7047	DCM - 200 m	8	1	0.0822946
Atlantic Ocean	-21.17	20.7047	DCM - 200 m	8	10	0.0658698
Atlantic Ocean	-21.17	20.7047	DCM - 200 m	8	2	0.0204479
Atlantic Ocean	-21.17	20.7047	DCM - 200 m	8	3	0.00423655
Atlantic Ocean	-21.17	20.7047	DCM - 200 m	8	4	0.123047
Atlantic Ocean	-21.17	20.7047	DCM - 200 m	8	5	0.223588
Atlantic Ocean	-21.17	20.7047	DCM - 200 m	8	6	0.0125031
Atlantic Ocean	-21.17	20.7047	DCM - 200 m	8	7	0.184268
Atlantic Ocean	-21.17	20.7047	DCM - 200 m	8	8	0.000213015
Atlantic Ocean	-21.17	20.7047	DCM - 200 m	8	9	0
Atlantic Ocean	-19.8675	24.3958	20 m - DCM	0.22	1	0.000649424
Atlantic Ocean	-19.8675	24.3958	20 m - DCM	0.22	10	0.205946
Atlantic Ocean	-19.8675	24.3958	20 m - DCM	0.22	2	0.283856
Atlantic Ocean	-19.8675	24.3958	20 m - DCM	0.22	3	6.96443e-05
Atlantic Ocean	-19.8675	24.3958	20 m - DCM	0.22	4	0.0930292
Atlantic Ocean	-19.8675	24.3958	20 m - DCM	0.22	5	0.0044897
Atlantic Ocean	-19.8675	24.3958	20 m - DCM	0.22	6	0.186662
Atlantic Ocean	-19.8675	24.3958	20 m - DCM	0.22	7	0.0482826
Atlantic Ocean	-19.8675	24.3958	20 m - DCM	0.22	8	0.0170758
Atlantic Ocean	-19.8675	24.3958	20 m - DCM	0.22	9	0
Atlantic Ocean	-19.8675	24.3958	20 m - DCM	3	1	0.0121374
Atlantic Ocean	-19.8675	24.3958	20 m - DCM	3	10	0.231683
Atlantic Ocean	-19.8675	24.3958	20 m - DCM	3	2	0.270031
Atlantic Ocean	-19.8675	24.3958	20 m - DCM	3	3	0.00105899
Atlantic Ocean	-19.8675	24.3958	20 m - DCM	3	4	0.0732446
Atlantic Ocean	-19.8675	24.3958	20 m - DCM	3	5	0.00637145
Atlantic Ocean	-19.8675	24.3958	20 m - DCM	3	6	0.184246
Atlantic Ocean	-19.8675	24.3958	20 m - DCM	3	7	0.0316997
Atlantic Ocean	-19.8675	24.3958	20 m - DCM	3	8	0.0190007
Atlantic Ocean	-19.8675	24.3958	20 m - DCM	3	9	0
Atlantic Ocean	-19.8675	24.3958	20 m - DCM	8	1	0.0195949
Atlantic Ocean	-19.8675	24.3958	20 m - DCM	8	10	0.172011
Atlantic Ocean	-19.8675	24.3958	20 m - DCM	8	2	0.135736
Atlantic Ocean	-19.8675	24.3958	20 m - DCM	8	3	0.0489793
Atlantic Ocean	-19.8675	24.3958	20 m - DCM	8	4	0.0342783
Atlantic Ocean	-19.8675	24.3958	20 m - DCM	8	5	0.00253644
Atlantic Ocean	-19.8675	24.3958	20 m - DCM	8	6	0.209267
Atlantic Ocean	-19.8675	24.3958	20 m - DCM	8	7	0.0290484
Atlantic Ocean	-19.8675	24.3958	20 m - DCM	8	8	0.0391458
Atlantic Ocean	-19.8675	24.3958	20 m - DCM	8	9	0
Atlantic Ocean	-19.8675	24.3958	DCM - 200 m	0.22	1	0.00708097
Atlantic Ocean	-19.8675	24.3958	DCM - 200 m	0.22	10	0.0607415
Atlantic Ocean	-19.8675	24.3958	DCM - 200 m	0.22	2	0.0411352
Atlantic Ocean	-19.8675	24.3958	DCM - 200 m	0.22	3	0.00089805
Atlantic Ocean	-19.8675	24.3958	DCM - 200 m	0.22	4	0.202394
Atlantic Ocean	-19.8675	24.3958	DCM - 200 m	0.22	5	0.458393
Atlantic Ocean	-19.8675	24.3958	DCM - 200 m	0.22	6	0.0130178
Atlantic Ocean	-19.8675	24.3958	DCM - 200 m	0.22	7	0.0967207
Atlantic Ocean	-19.8675	24.3958	DCM - 200 m	0.22	8	0
Atlantic Ocean	-19.8675	24.3958	DCM - 200 m	0.22	9	0
Atlantic Ocean	-19.8675	24.3958	DCM - 200 m	3	1	0.0191468
Atlantic Ocean	-19.8675	24.3958	DCM - 200 m	3	10	0.119308
Atlantic Ocean	-19.8675	24.3958	DCM - 200 m	3	2	0.0487447
Atlantic Ocean	-19.8675	24.3958	DCM - 200 m	3	3	0
Atlantic Ocean	-19.8675	24.3958	DCM - 200 m	3	4	0.155491
Atlantic Ocean	-19.8675	24.3958	DCM - 200 m	3	5	0.197555
Atlantic Ocean	-19.8675	24.3958	DCM - 200 m	3	6	0.0126426
Atlantic Ocean	-19.8675	24.3958	DCM - 200 m	3	7	0.294003
Atlantic Ocean	-19.8675	24.3958	DCM - 200 m	3	8	0.000690426
Atlantic Ocean	-19.8675	24.3958	DCM - 200 m	3	9	0
Atlantic Ocean	-19.8675	24.3958	DCM - 200 m	8	1	0.0643991
Atlantic Ocean	-19.8675	24.3958	DCM - 200 m	8	10	0.0942378
Atlantic Ocean	-19.8675	24.3958	DCM - 200 m	8	2	0.0236731
Atlantic Ocean	-19.8675	24.3958	DCM - 200 m	8	3	0.00408568
Atlantic Ocean	-19.8675	24.3958	DCM - 200 m	8	4	0.0741389
Atlantic Ocean	-19.8675	24.3958	DCM - 200 m	8	5	0.0794842
Atlantic Ocean	-19.8675	24.3958	DCM - 200 m	8	6	0.0200943
Atlantic Ocean	-19.8675	24.3958	DCM - 200 m	8	7	0.447112
Atlantic Ocean	-19.8675	24.3958	DCM - 200 m	8	8	0
Atlantic Ocean	-19.8675	24.3958	DCM - 200 m	8	9	0
Atlantic Ocean	-17.312	26.3482	20 m - DCM	0.22	1	0.00168389
Atlantic Ocean	-17.312	26.3482	20 m - DCM	0.22	10	0.254067
Atlantic Ocean	-17.312	26.3482	20 m - DCM	0.22	2	0.205728
Atlantic Ocean	-17.312	26.3482	20 m - DCM	0.22	3	0.00186717
Atlantic Ocean	-17.312	26.3482	20 m - DCM	0.22	4	0.165195
Atlantic Ocean	-17.312	26.3482	20 m - DCM	0.22	5	0.00995718
Atlantic Ocean	-17.312	26.3482	20 m - DCM	0.22	6	0.108395
Atlantic Ocean	-17.312	26.3482	20 m - DCM	0.22	7	0.0371775
Atlantic Ocean	-17.312	26.3482	20 m - DCM	0.22	8	0.0733566
Atlantic Ocean	-17.312	26.3482	20 m - DCM	0.22	9	0
Atlantic Ocean	-17.312	26.3482	20 m - DCM	3	1	0.0104587
Atlantic Ocean	-17.312	26.3482	20 m - DCM	3	10	0.315538
Atlantic Ocean	-17.312	26.3482	20 m - DCM	3	2	0.118122
Atlantic Ocean	-17.312	26.3482	20 m - DCM	3	3	0.000546859
Atlantic Ocean	-17.312	26.3482	20 m - DCM	3	4	0.224075
Atlantic Ocean	-17.312	26.3482	20 m - DCM	3	5	0.0264543
Atlantic Ocean	-17.312	26.3482	20 m - DCM	3	6	0.0455944
Atlantic Ocean	-17.312	26.3482	20 m - DCM	3	7	0.0753982
Atlantic Ocean	-17.312	26.3482	20 m - DCM	3	8	0.0051268
Atlantic Ocean	-17.312	26.3482	20 m - DCM	3	9	0
Atlantic Ocean	-17.312	26.3482	20 m - DCM	8	1	0.0297807
Atlantic Ocean	-17.312	26.3482	20 m - DCM	8	10	0.174402
Atlantic Ocean	-17.312	26.3482	20 m - DCM	8	2	0.126823
Atlantic Ocean	-17.312	26.3482	20 m - DCM	8	3	0.0709977
Atlantic Ocean	-17.312	26.3482	20 m - DCM	8	4	0.0595923
Atlantic Ocean	-17.312	26.3482	20 m - DCM	8	5	0.00623433
Atlantic Ocean	-17.312	26.3482	20 m - DCM	8	6	0.130574
Atlantic Ocean	-17.312	26.3482	20 m - DCM	8	7	0.0654609
Atlantic Ocean	-17.312	26.3482	20 m - DCM	8	8	0.0432314
Atlantic Ocean	-17.312	26.3482	20 m - DCM	8	9	0
Atlantic Ocean	-17.312	26.3482	DCM - 200 m	0.22	1	0.0115816
Atlantic Ocean	-17.312	26.3482	DCM - 200 m	0.22	10	0.137351
Atlantic Ocean	-17.312	26.3482	DCM - 200 m	0.22	2	0.0164676
Atlantic Ocean	-17.312	26.3482	DCM - 200 m	0.22	3	0
Atlantic Ocean	-17.312	26.3482	DCM - 200 m	0.22	4	0.169019
Atlantic Ocean	-17.312	26.3482	DCM - 200 m	0.22	5	0.0843286
Atlantic Ocean	-17.312	26.3482	DCM - 200 m	0.22	6	0.0179153
Atlantic Ocean	-17.312	26.3482	DCM - 200 m	0.22	7	0.446797
Atlantic Ocean	-17.312	26.3482	DCM - 200 m	0.22	8	0
Atlantic Ocean	-17.312	26.3482	DCM - 200 m	0.22	9	0
Atlantic Ocean	-17.312	26.3482	DCM - 200 m	3	1	0.0118241
Atlantic Ocean	-17.312	26.3482	DCM - 200 m	3	10	0.198802
Atlantic Ocean	-17.312	26.3482	DCM - 200 m	3	2	0.0335803
Atlantic Ocean	-17.312	26.3482	DCM - 200 m	3	3	0
Atlantic Ocean	-17.312	26.3482	DCM - 200 m	3	4	0.187766
Atlantic Ocean	-17.312	26.3482	DCM - 200 m	3	5	0.104525
Atlantic Ocean	-17.312	26.3482	DCM - 200 m	3	6	0.0197068
Atlantic Ocean	-17.312	26.3482	DCM - 200 m	3	7	0.342845
Atlantic Ocean	-17.312	26.3482	DCM - 200 m	3	8	0.000998476
Atlantic Ocean	-17.312	26.3482	DCM - 200 m	3	9	0
Atlantic Ocean	-17.312	26.3482	DCM - 200 m	8	1	0.0550293
Atlantic Ocean	-17.312	26.3482	DCM - 200 m	8	10	0.143877
Atlantic Ocean	-17.312	26.3482	DCM - 200 m	8	2	0.0271478
Atlantic Ocean	-17.312	26.3482	DCM - 200 m	8	3	0.00613661
Atlantic Ocean	-17.312	26.3482	DCM - 200 m	8	4	0.111526
Atlantic Ocean	-17.312	26.3482	DCM - 200 m	8	5	0.0985859
Atlantic Ocean	-17.312	26.3482	DCM - 200 m	8	6	0.0354856
Atlantic Ocean	-17.312	26.3482	DCM - 200 m	8	7	0.303095
Atlantic Ocean	-17.312	26.3482	DCM - 200 m	8	8	0.000200107
Atlantic Ocean	-17.312	26.3482	DCM - 200 m	8	9	0
Atlantic Ocean	-13.5343	33.3978	20 m - DCM	0.22	1	0
Atlantic Ocean	-13.5343	33.3978	20 m - DCM	0.22	10	0.304705
Atlantic Ocean	-13.5343	33.3978	20 m - DCM	0.22	2	0.163278
Atlantic Ocean	-13.5343	33.3978	20 m - DCM	0.22	3	0.000727655
Atlantic Ocean	-13.5343	33.3978	20 m - DCM	0.22	4	0.0730832
Atlantic Ocean	-13.5343	33.3978	20 m - DCM	0.22	5	0.000812253
Atlantic Ocean	-13.5343	33.3978	20 m - DCM	0.22	6	0.114817
Atlantic Ocean	-13.5343	33.3978	20 m - DCM	0.22	7	0.0227171
Atlantic Ocean	-13.5343	33.3978	20 m - DCM	0.22	8	0.251511
Atlantic Ocean	-13.5343	33.3978	20 m - DCM	0.22	9	0
Atlantic Ocean	-13.5343	33.3978	20 m - DCM	8	1	0.0241818
Atlantic Ocean	-13.5343	33.3978	20 m - DCM	8	10	0.145032
Atlantic Ocean	-13.5343	33.3978	20 m - DCM	8	2	0.0477943
Atlantic Ocean	-13.5343	33.3978	20 m - DCM	8	3	0.119339
Atlantic Ocean	-13.5343	33.3978	20 m - DCM	8	4	0.0374392
Atlantic Ocean	-13.5343	33.3978	20 m - DCM	8	5	0
Atlantic Ocean	-13.5343	33.3978	20 m - DCM	8	6	0.197055
Atlantic Ocean	-13.5343	33.3978	20 m - DCM	8	7	0.0450411
Atlantic Ocean	-13.5343	33.3978	20 m - DCM	8	8	0.254191
Atlantic Ocean	-13.5343	33.3978	20 m - DCM	8	9	0
Atlantic Ocean	-13.5343	33.3978	DCM - 200 m	0.22	1	0.00211176
Atlantic Ocean	-13.5343	33.3978	DCM - 200 m	0.22	10	0.0919428
Atlantic Ocean	-13.5343	33.3978	DCM - 200 m	0.22	2	0.0573424
Atlantic Ocean	-13.5343	33.3978	DCM - 200 m	0.22	3	0.00276153
Atlantic Ocean	-13.5343	33.3978	DCM - 200 m	0.22	4	0.283951
Atlantic Ocean	-13.5343	33.3978	DCM - 200 m	0.22	5	0.213288
Atlantic Ocean	-13.5343	33.3978	DCM - 200 m	0.22	6	0.022742
Atlantic Ocean	-13.5343	33.3978	DCM - 200 m	0.22	7	0.242528
Atlantic Ocean	-13.5343	33.3978	DCM - 200 m	0.22	8	0
Atlantic Ocean	-13.5343	33.3978	DCM - 200 m	0.22	9	0
Atlantic Ocean	-13.5343	33.3978	DCM - 200 m	8	1	0.0640351
Atlantic Ocean	-13.5343	33.3978	DCM - 200 m	8	10	0.0569127
Atlantic Ocean	-13.5343	33.3978	DCM - 200 m	8	2	0.00299541
Atlantic Ocean	-13.5343	33.3978	DCM - 200 m	8	3	0.0132464
Atlantic Ocean	-13.5343	33.3978	DCM - 200 m	8	4	0.0913932
Atlantic Ocean	-13.5343	33.3978	DCM - 200 m	8	5	0.178593
Atlantic Ocean	-13.5343	33.3978	DCM - 200 m	8	6	0.0156427
Atlantic Ocean	-13.5343	33.3978	DCM - 200 m	8	7	0.33888
Atlantic Ocean	-13.5343	33.3978	DCM - 200 m	8	8	0
Atlantic Ocean	-13.5343	33.3978	DCM - 200 m	8	9	0
Atlantic Ocean	-12.8973	35.2387	20 m - DCM	0.22	1	0.00310287
Atlantic Ocean	-12.8973	35.2387	20 m - DCM	0.22	10	0.210843
Atlantic Ocean	-12.8973	35.2387	20 m - DCM	0.22	2	0.0975259
Atlantic Ocean	-12.8973	35.2387	20 m - DCM	0.22	3	0.00159725
Atlantic Ocean	-12.8973	35.2387	20 m - DCM	0.22	4	0.223473
Atlantic Ocean	-12.8973	35.2387	20 m - DCM	0.22	5	0.00531143
Atlantic Ocean	-12.8973	35.2387	20 m - DCM	0.22	6	0.0762752
Atlantic Ocean	-12.8973	35.2387	20 m - DCM	0.22	7	0.0515249
Atlantic Ocean	-12.8973	35.2387	20 m - DCM	0.22	8	0.241578
Atlantic Ocean	-12.8973	35.2387	20 m - DCM	0.22	9	0
Atlantic Ocean	-12.8973	35.2387	20 m - DCM	3	1	0.00536624
Atlantic Ocean	-12.8973	35.2387	20 m - DCM	3	10	0.198297
Atlantic Ocean	-12.8973	35.2387	20 m - DCM	3	2	0.0899704
Atlantic Ocean	-12.8973	35.2387	20 m - DCM	3	3	0.00398996
Atlantic Ocean	-12.8973	35.2387	20 m - DCM	3	4	0.24741
Atlantic Ocean	-12.8973	35.2387	20 m - DCM	3	5	0.00578037
Atlantic Ocean	-12.8973	35.2387	20 m - DCM	3	6	0.0762181
Atlantic Ocean	-12.8973	35.2387	20 m - DCM	3	7	0.0500435
Atlantic Ocean	-12.8973	35.2387	20 m - DCM	3	8	0.247757
Atlantic Ocean	-12.8973	35.2387	20 m - DCM	3	9	0
Atlantic Ocean	-12.8973	35.2387	20 m - DCM	8	1	0.0310314
Atlantic Ocean	-12.8973	35.2387	20 m - DCM	8	10	0.158763
Atlantic Ocean	-12.8973	35.2387	20 m - DCM	8	2	0.0639669
Atlantic Ocean	-12.8973	35.2387	20 m - DCM	8	3	0.0459954
Atlantic Ocean	-12.8973	35.2387	20 m - DCM	8	4	0.129691
Atlantic Ocean	-12.8973	35.2387	20 m - DCM	8	5	0.00658558
Atlantic Ocean	-12.8973	35.2387	20 m - DCM	8	6	0.149901
Atlantic Ocean	-12.8973	35.2387	20 m - DCM	8	7	0.0755571
Atlantic Ocean	-12.8973	35.2387	20 m - DCM	8	8	0.181469
Atlantic Ocean	-12.8973	35.2387	20 m - DCM	8	9	0
Atlantic Ocean	-12.8973	35.2387	DCM - 200 m	0.22	1	0.0204743
Atlantic Ocean	-12.8973	35.2387	DCM - 200 m	0.22	10	0.108618
Atlantic Ocean	-12.8973	35.2387	DCM - 200 m	0.22	2	0.0302892
Atlantic Ocean	-12.8973	35.2387	DCM - 200 m	0.22	3	0.00398146
Atlantic Ocean	-12.8973	35.2387	DCM - 200 m	0.22	4	0.169811
Atlantic Ocean	-12.8973	35.2387	DCM - 200 m	0.22	5	0.221024
Atlantic Ocean	-12.8973	35.2387	DCM - 200 m	0.22	6	0.00813083
Atlantic Ocean	-12.8973	35.2387	DCM - 200 m	0.22	7	0.29893
Atlantic Ocean	-12.8973	35.2387	DCM - 200 m	0.22	8	0.0132693
Atlantic Ocean	-12.8973	35.2387	DCM - 200 m	0.22	9	0
Atlantic Ocean	-12.8973	35.2387	DCM - 200 m	3	1	0.025385
Atlantic Ocean	-12.8973	35.2387	DCM - 200 m	3	10	0.104216
Atlantic Ocean	-12.8973	35.2387	DCM - 200 m	3	2	0.0250099
Atlantic Ocean	-12.8973	35.2387	DCM - 200 m	3	3	0.00221688
Atlantic Ocean	-12.8973	35.2387	DCM - 200 m	3	4	0.174521
Atlantic Ocean	-12.8973	35.2387	DCM - 200 m	3	5	0.202819
Atlantic Ocean	-12.8973	35.2387	DCM - 200 m	3	6	0.00651688
Atlantic Ocean	-12.8973	35.2387	DCM - 200 m	3	7	0.304217
Atlantic Ocean	-12.8973	35.2387	DCM - 200 m	3	8	0.0136834
Atlantic Ocean	-12.8973	35.2387	DCM - 200 m	3	9	0
Atlantic Ocean	-12.8973	35.2387	DCM - 200 m	8	1	0.0897129
Atlantic Ocean	-12.8973	35.2387	DCM - 200 m	8	10	0.0664356
Atlantic Ocean	-12.8973	35.2387	DCM - 200 m	8	2	0.0118414
Atlantic Ocean	-12.8973	35.2387	DCM - 200 m	8	3	0.00924056
Atlantic Ocean	-12.8973	35.2387	DCM - 200 m	8	4	0.0922019
Atlantic Ocean	-12.8973	35.2387	DCM - 200 m	8	5	0.217828
Atlantic Ocean	-12.8973	35.2387	DCM - 200 m	8	6	0.0156576
Atlantic Ocean	-12.8973	35.2387	DCM - 200 m	8	7	0.325583
Atlantic Ocean	-12.8973	35.2387	DCM - 200 m	8	8	0.00496702
Atlantic Ocean	-12.8973	35.2387	DCM - 200 m	8	9	0
Atlantic Ocean	-12.6088	38.745	20 m - DCM	3	1	0.00398643
Atlantic Ocean	-12.6088	38.745	20 m - DCM	3	10	0.439343
Atlantic Ocean	-12.6088	38.745	20 m - DCM	3	2	0.0121433
Atlantic Ocean	-12.6088	38.745	20 m - DCM	3	3	0
Atlantic Ocean	-12.6088	38.745	20 m - DCM	3	4	0.0322225
Atlantic Ocean	-12.6088	38.745	20 m - DCM	3	5	0
Atlantic Ocean	-12.6088	38.745	20 m - DCM	3	6	0.356474
Atlantic Ocean	-12.6088	38.745	20 m - DCM	3	7	0.0431328
Atlantic Ocean	-12.6088	38.745	20 m - DCM	3	8	0.00876176
Atlantic Ocean	-12.6088	38.745	20 m - DCM	3	9	0
Atlantic Ocean	-12.6088	38.745	20 m - DCM	8	1	0.0121185
Atlantic Ocean	-12.6088	38.745	20 m - DCM	8	10	0.226212
Atlantic Ocean	-12.6088	38.745	20 m - DCM	8	2	0.00123429
Atlantic Ocean	-12.6088	38.745	20 m - DCM	8	3	0
Atlantic Ocean	-12.6088	38.745	20 m - DCM	8	4	0.0292864
Atlantic Ocean	-12.6088	38.745	20 m - DCM	8	5	0
Atlantic Ocean	-12.6088	38.745	20 m - DCM	8	6	0.369838
Atlantic Ocean	-12.6088	38.745	20 m - DCM	8	7	0.0265934
Atlantic Ocean	-12.6088	38.745	20 m - DCM	8	8	0.00168312
Atlantic Ocean	-12.6088	38.745	20 m - DCM	8	9	0
Atlantic Ocean	-12.6088	38.745	DCM - 200 m	3	1	0.0177433
Atlantic Ocean	-12.6088	38.745	DCM - 200 m	3	10	0.275324
Atlantic Ocean	-12.6088	38.745	DCM - 200 m	3	2	0.0192215
Atlantic Ocean	-12.6088	38.745	DCM - 200 m	3	3	0.000303396
Atlantic Ocean	-12.6088	38.745	DCM - 200 m	3	4	0.174529
Atlantic Ocean	-12.6088	38.745	DCM - 200 m	3	5	0.0457763
Atlantic Ocean	-12.6088	38.745	DCM - 200 m	3	6	0.0891101
Atlantic Ocean	-12.6088	38.745	DCM - 200 m	3	7	0.260957
Atlantic Ocean	-12.6088	38.745	DCM - 200 m	3	8	0.00184081
Atlantic Ocean	-12.6088	38.745	DCM - 200 m	3	9	0
Atlantic Ocean	-12.6088	38.745	DCM - 200 m	8	1	0.0379297
Atlantic Ocean	-12.6088	38.745	DCM - 200 m	8	10	0.190785
Atlantic Ocean	-12.6088	38.745	DCM - 200 m	8	2	0.00677077
Atlantic Ocean	-12.6088	38.745	DCM - 200 m	8	3	0.015417
Atlantic Ocean	-12.6088	38.745	DCM - 200 m	8	4	0.0986152
Atlantic Ocean	-12.6088	38.745	DCM - 200 m	8	5	0.0615549
Atlantic Ocean	-12.6088	38.745	DCM - 200 m	8	6	0.164698
Atlantic Ocean	-12.6088	38.745	DCM - 200 m	8	7	0.191997
Atlantic Ocean	-12.6088	38.745	DCM - 200 m	8	8	0.00366102
Atlantic Ocean	-12.6088	38.745	DCM - 200 m	8	9	0
Atlantic Ocean	-10.935	43.0423	20 m - DCM	0.22	1	0
Atlantic Ocean	-10.935	43.0423	20 m - DCM	0.22	10	0.347861
Atlantic Ocean	-10.935	43.0423	20 m - DCM	0.22	2	0.0124861
Atlantic Ocean	-10.935	43.0423	20 m - DCM	0.22	3	0
Atlantic Ocean	-10.935	43.0423	20 m - DCM	0.22	4	0.0338727
Atlantic Ocean	-10.935	43.0423	20 m - DCM	0.22	5	0.000236355
Atlantic Ocean	-10.935	43.0423	20 m - DCM	0.22	6	0.513019
Atlantic Ocean	-10.935	43.0423	20 m - DCM	0.22	7	0.0371656
Atlantic Ocean	-10.935	43.0423	20 m - DCM	0.22	8	0.00087552
Atlantic Ocean	-10.935	43.0423	20 m - DCM	0.22	9	0
Atlantic Ocean	-10.935	43.0423	20 m - DCM	3	1	0.00346172
Atlantic Ocean	-10.935	43.0423	20 m - DCM	3	10	0.244784
Atlantic Ocean	-10.935	43.0423	20 m - DCM	3	2	0.00201446
Atlantic Ocean	-10.935	43.0423	20 m - DCM	3	3	0
Atlantic Ocean	-10.935	43.0423	20 m - DCM	3	4	0.0254736
Atlantic Ocean	-10.935	43.0423	20 m - DCM	3	5	0.000822158
Atlantic Ocean	-10.935	43.0423	20 m - DCM	3	6	0.595693
Atlantic Ocean	-10.935	43.0423	20 m - DCM	3	7	0.0287902
Atlantic Ocean	-10.935	43.0423	20 m - DCM	3	8	0.0105917
Atlantic Ocean	-10.935	43.0423	20 m - DCM	3	9	0
Atlantic Ocean	-10.935	43.0423	20 m - DCM	8	1	0.00388042
Atlantic Ocean	-10.935	43.0423	20 m - DCM	8	10	0.135047
Atlantic Ocean	-10.935	43.0423	20 m - DCM	8	2	0.000150625
Atlantic Ocean	-10.935	43.0423	20 m - DCM	8	3	0.0302939
Atlantic Ocean	-10.935	43.0423	20 m - DCM	8	4	0.0167665
Atlantic Ocean	-10.935	43.0423	20 m - DCM	8	5	0.000100417
Atlantic Ocean	-10.935	43.0423	20 m - DCM	8	6	0.623647
Atlantic Ocean	-10.935	43.0423	20 m - DCM	8	7	0.0217481
Atlantic Ocean	-10.935	43.0423	20 m - DCM	8	8	0.00282025
Atlantic Ocean	-10.935	43.0423	20 m - DCM	8	9	0
Atlantic Ocean	-10.935	43.0423	DCM - 200 m	0.22	1	0.00807263
Atlantic Ocean	-10.935	43.0423	DCM - 200 m	0.22	10	0.270633
Atlantic Ocean	-10.935	43.0423	DCM - 200 m	0.22	2	0.0159723
Atlantic Ocean	-10.935	43.0423	DCM - 200 m	0.22	3	0.00364074
Atlantic Ocean	-10.935	43.0423	DCM - 200 m	0.22	4	0.132084
Atlantic Ocean	-10.935	43.0423	DCM - 200 m	0.22	5	0.105627
Atlantic Ocean	-10.935	43.0423	DCM - 200 m	0.22	6	0.277927
Atlantic Ocean	-10.935	43.0423	DCM - 200 m	0.22	7	0.0891168
Atlantic Ocean	-10.935	43.0423	DCM - 200 m	0.22	8	0
Atlantic Ocean	-10.935	43.0423	DCM - 200 m	0.22	9	0
Atlantic Ocean	-10.935	43.0423	DCM - 200 m	3	1	0.014047
Atlantic Ocean	-10.935	43.0423	DCM - 200 m	3	10	0.268898
Atlantic Ocean	-10.935	43.0423	DCM - 200 m	3	2	0.0031931
Atlantic Ocean	-10.935	43.0423	DCM - 200 m	3	3	0
Atlantic Ocean	-10.935	43.0423	DCM - 200 m	3	4	0.0683816
Atlantic Ocean	-10.935	43.0423	DCM - 200 m	3	5	0.0726523
Atlantic Ocean	-10.935	43.0423	DCM - 200 m	3	6	0.155632
Atlantic Ocean	-10.935	43.0423	DCM - 200 m	3	7	0.3331
Atlantic Ocean	-10.935	43.0423	DCM - 200 m	3	8	0.00107905
Atlantic Ocean	-10.935	43.0423	DCM - 200 m	3	9	0
Atlantic Ocean	-10.935	43.0423	DCM - 200 m	8	1	0.0131213
Atlantic Ocean	-10.935	43.0423	DCM - 200 m	8	10	0.155912
Atlantic Ocean	-10.935	43.0423	DCM - 200 m	8	2	0.0024699
Atlantic Ocean	-10.935	43.0423	DCM - 200 m	8	3	0.0185242
Atlantic Ocean	-10.935	43.0423	DCM - 200 m	8	4	0.0216116
Atlantic Ocean	-10.935	43.0423	DCM - 200 m	8	5	0.00416795
Atlantic Ocean	-10.935	43.0423	DCM - 200 m	8	6	0.47561
Atlantic Ocean	-10.935	43.0423	DCM - 200 m	8	7	0.0567305
Atlantic Ocean	-10.935	43.0423	DCM - 200 m	8	8	0
Atlantic Ocean	-10.935	43.0423	DCM - 200 m	8	9	0
Atlantic Ocean	-8.0905	47.0438	20 m - DCM	0.22	1	0
Atlantic Ocean	-8.0905	47.0438	20 m - DCM	0.22	10	0.274831
Atlantic Ocean	-8.0905	47.0438	20 m - DCM	0.22	2	0.0056726
Atlantic Ocean	-8.0905	47.0438	20 m - DCM	0.22	3	0
Atlantic Ocean	-8.0905	47.0438	20 m - DCM	0.22	4	0.0231164
Atlantic Ocean	-8.0905	47.0438	20 m - DCM	0.22	5	2.62151e-05
Atlantic Ocean	-8.0905	47.0438	20 m - DCM	0.22	6	0.589245
Atlantic Ocean	-8.0905	47.0438	20 m - DCM	0.22	7	0.0408124
Atlantic Ocean	-8.0905	47.0438	20 m - DCM	0.22	8	0.000379411
Atlantic Ocean	-8.0905	47.0438	20 m - DCM	0.22	9	0
Atlantic Ocean	-8.0905	47.0438	20 m - DCM	3	1	0.00835266
Atlantic Ocean	-8.0905	47.0438	20 m - DCM	3	10	0.172557
Atlantic Ocean	-8.0905	47.0438	20 m - DCM	3	2	0.0024189
Atlantic Ocean	-8.0905	47.0438	20 m - DCM	3	3	0
Atlantic Ocean	-8.0905	47.0438	20 m - DCM	3	4	0.0163534
Atlantic Ocean	-8.0905	47.0438	20 m - DCM	3	5	0
Atlantic Ocean	-8.0905	47.0438	20 m - DCM	3	6	0.605967
Atlantic Ocean	-8.0905	47.0438	20 m - DCM	3	7	0.109146
Atlantic Ocean	-8.0905	47.0438	20 m - DCM	3	8	0
Atlantic Ocean	-8.0905	47.0438	20 m - DCM	3	9	0
Atlantic Ocean	-8.0905	47.0438	20 m - DCM	8	1	0.00311687
Atlantic Ocean	-8.0905	47.0438	20 m - DCM	8	10	0.102986
Atlantic Ocean	-8.0905	47.0438	20 m - DCM	8	2	0.00107001
Atlantic Ocean	-8.0905	47.0438	20 m - DCM	8	3	0.030308
Atlantic Ocean	-8.0905	47.0438	20 m - DCM	8	4	0.00782687
Atlantic Ocean	-8.0905	47.0438	20 m - DCM	8	5	0
Atlantic Ocean	-8.0905	47.0438	20 m - DCM	8	6	0.653284
Atlantic Ocean	-8.0905	47.0438	20 m - DCM	8	7	0.0135982
Atlantic Ocean	-8.0905	47.0438	20 m - DCM	8	8	0.000625708
Atlantic Ocean	-8.0905	47.0438	20 m - DCM	8	9	0
Atlantic Ocean	-8.0905	47.0438	DCM - 200 m	0.22	1	0.0337659
Atlantic Ocean	-8.0905	47.0438	DCM - 200 m	0.22	10	0.291878
Atlantic Ocean	-8.0905	47.0438	DCM - 200 m	0.22	2	0.00338738
Atlantic Ocean	-8.0905	47.0438	DCM - 200 m	0.22	3	0.000548697
Atlantic Ocean	-8.0905	47.0438	DCM - 200 m	0.22	4	0.10195
Atlantic Ocean	-8.0905	47.0438	DCM - 200 m	0.22	5	0.0584719
Atlantic Ocean	-8.0905	47.0438	DCM - 200 m	0.22	6	0.366352
Atlantic Ocean	-8.0905	47.0438	DCM - 200 m	0.22	7	0.0697338
Atlantic Ocean	-8.0905	47.0438	DCM - 200 m	0.22	8	0
Atlantic Ocean	-8.0905	47.0438	DCM - 200 m	0.22	9	0
Atlantic Ocean	-8.0905	47.0438	DCM - 200 m	3	1	0.008482
Atlantic Ocean	-8.0905	47.0438	DCM - 200 m	3	10	0.300239
Atlantic Ocean	-8.0905	47.0438	DCM - 200 m	3	2	0.00257526
Atlantic Ocean	-8.0905	47.0438	DCM - 200 m	3	3	0
Atlantic Ocean	-8.0905	47.0438	DCM - 200 m	3	4	0.0562648
Atlantic Ocean	-8.0905	47.0438	DCM - 200 m	3	5	0.00898738
Atlantic Ocean	-8.0905	47.0438	DCM - 200 m	3	6	0.359826
Atlantic Ocean	-8.0905	47.0438	DCM - 200 m	3	7	0.148835
Atlantic Ocean	-8.0905	47.0438	DCM - 200 m	3	8	0
Atlantic Ocean	-8.0905	47.0438	DCM - 200 m	3	9	0
Atlantic Ocean	-8.0905	47.0438	DCM - 200 m	8	1	0.0312997
Atlantic Ocean	-8.0905	47.0438	DCM - 200 m	8	10	0.133334
Atlantic Ocean	-8.0905	47.0438	DCM - 200 m	8	2	0.00199234
Atlantic Ocean	-8.0905	47.0438	DCM - 200 m	8	3	0.0137932
Atlantic Ocean	-8.0905	47.0438	DCM - 200 m	8	4	0.0227907
Atlantic Ocean	-8.0905	47.0438	DCM - 200 m	8	5	0.046037
Atlantic Ocean	-8.0905	47.0438	DCM - 200 m	8	6	0.373231
Atlantic Ocean	-8.0905	47.0438	DCM - 200 m	8	7	0.156692
Atlantic Ocean	-8.0905	47.0438	DCM - 200 m	8	8	0
Atlantic Ocean	-8.0905	47.0438	DCM - 200 m	8	9	0
Pacific Ocean	177.528	-52.1235	20 m - DCM	0.22	1	0.0458214
Pacific Ocean	177.528	-52.1235	20 m - DCM	0.22	10	0.0163235
Pacific Ocean	177.528	-52.1235	20 m - DCM	0.22	2	0.000820906
Pacific Ocean	177.528	-52.1235	20 m - DCM	0.22	3	0.00532224
Pacific Ocean	177.528	-52.1235	20 m - DCM	0.22	4	0.00210196
Pacific Ocean	177.528	-52.1235	20 m - DCM	0.22	5	0.000182942
Pacific Ocean	177.528	-52.1235	20 m - DCM	0.22	6	0.837637
Pacific Ocean	177.528	-52.1235	20 m - DCM	0.22	7	0.0123259
Pacific Ocean	177.528	-52.1235	20 m - DCM	0.22	8	0
Pacific Ocean	177.528	-52.1235	20 m - DCM	0.22	9	0
Pacific Ocean	177.528	-52.1235	20 m - DCM	3	1	0.189583
Pacific Ocean	177.528	-52.1235	20 m - DCM	3	10	0.00140548
Pacific Ocean	177.528	-52.1235	20 m - DCM	3	2	0
Pacific Ocean	177.528	-52.1235	20 m - DCM	3	3	0.0277
Pacific Ocean	177.528	-52.1235	20 m - DCM	3	4	0.00215284
Pacific Ocean	177.528	-52.1235	20 m - DCM	3	5	0.000285992
Pacific Ocean	177.528	-52.1235	20 m - DCM	3	6	0.522312
Pacific Ocean	177.528	-52.1235	20 m - DCM	3	7	0.0907039
Pacific Ocean	177.528	-52.1235	20 m - DCM	3	8	0
Pacific Ocean	177.528	-52.1235	20 m - DCM	3	9	0
Pacific Ocean	177.528	-52.1235	20 m - DCM	8	1	0.0421182
Pacific Ocean	177.528	-52.1235	20 m - DCM	8	10	0
Pacific Ocean	177.528	-52.1235	20 m - DCM	8	2	0
Pacific Ocean	177.528	-52.1235	20 m - DCM	8	3	0.00765931
Pacific Ocean	177.528	-52.1235	20 m - DCM	8	4	0
Pacific Ocean	177.528	-52.1235	20 m - DCM	8	5	0
Pacific Ocean	177.528	-52.1235	20 m - DCM	8	6	0.695433
Pacific Ocean	177.528	-52.1235	20 m - DCM	8	7	0.0287742
Pacific Ocean	177.528	-52.1235	20 m - DCM	8	8	0
Pacific Ocean	177.528	-52.1235	20 m - DCM	8	9	0
Pacific Ocean	177.528	-52.1235	DCM - 200 m	0.22	1	0.153889
Pacific Ocean	177.528	-52.1235	DCM - 200 m	0.22	10	0.0131052
Pacific Ocean	177.528	-52.1235	DCM - 200 m	0.22	2	0.00194454
Pacific Ocean	177.528	-52.1235	DCM - 200 m	0.22	3	0
Pacific Ocean	177.528	-52.1235	DCM - 200 m	0.22	4	0.0029569
Pacific Ocean	177.528	-52.1235	DCM - 200 m	0.22	5	0.0554665
Pacific Ocean	177.528	-52.1235	DCM - 200 m	0.22	6	0.589622
Pacific Ocean	177.528	-52.1235	DCM - 200 m	0.22	7	0.0245903
Pacific Ocean	177.528	-52.1235	DCM - 200 m	0.22	8	0
Pacific Ocean	177.528	-52.1235	DCM - 200 m	0.22	9	0
Pacific Ocean	177.528	-52.1235	DCM - 200 m	3	1	0.406709
Pacific Ocean	177.528	-52.1235	DCM - 200 m	3	10	0.012315
Pacific Ocean	177.528	-52.1235	DCM - 200 m	3	2	0
Pacific Ocean	177.528	-52.1235	DCM - 200 m	3	3	0.0192437
Pacific Ocean	177.528	-52.1235	DCM - 200 m	3	4	0.0113066
Pacific Ocean	177.528	-52.1235	DCM - 200 m	3	5	0.0188841
Pacific Ocean	177.528	-52.1235	DCM - 200 m	3	6	0.217952
Pacific Ocean	177.528	-52.1235	DCM - 200 m	3	7	0.124655
Pacific Ocean	177.528	-52.1235	DCM - 200 m	3	8	0
Pacific Ocean	177.528	-52.1235	DCM - 200 m	3	9	0
Pacific Ocean	177.528	-52.1235	DCM - 200 m	8	1	0.18829
Pacific Ocean	177.528	-52.1235	DCM - 200 m	8	10	0.00282062
Pacific Ocean	177.528	-52.1235	DCM - 200 m	8	2	0
Pacific Ocean	177.528	-52.1235	DCM - 200 m	8	3	0.027096
Pacific Ocean	177.528	-52.1235	DCM - 200 m	8	4	0.00215469
Pacific Ocean	177.528	-52.1235	DCM - 200 m	8	5	0.010397
Pacific Ocean	177.528	-52.1235	DCM - 200 m	8	6	0.292582
Pacific Ocean	177.528	-52.1235	DCM - 200 m	8	7	0.196616
Pacific Ocean	177.528	-52.1235	DCM - 200 m	8	8	0
Pacific Ocean	177.528	-52.1235	DCM - 200 m	8	9	0
Pacific Ocean	179.446	-50.4801	20 m - DCM	0.22	1	0.0734875
Pacific Ocean	179.446	-50.4801	20 m - DCM	0.22	10	0.00872463
Pacific Ocean	179.446	-50.4801	20 m - DCM	0.22	2	0
Pacific Ocean	179.446	-50.4801	20 m - DCM	0.22	3	0.00925072
Pacific Ocean	179.446	-50.4801	20 m - DCM	0.22	4	0.00228622
Pacific Ocean	179.446	-50.4801	20 m - DCM	0.22	5	0
Pacific Ocean	179.446	-50.4801	20 m - DCM	0.22	6	0.815428
Pacific Ocean	179.446	-50.4801	20 m - DCM	0.22	7	0.0185477
Pacific Ocean	179.446	-50.4801	20 m - DCM	0.22	8	0
Pacific Ocean	179.446	-50.4801	20 m - DCM	0.22	9	0
Pacific Ocean	179.446	-50.4801	20 m - DCM	3	1	0.231707
Pacific Ocean	179.446	-50.4801	20 m - DCM	3	10	0.00176683
Pacific Ocean	179.446	-50.4801	20 m - DCM	3	2	0
Pacific Ocean	179.446	-50.4801	20 m - DCM	3	3	0.0121906
Pacific Ocean	179.446	-50.4801	20 m - DCM	3	4	0.00104529
Pacific Ocean	179.446	-50.4801	20 m - DCM	3	5	0
Pacific Ocean	179.446	-50.4801	20 m - DCM	3	6	0.525398
Pacific Ocean	179.446	-50.4801	20 m - DCM	3	7	0.11287
Pacific Ocean	179.446	-50.4801	20 m - DCM	3	8	0
Pacific Ocean	179.446	-50.4801	20 m - DCM	3	9	0
Pacific Ocean	179.446	-50.4801	20 m - DCM	8	1	0.0159423
Pacific Ocean	179.446	-50.4801	20 m - DCM	8	10	0
Pacific Ocean	179.446	-50.4801	20 m - DCM	8	2	0
Pacific Ocean	179.446	-50.4801	20 m - DCM	8	3	0.0152027
Pacific Ocean	179.446	-50.4801	20 m - DCM	8	4	0.00128926
Pacific Ocean	179.446	-50.4801	20 m - DCM	8	5	0
Pacific Ocean	179.446	-50.4801	20 m - DCM	8	6	0.750044
Pacific Ocean	179.446	-50.4801	20 m - DCM	8	7	0.00635358
Pacific Ocean	179.446	-50.4801	20 m - DCM	8	8	0
Pacific Ocean	179.446	-50.4801	20 m - DCM	8	9	0
Pacific Ocean	179.446	-50.4801	DCM - 200 m	0.22	1	0.180594
Pacific Ocean	179.446	-50.4801	DCM - 200 m	0.22	10	0.0145432
Pacific Ocean	179.446	-50.4801	DCM - 200 m	0.22	2	0.00380864
Pacific Ocean	179.446	-50.4801	DCM - 200 m	0.22	3	0
Pacific Ocean	179.446	-50.4801	DCM - 200 m	0.22	4	0.0028431
Pacific Ocean	179.446	-50.4801	DCM - 200 m	0.22	5	0.0454837
Pacific Ocean	179.446	-50.4801	DCM - 200 m	0.22	6	0.536521
Pacific Ocean	179.446	-50.4801	DCM - 200 m	0.22	7	0.0519747
Pacific Ocean	179.446	-50.4801	DCM - 200 m	0.22	8	0
Pacific Ocean	179.446	-50.4801	DCM - 200 m	0.22	9	0
Pacific Ocean	179.446	-50.4801	DCM - 200 m	3	1	0.527967
Pacific Ocean	179.446	-50.4801	DCM - 200 m	3	10	0.00632614
Pacific Ocean	179.446	-50.4801	DCM - 200 m	3	2	0
Pacific Ocean	179.446	-50.4801	DCM - 200 m	3	3	0.00875183
Pacific Ocean	179.446	-50.4801	DCM - 200 m	3	4	0.00289377
Pacific Ocean	179.446	-50.4801	DCM - 200 m	3	5	0.00745153
Pacific Ocean	179.446	-50.4801	DCM - 200 m	3	6	0.157458
Pacific Ocean	179.446	-50.4801	DCM - 200 m	3	7	0.149671
Pacific Ocean	179.446	-50.4801	DCM - 200 m	3	8	0
Pacific Ocean	179.446	-50.4801	DCM - 200 m	3	9	0
Pacific Ocean	179.446	-50.4801	DCM - 200 m	8	1	0.14469
Pacific Ocean	179.446	-50.4801	DCM - 200 m	8	10	0.00724774
Pacific Ocean	179.446	-50.4801	DCM - 200 m	8	2	0
Pacific Ocean	179.446	-50.4801	DCM - 200 m	8	3	0.0480434
Pacific Ocean	179.446	-50.4801	DCM - 200 m	8	4	0.00412181
Pacific Ocean	179.446	-50.4801	DCM - 200 m	8	5	0.00668181
Pacific Ocean	179.446	-50.4801	DCM - 200 m	8	6	0.377977
Pacific Ocean	179.446	-50.4801	DCM - 200 m	8	7	0.116357
Pacific Ocean	179.446	-50.4801	DCM - 200 m	8	8	0
Pacific Ocean	179.446	-50.4801	DCM - 200 m	8	9	0
Pacific Ocean	179.38	-45.95	20 m - DCM	0.22	1	0.00661141
Pacific Ocean	179.38	-45.95	20 m - DCM	0.22	10	0.0745431
Pacific Ocean	179.38	-45.95	20 m - DCM	0.22	2	0.00324454
Pacific Ocean	179.38	-45.95	20 m - DCM	0.22	3	0
Pacific Ocean	179.38	-45.95	20 m - DCM	0.22	4	0.00984234
Pacific Ocean	179.38	-45.95	20 m - DCM	0.22	5	0
Pacific Ocean	179.38	-45.95	20 m - DCM	0.22	6	0.828271
Pacific Ocean	179.38	-45.95	20 m - DCM	0.22	7	0.00109518
Pacific Ocean	179.38	-45.95	20 m - DCM	0.22	8	0.00136612
Pacific Ocean	179.38	-45.95	20 m - DCM	0.22	9	0
Pacific Ocean	179.38	-45.95	20 m - DCM	3	1	0.0487527
Pacific Ocean	179.38	-45.95	20 m - DCM	3	10	0.0452846
Pacific Ocean	179.38	-45.95	20 m - DCM	3	2	0.00320713
Pacific Ocean	179.38	-45.95	20 m - DCM	3	3	0.0076586
Pacific Ocean	179.38	-45.95	20 m - DCM	3	4	0.0215306
Pacific Ocean	179.38	-45.95	20 m - DCM	3	5	0
Pacific Ocean	179.38	-45.95	20 m - DCM	3	6	0.763515
Pacific Ocean	179.38	-45.95	20 m - DCM	3	7	0.0207566
Pacific Ocean	179.38	-45.95	20 m - DCM	3	8	0.000923645
Pacific Ocean	179.38	-45.95	20 m - DCM	3	9	0
Pacific Ocean	179.38	-45.95	20 m - DCM	8	1	0.0210301
Pacific Ocean	179.38	-45.95	20 m - DCM	8	10	0.0414445
Pacific Ocean	179.38	-45.95	20 m - DCM	8	2	0.00275182
Pacific Ocean	179.38	-45.95	20 m - DCM	8	3	0.0928211
Pacific Ocean	179.38	-45.95	20 m - DCM	8	4	0.012939
Pacific Ocean	179.38	-45.95	20 m - DCM	8	5	0
Pacific Ocean	179.38	-45.95	20 m - DCM	8	6	0.52989
Pacific Ocean	179.38	-45.95	20 m - DCM	8	7	0.00715328
Pacific Ocean	179.38	-45.95	20 m - DCM	8	8	0.000412987
Pacific Ocean	179.38	-45.95	20 m - DCM	8	9	0
Pacific Ocean	179.38	-45.95	DCM - 200 m	0.22	1	0.149249
Pacific Ocean	179.38	-45.95	DCM - 200 m	0.22	10	0.0612128
Pacific Ocean	179.38	-45.95	DCM - 200 m	0.22	2	0.00805518
Pacific Ocean	179.38	-45.95	DCM - 200 m	0.22	3	0.000352631
Pacific Ocean	179.38	-45.95	DCM - 200 m	0.22	4	0.0198846
Pacific Ocean	179.38	-45.95	DCM - 200 m	0.22	5	0.0308787
Pacific Ocean	179.38	-45.95	DCM - 200 m	0.22	6	0.56142
Pacific Ocean	179.38	-45.95	DCM - 200 m	0.22	7	0.0329113
Pacific Ocean	179.38	-45.95	DCM - 200 m	0.22	8	0
Pacific Ocean	179.38	-45.95	DCM - 200 m	0.22	9	0
Pacific Ocean	179.38	-45.95	DCM - 200 m	3	1	0.384647
Pacific Ocean	179.38	-45.95	DCM - 200 m	3	10	0.0263741
Pacific Ocean	179.38	-45.95	DCM - 200 m	3	2	0.000852944
Pacific Ocean	179.38	-45.95	DCM - 200 m	3	3	0.00958571
Pacific Ocean	179.38	-45.95	DCM - 200 m	3	4	0.0217486
Pacific Ocean	179.38	-45.95	DCM - 200 m	3	5	0.0162176
Pacific Ocean	179.38	-45.95	DCM - 200 m	3	6	0.313963
Pacific Ocean	179.38	-45.95	DCM - 200 m	3	7	0.0716994
Pacific Ocean	179.38	-45.95	DCM - 200 m	3	8	0
Pacific Ocean	179.38	-45.95	DCM - 200 m	3	9	0
Pacific Ocean	179.38	-45.95	DCM - 200 m	8	1	0.245666
Pacific Ocean	179.38	-45.95	DCM - 200 m	8	10	0.0253912
Pacific Ocean	179.38	-45.95	DCM - 200 m	8	2	0.00206201
Pacific Ocean	179.38	-45.95	DCM - 200 m	8	3	0.0386495
Pacific Ocean	179.38	-45.95	DCM - 200 m	8	4	0.018517
Pacific Ocean	179.38	-45.95	DCM - 200 m	8	5	0.0168471
Pacific Ocean	179.38	-45.95	DCM - 200 m	8	6	0.305342
Pacific Ocean	179.38	-45.95	DCM - 200 m	8	7	0.0981154
[truncated: 1,382 more rows]

## Sheet: Figure 3d
Figure 3d	Phylogenetic tree of UniFrac distances between modules
UniFrac distances of Modules x Modules
	Module 1	Module 2	Module 3	Module 4	Module 5	Module 6	Module 7	Module 8	Module 9	Module 10
Module 1	0	0.800781	0.840229	0.862357	0.897	0.806893	0.545154	0.854415	0.888243	0.823869
Module 2	0.800781	0	0.600584	0.426528	0.754071	0.478246	0.731314	0.38511	0.497527	0.59796
Module 3	0.840229	0.600584	0	0.661123	0.748171	0.503394	0.646221	0.627587	0.63093	0.590593
Module 4	0.862357	0.426528	0.661123	0	0.495144	0.433376	0.807786	0.653086	0.424881	0.462552
Module 5	0.897	0.754071	0.748171	0.495144	0	0.598977	0.848705	0.884124	0.589328	0.424247
Module 6	0.806893	0.478246	0.503394	0.433376	0.598977	0	0.610026	0.686216	0.525702	0.339134
Module 7	0.545154	0.731314	0.646221	0.807786	0.848705	0.610026	0	0.763462	0.851893	0.616405
Module 8	0.854415	0.38511	0.627587	0.653086	0.884124	0.686216	0.763462	0	0.616905	0.772484
Module 9	0.888243	0.497527	0.63093	0.424881	0.589328	0.525702	0.851893	0.616905	0	0.486101
Module 10	0.823869	0.59796	0.590593	0.462552	0.424247	0.339134	0.616405	0.772484	0.486101	0

## Sheet: Figure 4a
Figure 4 a	Abundance of network modules in Malaspina dataset
Station	Longitude	Latitude	Module	Rel. Abundance
102	-153.418	21.57	1	0.00284602
102	-153.418	21.57	10	0.0119603
102	-153.418	21.57	2	0.684797
102	-153.418	21.57	3	0.00166998
102	-153.418	21.57	4	0.00623302
102	-153.418	21.57	5	0.000458656
102	-153.418	21.57	6	0.00195223
102	-153.418	21.57	7	0.0109489
102	-153.418	21.57	8	0.0149945
102	-153.418	21.57	9	3.52813e-05
102	-153.418	21.57	Others	1.11022e-16
103	-150.319	21.0638	1	0.000978091
103	-150.319	21.0638	10	0.00875391
103	-150.319	21.0638	2	0.775479
103	-150.319	21.0638	3	0.00132042
103	-150.319	21.0638	4	0.0140845
103	-150.319	21.0638	5	0.00151604
103	-150.319	21.0638	6	0.00180947
103	-150.319	21.0638	7	0.00410798
103	-150.319	21.0638	8	0.0111991
103	-150.319	21.0638	9	0.000146714
103	-150.319	21.0638	Others	0
104	-148.269	20.7835	1	0.000175057
104	-148.269	20.7835	10	0.0107785
104	-148.269	20.7835	2	0.76211
104	-148.269	20.7835	3	0.00121289
104	-148.269	20.7835	4	0.0100908
104	-148.269	20.7835	5	0.000475154
104	-148.269	20.7835	6	0.00217571
104	-148.269	20.7835	7	0.00467652
104	-148.269	20.7835	8	0.0127666
104	-148.269	20.7835	9	0.000100033
104	-148.269	20.7835	Others	-1.11022e-16
106	-141.59	19.8915	1	0
106	-141.59	19.8915	10	0.0141694
106	-141.59	19.8915	2	0.721435
106	-141.59	19.8915	3	0.0020199
106	-141.59	19.8915	4	0.00949653
106	-141.59	19.8915	5	0.000542659
106	-141.59	19.8915	6	0.00672294
106	-141.59	19.8915	7	0.00982816
106	-141.59	19.8915	8	0.0085921
106	-141.59	19.8915	9	0.00488393
106	-141.59	19.8915	Others	-1.11022e-16
107	-138.965	19.279	1	0
107	-138.965	19.279	10	0.0161475
107	-138.965	19.279	2	0.702808
107	-138.965	19.279	3	0.00313797
107	-138.965	19.279	4	0.0190893
107	-138.965	19.279	5	0.000457621
107	-138.965	19.279	6	0.00558951
107	-138.965	19.279	7	0.00516458
107	-138.965	19.279	8	0.0399111
107	-138.965	19.279	9	0.000196123
107	-138.965	19.279	Others	0
108	-136.178	18.6532	1	0
108	-136.178	18.6532	10	0.0142791
108	-136.178	18.6532	2	0.726235
108	-136.178	18.6532	3	0.00240399
108	-136.178	18.6532	4	0.032671
108	-136.178	18.6532	5	0.000782019
108	-136.178	18.6532	6	0.00625615
108	-136.178	18.6532	7	0.00747263
108	-136.178	18.6532	8	0.0110062
108	-136.178	18.6532	9	0.00153508
108	-136.178	18.6532	Others	-2.22045e-16
109	-133.26	18.0278	1	0.000175935
109	-133.26	18.0278	10	0.0124754
109	-133.26	18.0278	2	0.717848
109	-133.26	18.0278	3	0.00206324
109	-133.26	18.0278	4	0.0257825
109	-133.26	18.0278	5	0.000399853
109	-133.26	18.0278	6	0.0051661
109	-133.26	18.0278	7	0.00203125
109	-133.26	18.0278	8	0.0470867
109	-133.26	18.0278	9	0.000143947
109	-133.26	18.0278	Others	0
110	-130.611	17.3703	1	0
110	-130.611	17.3703	10	0.0162656
110	-130.611	17.3703	2	0.663207
110	-130.611	17.3703	3	0.00327631
110	-130.611	17.3703	4	0.0254567
110	-130.611	17.3703	5	0.000202957
110	-130.611	17.3703	6	0.00637866
110	-130.611	17.3703	7	0.00234851
110	-130.611	17.3703	8	0.0692665
110	-130.611	17.3703	9	0.000115976
110	-130.611	17.3703	Others	-1.11022e-16
112	-124.474	15.9087	1	0.00744879
112	-124.474	15.9087	10	0.0189944
112	-124.474	15.9087	2	0.584022
112	-124.474	15.9087	3	0.00603352
112	-124.474	15.9087	4	0.0112104
112	-124.474	15.9087	5	0.000707635
112	-124.474	15.9087	6	0.00513966
112	-124.474	15.9087	7	0.0147858
112	-124.474	15.9087	8	0.0163128
112	-124.474	15.9087	9	0.00193669
112	-124.474	15.9087	Others	2.22045e-16
114	-118.774	14.5285	1	0
114	-118.774	14.5285	10	0.0235622
114	-118.774	14.5285	2	0.688181
114	-118.774	14.5285	3	0.00253357
114	-118.774	14.5285	4	0.00766405
114	-118.774	14.5285	5	0.000380035
114	-118.774	14.5285	6	0.00424373
114	-118.774	14.5285	7	0.0131112
114	-118.774	14.5285	8	0.00259691
114	-118.774	14.5285	9	0
114	-118.774	14.5285	Others	0
115	-115.756	13.8038	1	0.00206426
115	-115.756	13.8038	10	0.0322204
115	-115.756	13.8038	2	0.582436
115	-115.756	13.8038	3	0.000224376
115	-115.756	13.8038	4	0.0146742
115	-115.756	13.8038	5	0.000673129
115	-115.756	13.8038	6	0.00726979
115	-115.756	13.8038	7	0.0148088
115	-115.756	13.8038	8	0.00103213
115	-115.756	13.8038	9	0.00094238
115	-115.756	13.8038	Others	1.11022e-16
116	-113.256	13.205	1	0
116	-113.256	13.205	10	0.0189959
116	-113.256	13.205	2	0.557666
116	-113.256	13.205	3	0.00189959
116	-113.256	13.205	4	0.0184532
116	-113.256	13.205	5	0
116	-113.256	13.205	6	0.00922659
116	-113.256	13.205	7	0.012483
116	-113.256	13.205	8	0
116	-113.256	13.205	9	0
116	-113.256	13.205	Others	0
118	-108.076	12.0007	1	0
118	-108.076	12.0007	10	0.0179801
118	-108.076	12.0007	2	0.749617
118	-108.076	12.0007	3	0.00146646
118	-108.076	12.0007	4	0.0165774
118	-108.076	12.0007	5	0.000446315
118	-108.076	12.0007	6	0.000510074
118	-108.076	12.0007	7	0.00567457
118	-108.076	12.0007	8	0
118	-108.076	12.0007	9	0
118	-108.076	12.0007	Others	0
119	-105.011	11.3543	1	0.0019384
119	-105.011	11.3543	10	0.0170149
119	-105.011	11.3543	2	0.553952
119	-105.011	11.3543	3	0
119	-105.011	11.3543	4	0.0103381
119	-105.011	11.3543	5	0
119	-105.011	11.3543	6	0.00559983
119	-105.011	11.3543	7	0.019384
119	-105.011	11.3543	8	0.0155072
119	-105.011	11.3543	9	0
119	-105.011	11.3543	Others	1.11022e-16
120	-102.442	10.7585	1	0
120	-102.442	10.7585	10	0.0176398
120	-102.442	10.7585	2	0.642309
120	-102.442	10.7585	3	0.00776151
120	-102.442	10.7585	4	0.0130975
120	-102.442	10.7585	5	0
120	-102.442	10.7585	6	0.000220497
120	-102.442	10.7585	7	0.0153466
120	-102.442	10.7585	8	0
120	-102.442	10.7585	9	0
120	-102.442	10.7585	Others	1.11022e-16
121	-99.2462	10.0925	1	0.000536481
121	-99.2462	10.0925	10	0.00869099
121	-99.2462	10.0925	2	0.823498
121	-99.2462	10.0925	3	0
121	-99.2462	10.0925	4	0.0152361
121	-99.2462	10.0925	5	0.00300429
121	-99.2462	10.0925	6	0.000536481
121	-99.2462	10.0925	7	0.00321888
121	-99.2462	10.0925	8	0
121	-99.2462	10.0925	9	0
121	-99.2462	10.0925	Others	-1.11022e-16
122	-96.3407	9.44567	1	0.0024888
122	-96.3407	9.44567	10	0.0129418
122	-96.3407	9.44567	2	0.536088
122	-96.3407	9.44567	3	0
122	-96.3407	9.44567	4	0.0263813
122	-96.3407	9.44567	5	0.00647088
122	-96.3407	9.44567	6	0
122	-96.3407	9.44567	7	0.0099552
122	-96.3407	9.44567	8	0
122	-96.3407	9.44567	9	0
122	-96.3407	9.44567	Others	1.11022e-16
125	-87.9598	7.22367	1	0.00753111
125	-87.9598	7.22367	10	0.0623772
125	-87.9598	7.22367	2	0.239849
125	-87.9598	7.22367	3	0.00311067
125	-87.9598	7.22367	4	0.0229208
125	-87.9598	7.22367	5	0.00442043
125	-87.9598	7.22367	6	0.024558
125	-87.9598	7.22367	7	0.00458415
125	-87.9598	7.22367	8	0.0126064
125	-87.9598	7.22367	9	0.00884086
125	-87.9598	7.22367	Others	-5.55112e-17
126	-84.7947	5.9115	1	0.000934836
126	-84.7947	5.9115	10	0.0364586
126	-84.7947	5.9115	2	0.437778
126	-84.7947	5.9115	3	0.00109981
126	-84.7947	5.9115	4	0.00588397
126	-84.7947	5.9115	5	0.000494913
126	-84.7947	5.9115	6	0.0130327
126	-84.7947	5.9115	7	0.0164971
126	-84.7947	5.9115	8	0.000879846
126	-84.7947	5.9115	9	0.0106131
126	-84.7947	5.9115	Others	2.22045e-16
127	-74.0392	12.3627	1	0.00147194
127	-74.0392	12.3627	10	0.00824284
127	-74.0392	12.3627	2	0.709604
127	-74.0392	12.3627	3	0.00428497
127	-74.0392	12.3627	4	0.0231257
127	-74.0392	12.3627	5	0.00330368
127	-74.0392	12.3627	6	0.00212613
127	-74.0392	12.3627	7	0.0151119
127	-74.0392	12.3627	8	0.00503729
127	-74.0392	12.3627	9	3.27097e-05
127	-74.0392	12.3627	Others	2.22045e-16
128	-71.6733	14.158	1	0
128	-71.6733	14.158	10	0.000481895
128	-71.6733	14.158	2	0.703841
128	-71.6733	14.158	3	0.00323558
128	-71.6733	14.158	4	0.0111524
128	-71.6733	14.158	5	0.000413052
128	-71.6733	14.158	6	0.000550737
128	-71.6733	14.158	7	0.017004
128	-71.6733	14.158	8	0.0113589
128	-71.6733	14.158	9	0
128	-71.6733	14.158	Others	1.11022e-16
129	-69.2953	15.0685	1	0.00144265
129	-69.2953	15.0685	10	0.00120221
129	-69.2953	15.0685	2	0.757814
129	-69.2953	15.0685	3	0.00180332
129	-69.2953	15.0685	4	0.0109401
129	-69.2953	15.0685	5	0.000721327
129	-69.2953	15.0685	6	0.000360664
129	-69.2953	15.0685	7	0.00943736
129	-69.2953	15.0685	8	0
129	-69.2953	15.0685	9	0
129	-69.2953	15.0685	Others	0
130	-67.0143	15.525	1	0
130	-67.0143	15.525	10	0.00679178
130	-67.0143	15.525	2	0.764254
130	-67.0143	15.525	3	0
130	-67.0143	15.525	4	0.0116175
130	-67.0143	15.525	5	0
130	-67.0143	15.525	6	0
130	-67.0143	15.525	7	0.0189455
130	-67.0143	15.525	8	0
130	-67.0143	15.525	9	0
130	-67.0143	15.525	Others	-1.11022e-16
131	-59.8277	17.4272	1	0.00292863
131	-59.8277	17.4272	10	0.00154139
131	-59.8277	17.4272	2	0.703848
131	-59.8277	17.4272	3	0.000616554
131	-59.8277	17.4272	4	0.0122283
131	-59.8277	17.4272	5	0.000359657
131	-59.8277	17.4272	6	0.00133587
131	-59.8277	17.4272	7	0.00945384
131	-59.8277	17.4272	8	0.00858038
131	-59.8277	17.4272	9	0.000102759
131	-59.8277	17.4272	Others	-2.22045e-16
132	-57.8033	18.064	1	0
132	-57.8033	18.064	10	0
132	-57.8033	18.064	2	0.753158
132	-57.8033	18.064	3	0.00101641
132	-57.8033	18.064	4	0.0119791
132	-57.8033	18.064	5	0.00101641
132	-57.8033	18.064	6	0
132	-57.8033	18.064	7	0.00638885
132	-57.8033	18.064	8	0
132	-57.8033	18.064	9	0
132	-57.8033	18.064	Others	0
133	-55.1502	18.9962	1	0.0402942
133	-55.1502	18.9962	10	0.0137123
133	-55.1502	18.9962	2	0.130765
133	-55.1502	18.9962	3	0.0511721
133	-55.1502	18.9962	4	0.312471
133	-55.1502	18.9962	5	0.0412134
133	-55.1502	18.9962	6	0.0016087
133	-55.1502	18.9962	7	0.0426689
133	-55.1502	18.9962	8	0.00720086
133	-55.1502	18.9962	9	0
133	-55.1502	18.9962	Others	-1.11022e-16
134	-52.6365	19.9897	1	0.00134976
134	-52.6365	19.9897	10	0.00278387
134	-52.6365	19.9897	2	0.605281
134	-52.6365	19.9897	3	0.00219335
134	-52.6365	19.9897	4	0.00852033
134	-52.6365	19.9897	5	0.000337439
134	-52.6365	19.9897	6	0.000421799
134	-52.6365	19.9897	7	0.020162
134	-52.6365	19.9897	8	0
134	-52.6365	19.9897	9	0
134	-52.6365	19.9897	Others	-1.11022e-16
135	-50.1432	20.8038	1	0.0189357
135	-50.1432	20.8038	10	0.010284
135	-50.1432	20.8038	2	0.101698
135	-50.1432	20.8038	3	0.0723147
135	-50.1432	20.8038	4	0.39716
135	-50.1432	20.8038	5	0.043748
135	-50.1432	20.8038	6	0
135	-50.1432	20.8038	7	0.0439112
135	-50.1432	20.8038	8	0.00489716
135	-50.1432	20.8038	9	0
135	-50.1432	20.8038	Others	0
138	-41.9018	23.7352	1	0.00432441
138	-41.9018	23.7352	10	0.0018208
138	-41.9018	23.7352	2	0.483651
138	-41.9018	23.7352	3	0.0266292
138	-41.9018	23.7352	4	0.00887641
138	-41.9018	23.7352	5	0.000531067
138	-41.9018	23.7352	6	0.00128974
138	-41.9018	23.7352	7	0.0390714
138	-41.9018	23.7352	8	0.00652454
138	-41.9018	23.7352	9	0
138	-41.9018	23.7352	Others	-2.22045e-16
139	-38.7102	24.8445	1	0.0111741
139	-38.7102	24.8445	10	0.0034382
139	-38.7102	24.8445	2	0.461922
139	-38.7102	24.8445	3	0.00481348
139	-38.7102	24.8445	4	0.0410865
139	-38.7102	24.8445	5	0.00137528
139	-38.7102	24.8445	6	0.00206292
139	-38.7102	24.8445	7	0.0369606
139	-38.7102	24.8445	8	0.0128932
139	-38.7102	24.8445	9	0
139	-38.7102	24.8445	Others	1.11022e-16
140	-35.2575	26.1102	1	0.00624671
140	-35.2575	26.1102	10	0.0155839
140	-35.2575	26.1102	2	0.537743
140	-35.2575	26.1102	3	0.0027617
140	-35.2575	26.1102	4	0.0130852
140	-35.2575	26.1102	5	0.00164387
140	-35.2575	26.1102	6	0.00295897
140	-35.2575	26.1102	7	0.0146633
140	-35.2575	26.1102	8	0.0393872
140	-35.2575	26.1102	9	0
140	-35.2575	26.1102	Others	0
79	176.016	-34.0562	1	0.00199287
79	176.016	-34.0562	10	0.0316761
79	176.016	-34.0562	2	0.202381
79	176.016	-34.0562	3	0.00839102
79	176.016	-34.0562	4	0.0290539
79	176.016	-34.0562	5	0.000576883
79	176.016	-34.0562	6	0.0216593
79	176.016	-34.0562	7	0.0101217
79	176.016	-34.0562	8	0.363961
79	176.016	-34.0562	9	0.000419551
79	176.016	-34.0562	Others	2.22045e-16
141	-32.8365	26.911	1	0
141	-32.8365	26.911	10	0.0114858
141	-32.8365	26.911	2	0.493646
141	-32.8365	26.911	3	0.00684262
141	-32.8365	26.911	4	0.0459433
141	-32.8365	26.911	5	0.00366569
141	-32.8365	26.911	6	0.00439883
141	-32.8365	26.911	7	0.0144184
141	-32.8365	26.911	8	0.0293255
141	-32.8365	26.911	9	0
141	-32.8365	26.911	Others	0
29	-30.0698	-25.4265	1	0.0426246
29	-30.0698	-25.4265	10	0.00717906
29	-30.0698	-25.4265	2	0.255108
29	-30.0698	-25.4265	3	0.000622762
29	-30.0698	-25.4265	4	0.000778452
29	-30.0698	-25.4265	5	0.000501669
29	-30.0698	-25.4265	6	0
29	-30.0698	-25.4265	7	0.0286643
29	-30.0698	-25.4265	8	0.0341481
29	-30.0698	-25.4265	9	0
29	-30.0698	-25.4265	Others	-5.55112e-17
81	179.141	-28.4062	1	0.00135002
81	179.141	-28.4062	10	0.0162966
81	179.141	-28.4062	2	0.721222
81	179.141	-28.4062	3	0.000578578
81	179.141	-28.4062	4	0.0190931
81	179.141	-28.4062	5	0.000144645
81	179.141	-28.4062	6	0.00250717
81	179.141	-28.4062	7	0.00995637
81	179.141	-28.4062	8	0.0152359
81	179.141	-28.4062	9	2.41074e-05
81	179.141	-28.4062	Others	1.11022e-16
30	-27.5673	-25.8682	1	0.0222446
30	-27.5673	-25.8682	10	0.0196869
30	-27.5673	-25.8682	2	0.371524
30	-27.5673	-25.8682	3	0.0010231
30	-27.5673	-25.8682	4	0.00623159
30	-27.5673	-25.8682	5	0.000341032
30	-27.5673	-25.8682	6	0.000775074
30	-27.5673	-25.8682	7	0.0168191
30	-27.5673	-25.8682	8	0.0813052
30	-27.5673	-25.8682	9	0
30	-27.5673	-25.8682	Others	0
143	-26.9507	28.8745	1	0.0149859
143	-26.9507	28.8745	10	0.0186709
143	-26.9507	28.8745	2	0.556228
143	-26.9507	28.8745	3	0.0135119
143	-26.9507	28.8745	4	0.0120685
143	-26.9507	28.8745	5	0.00113622
143	-26.9507	28.8745	6	0.0148016
143	-26.9507	28.8745	7	0.00586537
143	-26.9507	28.8745	8	0.0709986
143	-26.9507	28.8745	9	6.14175e-05
143	-26.9507	28.8745	Others	0
82	-179.524	-25.4898	1	0.00348123
82	-179.524	-25.4898	10	0.0185885
82	-179.524	-25.4898	2	0.707533
82	-179.524	-25.4898	3	0.000525469
82	-179.524	-25.4898	4	0.0285505
82	-179.524	-25.4898	5	7.66309e-05
82	-179.524	-25.4898	6	0.00405049
82	-179.524	-25.4898	7	0.00615236
82	-179.524	-25.4898	8	0.0148007
82	-179.524	-25.4898	9	8.75781e-05
82	-179.524	-25.4898	Others	1.11022e-16
27	-36.2222	-24.315	1	0.0062831
27	-36.2222	-24.315	10	0.00617925
27	-36.2222	-24.315	2	0.251272
27	-36.2222	-24.315	3	0
27	-36.2222	-24.315	4	0.00129816
27	-36.2222	-24.315	5	0
27	-36.2222	-24.315	6	0
27	-36.2222	-24.315	7	0.0164607
27	-36.2222	-24.315	8	0.00861979
27	-36.2222	-24.315	9	0
27	-36.2222	-24.315	Others	-5.55112e-17
83	-178.211	-23.3772	1	0.00198276
83	-178.211	-23.3772	10	0.0093355
83	-178.211	-23.3772	2	0.811252
83	-178.211	-23.3772	3	0
83	-178.211	-23.3772	4	0.00760058
83	-178.211	-23.3772	5	0.00145953
83	-178.211	-23.3772	6	0.00349737
83	-178.211	-23.3772	7	0.00490183
83	-178.211	-23.3772	8	0.00154215
83	-178.211	-23.3772	9	8.2615e-05
83	-178.211	-23.3772	Others	0
26	-36.9247	-22.9547	1	0.00792277
26	-36.9247	-22.9547	10	0.00352863
26	-36.9247	-22.9547	2	0.795806
26	-36.9247	-22.9547	3	0.000199734
26	-36.9247	-22.9547	4	0.012783
26	-36.9247	-22.9547	5	0.000332889
26	-36.9247	-22.9547	6	0
26	-36.9247	-22.9547	7	0.023502
26	-36.9247	-22.9547	8	0
26	-36.9247	-22.9547	9	0
26	-36.9247	-22.9547	Others	1.11022e-16
32	-21.3998	-26.9468	1	0.00407283
32	-21.3998	-26.9468	10	0.00848107
32	-21.3998	-26.9468	2	0.296981
32	-21.3998	-26.9468	3	0.0153809
32	-21.3998	-26.9468	4	0.0322952
32	-21.3998	-26.9468	5	0.000479157
32	-21.3998	-26.9468	6	0.0104935
32	-21.3998	-26.9468	7	0.00191663
32	-21.3998	-26.9468	8	0.330187
32	-21.3998	-26.9468	9	0.000287494
32	-21.3998	-26.9468	Others	-2.22045e-16
25	-35.9723	-21.0933	1	0.0109954
25	-35.9723	-21.0933	10	0.0119655
25	-35.9723	-21.0933	2	0.713197
25	-35.9723	-21.0933	3	0.00091243
25	-35.9723	-21.0933	4	0.00560163
25	-35.9723	-21.0933	5	0.000323393
25	-35.9723	-21.0933	6	0.000103948
25	-35.9723	-21.0933	7	0.0090319
25	-35.9723	-21.0933	8	0.0024139
25	-35.9723	-21.0933	9	2.30995e-05
25	-35.9723	-21.0933	Others	0
145	-20.6498	30.966	1	0.00822041
145	-20.6498	30.966	10	0.0376341
145	-20.6498	30.966	2	0.217456
145	-20.6498	30.966	3	0.0200372
145	-20.6498	30.966	4	0.0114957
145	-20.6498	30.966	5	0.00199088
145	-20.6498	30.966	6	0.036157
145	-20.6498	30.966	7	0.0161197
145	-20.6498	30.966	8	0.250466
145	-20.6498	30.966	9	0
145	-20.6498	30.966	Others	0
85	-175.823	-18.5608	1	0.00206524
85	-175.823	-18.5608	10	0.00953654
85	-175.823	-18.5608	2	0.7987
85	-175.823	-18.5608	3	0.000911134
85	-175.823	-18.5608	4	0.00765353
85	-175.823	-18.5608	5	0.000121485
85	-175.823	-18.5608	6	0
85	-175.823	-18.5608	7	0.00577052
85	-175.823	-18.5608	8	0
85	-175.823	-18.5608	9	0.000121485
85	-175.823	-18.5608	Others	2.22045e-16
24	-34.6443	-18.4242	1	0.00374674
24	-34.6443	-18.4242	10	0.00428975
24	-34.6443	-18.4242	2	0.855615
24	-34.6443	-18.4242	3	0.00116746
24	-34.6443	-18.4242	4	0.0087424
24	-34.6443	-18.4242	5	0.000352954
24	-34.6443	-18.4242	6	0.000244353
24	-34.6443	-18.4242	7	0.00154757
24	-34.6443	-18.4242	8	0
24	-34.6443	-18.4242	9	0.000108601
24	-34.6443	-18.4242	Others	1.11022e-16
33	-18.0893	-27.5533	1	0.0111003
33	-18.0893	-27.5533	10	0.0158501
33	-18.0893	-27.5533	2	0.26974
33	-18.0893	-27.5533	3	0.0137508
33	-18.0893	-27.5533	4	0.0169523
33	-18.0893	-27.5533	5	0.000472354
33	-18.0893	-27.5533	6	0.0165586
33	-18.0893	-27.5533	7	0.0046973
33	-18.0893	-27.5533	8	0.247855
33	-18.0893	-27.5533	9	5.24838e-05
33	-18.0893	-27.5533	Others	1.11022e-16
146	-17.266	32.0788	1	0.00148522
146	-17.266	32.0788	10	0.0154463
146	-17.266	32.0788	2	0.155354
146	-17.266	32.0788	3	0.0152978
146	-17.266	32.0788	4	0.0163374
146	-17.266	32.0788	5	0.00207931
146	-17.266	32.0788	6	0.016783
146	-17.266	32.0788	7	0.00727759
146	-17.266	32.0788	8	0.463835
146	-17.266	32.0788	9	0
146	-17.266	32.0788	Others	-1.11022e-16
86	-174.487	-15.903	1	0.00180877
86	-174.487	-15.903	10	0.00401949
86	-174.487	-15.903	2	0.803648
86	-174.487	-15.903	3	0
86	-174.487	-15.903	4	0.0104507
86	-174.487	-15.903	5	0.000552681
86	-174.487	-15.903	6	0.00130634
86	-174.487	-15.903	7	0.00271316
86	-174.487	-15.903	8	0
86	-174.487	-15.903	9	0
86	-174.487	-15.903	Others	-1.11022e-16
23	-33.4032	-15.8308	1	0.00116727
23	-33.4032	-15.8308	10	0.00268472
23	-33.4032	-15.8308	2	0.874635
23	-33.4032	-15.8308	3	0.000466908
23	-33.4032	-15.8308	4	0.00822925
23	-33.4032	-15.8308	5	0.000787907
23	-33.4032	-15.8308	6	0.000437726
23	-33.4032	-15.8308	7	0.00049609
23	-33.4032	-15.8308	8	0.00320999
23	-33.4032	-15.8308	9	0
23	-33.4032	-15.8308	Others	0
34	-14.7913	-28.0907	1	0.00453974
34	-14.7913	-28.0907	10	0.0149093
34	-14.7913	-28.0907	2	0.502066
34	-14.7913	-28.0907	3	0.00912847
34	-14.7913	-28.0907	4	0.0168036
34	-14.7913	-28.0907	5	0.00045724
34	-14.7913	-28.0907	6	0.0103859
34	-14.7913	-28.0907	7	0.00199226
34	-14.7913	-28.0907	8	0.100038
34	-14.7913	-28.0907	9	0.00013064
34	-14.7913	-28.0907	Others	1.11022e-16
22	-32.3762	-13.7355	1	0.00636371
22	-32.3762	-13.7355	10	0.00642227
22	-32.3762	-13.7355	2	0.790925
22	-32.3762	-13.7355	3	0.00242055
22	-32.3762	-13.7355	4	0.0105509
22	-32.3762	-13.7355	5	0.00115171
22	-32.3762	-13.7355	6	0.00114195
22	-32.3762	-13.7355	7	0.00245959
22	-32.3762	-13.7355	8	0.00364059
22	-32.3762	-13.7355	9	6.8322e-05
22	-32.3762	-13.7355	Others	-2.22045e-16
87	-173.372	-13.5312	1	0.000632425
87	-173.372	-13.5312	10	0.00501423
87	-173.372	-13.5312	2	0.769029
87	-173.372	-13.5312	3	0
87	-173.372	-13.5312	4	0.00980259
87	-173.372	-13.5312	5	0.00397525
87	-173.372	-13.5312	6	0.000406559
87	-173.372	-13.5312	7	0.00171658
87	-173.372	-13.5312	8	0
87	-173.372	-13.5312	9	9.03465e-05
87	-173.372	-13.5312	Others	1.11022e-16
35	-11.8117	-28.649	1	0.0051474
35	-11.8117	-28.649	10	0.00458587
35	-11.8117	-28.649	2	0.33664
35	-11.8117	-28.649	3	0.00851661
35	-11.8117	-28.649	4	0.0315395
35	-11.8117	-28.649	5	0.00252691
35	-11.8117	-28.649	6	0.0105756
35	-11.8117	-28.649	7	0.00318203
35	-11.8117	-28.649	8	0.237716
35	-11.8117	-28.649	9	9.35891e-05
35	-11.8117	-28.649	Others	0
88	-172.63	-11.242	1	0.00483529
88	-172.63	-11.242	10	0.00962642
88	-172.63	-11.242	2	0.637662
88	-172.63	-11.242	3	0.000485737
88	-172.63	-11.242	4	0.00613795
88	-172.63	-11.242	5	0.0012585
88	-172.63	-11.242	6	0.000375342
88	-172.63	-11.242	7	0.00216374
88	-172.63	-11.242	8	0
88	-172.63	-11.242	9	0.0149033
88	-172.63	-11.242	Others	0
89	-172.298	-9.47417	1	0.00511118
89	-172.298	-9.47417	10	0.0520603
89	-172.298	-9.47417	2	0.359258
89	-172.298	-9.47417	3	0
89	-172.298	-9.47417	4	0.00405733
89	-172.298	-9.47417	5	0
89	-172.298	-9.47417	6	0.00447887
89	-172.298	-9.47417	7	0.00548003
89	-172.298	-9.47417	8	0.00173886
89	-172.298	-9.47417	9	0.0787227
89	-172.298	-9.47417	Others	0
19	-29.3223	-7.28317	1	0.00464433
19	-29.3223	-7.28317	10	0.00720264
19	-29.3223	-7.28317	2	0.815499
19	-29.3223	-7.28317	3	0.00207289
19	-29.3223	-7.28317	4	0.00705833
19	-29.3223	-7.28317	5	0.000262391
19	-29.3223	-7.28317	6	0.00124636
19	-29.3223	-7.28317	7	0.00410643
19	-29.3223	-7.28317	8	0.00296502
19	-29.3223	-7.28317	9	5.24783e-05
19	-29.3223	-7.28317	Others	-1.11022e-16
37	-5.31483	-29.7673	1	0.089258
37	-5.31483	-29.7673	10	0.00604351
37	-5.31483	-29.7673	2	0.0450009
37	-5.31483	-29.7673	3	0.00458687
37	-5.31483	-29.7673	4	0.0016116
37	-5.31483	-29.7673	5	0.000371909
37	-5.31483	-29.7673	6	0.00505176
37	-5.31483	-29.7673	7	0.114424
37	-5.31483	-29.7673	8	0.0820988
37	-5.31483	-29.7673	9	0
37	-5.31483	-29.7673	Others	-5.55112e-17
18	-28.1687	-4.77867	1	0.00443067
18	-28.1687	-4.77867	10	0.00666267
18	-28.1687	-4.77867	2	0.787761
18	-28.1687	-4.77867	3	0
18	-28.1687	-4.77867	4	0.00826171
18	-28.1687	-4.77867	5	0.000366447
18	-28.1687	-4.77867	6	0
18	-28.1687	-4.77867	7	0.0241855
18	-28.1687	-4.77867	8	0.00226531
18	-28.1687	-4.77867	9	3.33133e-05
18	-28.1687	-4.77867	Others	1.11022e-16
92	-169.463	-3.41033	1	0.00428902
92	-169.463	-3.41033	10	0.0353639
92	-169.463	-3.41033	2	0.142359
92	-169.463	-3.41033	3	0
92	-169.463	-3.41033	4	0.0107308
92	-169.463	-3.41033	5	0.00054229
92	-169.463	-3.41033	6	0.00603093
92	-169.463	-3.41033	7	0.005768
92	-169.463	-3.41033	8	0.00325374
92	-169.463	-3.41033	9	0.0879496
92	-169.463	-3.41033	Others	0
17	-27.3257	-3.0295	1	0.00337901
17	-27.3257	-3.0295	10	0.00594565
17	-27.3257	-3.0295	2	0.822137
17	-27.3257	-3.0295	3	0.0024489
17	-27.3257	-3.0295	4	0.00997221
17	-27.3257	-3.0295	5	0.000306113
17	-27.3257	-3.0295	6	0
17	-27.3257	-3.0295	7	0.00301403
17	-27.3257	-3.0295	8	0
17	-27.3257	-3.0295	9	3.53207e-05
17	-27.3257	-3.0295	Others	1.11022e-16
38	-2.43533	-30.2617	1	0.00504377
38	-2.43533	-30.2617	10	0.0319895
38	-2.43533	-30.2617	2	0.13242
38	-2.43533	-30.2617	3	0.0133703
38	-2.43533	-30.2617	4	0.0176105
38	-2.43533	-30.2617	5	0.00258173
38	-2.43533	-30.2617	6	0.0233552
38	-2.43533	-30.2617	7	0.00519765
38	-2.43533	-30.2617	8	0.372829
38	-2.43533	-30.2617	9	0
38	-2.43533	-30.2617	Others	1.11022e-16
93	-168.354	-1.30317	1	0.00122604
93	-168.354	-1.30317	10	0.0739303
93	-168.354	-1.30317	2	0.205015
93	-168.354	-1.30317	3	0
93	-168.354	-1.30317	4	0.0268503
93	-168.354	-1.30317	5	0.00030651
93	-168.354	-1.30317	6	0.00406637
93	-168.354	-1.30317	7	0.00735625
93	-168.354	-1.30317	8	0.00331031
93	-168.354	-1.30317	9	0.0598921
93	-168.354	-1.30317	Others	-5.55112e-17
39	0.967833	-30.8817	1	0.00191035
39	0.967833	-30.8817	10	0.0291991
39	0.967833	-30.8817	2	0.0542724
39	0.967833	-30.8817	3	0.00262673
39	0.967833	-30.8817	4	0.0116478
39	0.967833	-30.8817	5	0.00111437
39	0.967833	-30.8817	6	0.02441
39	0.967833	-30.8817	7	0.00216241
39	0.967833	-30.8817	8	0.606959
39	0.967833	-30.8817	9	0
39	0.967833	-30.8817	Others	0
94	-166.85	1.59883	1	0.00694454
94	-166.85	1.59883	10	0.0811161
94	-166.85	1.59883	2	0.21794
94	-166.85	1.59883	3	0
94	-166.85	1.59883	4	0.0674888
94	-166.85	1.59883	5	0.000578712
94	-166.85	1.59883	6	0.00372029
94	-166.85	1.59883	7	0.00775749
94	-166.85	1.59883	8	0.00640717
94	-166.85	1.59883	9	0.0781123
94	-166.85	1.59883	Others	-1.11022e-16
15	-26.009	2.45733	1	0.00303777
15	-26.009	2.45733	10	0.0104297
15	-26.009	2.45733	2	0.77426
15	-26.009	2.45733	3	0.000877578
15	-26.009	2.45733	4	0.014075
15	-26.009	2.45733	5	0.000371283
15	-26.009	2.45733	6	0
15	-26.009	2.45733	7	0.0102947
15	-26.009	2.45733	8	0
15	-26.009	2.45733	9	0
15	-26.009	2.45733	Others	0
95	-165.773	3.74817	1	0.00273695
95	-165.773	3.74817	10	0.041257
95	-165.773	3.74817	2	0.172326
95	-165.773	3.74817	3	0
95	-165.773	3.74817	4	0.0432337
95	-165.773	3.74817	5	0.000253421
95	-165.773	3.74817	6	0.00207805
95	-165.773	3.74817	7	0.00638621
95	-165.773	3.74817	8	0.00314242
95	-165.773	3.74817	9	0.0805373
95	-165.773	3.74817	Others	5.55112e-17
40	3.74867	-31.3075	1	0.00101957
40	3.74867	-31.3075	10	0.0697043
40	3.74867	-31.3075	2	0.0712409
40	3.74867	-31.3075	3	0.0269971
40	3.74867	-31.3075	4	0.0140155
40	3.74867	-31.3075	5	0.000933412
40	3.74867	-31.3075	6	0.0660425
40	3.74867	-31.3075	7	0.00469578
40	3.74867	-31.3075	8	0.32398
40	3.74867	-31.3075	9	0
40	3.74867	-31.3075	Others	1.11022e-16
14	-26.0048	4.98867	1	0.0023975
14	-26.0048	4.98867	10	0.00493771
14	-26.0048	4.98867	2	0.810155
14	-26.0048	4.98867	3	0.000128437
14	-26.0048	4.98867	4	0.00967562
14	-26.0048	4.98867	5	0.000385312
14	-26.0048	4.98867	6	0
14	-26.0048	4.98867	7	0.00659312
14	-26.0048	4.98867	8	0.000727812
14	-26.0048	4.98867	9	5.70833e-05
14	-26.0048	4.98867	Others	0
41	6.857	-31.8323	1	0.0014741
41	6.857	-31.8323	10	0.0626571
41	6.857	-31.8323	2	0.0563262
41	6.857	-31.8323	3	0.00546194
41	6.857	-31.8323	4	0.0162772
41	6.857	-31.8323	5	0.00029482
41	6.857	-31.8323	6	0.0604537
41	6.857	-31.8323	7	0.0101635
41	6.857	-31.8323	8	0.473249
41	6.857	-31.8323	9	0
41	6.857	-31.8323	Others	1.11022e-16
96	-164.372	6.99217	1	0.00673161
96	-164.372	6.99217	10	0.0325889
96	-164.372	6.99217	2	0.176131
96	-164.372	6.99217	3	0
96	-164.372	6.99217	4	0.0224519
96	-164.372	6.99217	5	0.00122753
96	-164.372	6.99217	6	0.00182149
96	-164.372	6.99217	7	0.00906787
96	-164.372	6.99217	8	0.00245506
96	-164.372	6.99217	9	0.0623268
96	-164.372	6.99217	Others	0
13	-25.9958	7.3235	1	0.00394071
13	-25.9958	7.3235	10	0.00746971
13	-25.9958	7.3235	2	0.779614
13	-25.9958	7.3235	3	0
13	-25.9958	7.3235	4	0.0119202
13	-25.9958	7.3235	5	0.000568561
13	-25.9958	7.3235	6	0.000411716
13	-25.9958	7.3235	7	0.0081363
13	-25.9958	7.3235	8	0
13	-25.9958	7.3235	9	1.96055e-05
13	-25.9958	7.3235	Others	1.11022e-16
97	-163.495	9.20117	1	0.00375604
97	-163.495	9.20117	10	0.0239671
97	-163.495	9.20117	2	0.186371
97	-163.495	9.20117	3	0
97	-163.495	9.20117	4	0.0182436
97	-163.495	9.20117	5	0
97	-163.495	9.20117	6	0.00250402
97	-163.495	9.20117	7	0.00786979
97	-163.495	9.20117	8	0
97	-163.495	9.20117	9	0.069129
97	-163.495	9.20117	Others	0
12	-25.9933	9.56367	1	0.00447136
12	-25.9933	9.56367	10	0.00540289
12	-25.9933	9.56367	2	0.801304
12	-25.9933	9.56367	3	0
12	-25.9933	9.56367	4	0.0113181
12	-25.9933	9.56367	5	0.000512343
12	-25.9933	9.56367	6	0.000652073
12	-25.9933	9.56367	7	0.00666046
12	-25.9933	9.56367	8	0
12	-25.9933	9.56367	9	0.00013973
12	-25.9933	9.56367	Others	0
98	-162.41	11.5925	1	0.00183933
98	-162.41	11.5925	10	0.00791294
98	-162.41	11.5925	2	0.766482
98	-162.41	11.5925	3	0.00281647
98	-162.41	11.5925	4	0.00464622
98	-162.41	11.5925	5	0.000517311
98	-162.41	11.5925	6	0.00162857
98	-162.41	11.5925	7	0.00382235
98	-162.41	11.5925	8	0.00368823
98	-162.41	11.5925	9	0.00338168
98	-162.41	11.5925	Others	1.11022e-16
43	12.7692	-32.8127	1	0.00314626
43	12.7692	-32.8127	10	0.0978741
43	12.7692	-32.8127	2	0.032568
43	12.7692	-32.8127	3	0.000340136
43	12.7692	-32.8127	4	0.0212585
43	12.7692	-32.8127	5	0
43	12.7692	-32.8127	6	0.21216
43	12.7692	-32.8127	7	0.0420918
43	12.7692	-32.8127	8	0.345323
43	12.7692	-32.8127	9	0
43	12.7692	-32.8127	Others	-1.11022e-16
10	-26.0003	14.5197	1	0.00571993
10	-26.0003	14.5197	10	0.00531834
10	-26.0003	14.5197	2	0.822291
10	-26.0003	14.5197	3	0
10	-26.0003	14.5197	4	0.0079341
10	-26.0003	14.5197	5	0.000379881
10	-26.0003	14.5197	6	0.00167148
10	-26.0003	14.5197	7	0.00904118
10	-26.0003	14.5197	8	0.00117221
10	-26.0003	14.5197	9	2.17075e-05
10	-26.0003	14.5197	Others	0
44	15.3395	-33.2333	1	0.00377463
44	15.3395	-33.2333	10	0.146878
44	15.3395	-33.2333	2	0.0391896
44	15.3395	-33.2333	3	0.00727172
44	15.3395	-33.2333	4	0.0155426
44	15.3395	-33.2333	5	0
44	15.3395	-33.2333	6	0.194061
44	15.3395	-33.2333	7	0.0190952
44	15.3395	-33.2333	8	0.23436
44	15.3395	-33.2333	9	0
44	15.3395	-33.2333	Others	1.11022e-16
9	-26.0255	16.164	1	0.00586319
9	-26.0255	16.164	10	0.00773616
9	-26.0255	16.164	2	0.79717
9	-26.0255	16.164	3	0
9	-26.0255	16.164	4	0.00791938
9	-26.0255	16.164	5	0.000651466
9	-26.0255	16.164	6	0.00144544
9	-26.0255	16.164	7	0.011136
9	-26.0255	16.164	8	0.000386808
9	-26.0255	16.164	9	0
9	-26.0255	16.164	Others	0
7	-23.4545	21.4502	1	0.0147701
7	-23.4545	21.4502	10	0.0138587
7	-23.4545	21.4502	2	0.624394
7	-23.4545	21.4502	3	0
7	-23.4545	21.4502	4	0.00922128
7	-23.4545	21.4502	5	0.000375285
7	-23.4545	21.4502	6	0.00466425
7	-23.4545	21.4502	7	0.124836
7	-23.4545	21.4502	8	0.0125184
7	-23.4545	21.4502	9	2.68061e-05
7	-23.4545	21.4502	Others	1.11022e-16
101	-155.664	21.89	1	0.00429651
101	-155.664	21.89	10	0.0083342
101	-155.664	21.89	2	0.720934
101	-155.664	21.89	3	0.00207061
101	-155.664	21.89	4	0.0110778
101	-155.664	21.89	5	0.000414122
101	-155.664	21.89	6	0.000983539
101	-155.664	21.89	7	0.00786831
101	-155.664	21.89	8	0.0130966
101	-155.664	21.89	9	0.00010353
101	-155.664	21.89	Others	0
45	25.5632	-35.1362	1	0.000914435
45	25.5632	-35.1362	10	0.0429784
45	25.5632	-35.1362	2	0.610451
45	25.5632	-35.1362	3	0.000653168
45	25.5632	-35.1362	4	0.0170477
45	25.5632	-35.1362	5	0
45	25.5632	-35.1362	6	0.0340954
45	25.5632	-35.1362	7	0.0283475
45	25.5632	-35.1362	8	0.00143697
45	25.5632	-35.1362	9	0
45	25.5632	-35.1362	Others	1.11022e-16
46	27.5492	-34.8373	1	0.00390208
46	27.5492	-34.8373	10	0.0180776
46	27.5492	-34.8373	2	0.735238
46	27.5492	-34.8373	3	0.00112795
46	27.5492	-34.8373	4	0.0118892
46	27.5492	-34.8373	5	0.00030485
46	27.5492	-34.8373	6	0.00124989
46	27.5492	-34.8373	7	0.00719446
46	27.5492	-34.8373	8	0
46	27.5492	-34.8373	9	3.0485e-05
46	27.5492	-34.8373	Others	-1.11022e-16
4	-18.8712	28.7017	1	0
4	-18.8712	28.7017	10	0.0144794
4	-18.8712	28.7017	2	0.67173
4	-18.8712	28.7017	3	0.00145504
4	-18.8712	28.7017	4	0.0323302
4	-18.8712	28.7017	5	0.00053233
4	-18.8712	28.7017	6	0.00390375
4	-18.8712	28.7017	7	0.00149052
4	-18.8712	28.7017	8	0.105082
4	-18.8712	28.7017	9	0.000177443
4	-18.8712	28.7017	Others	-1.11022e-16
3	-17.288	29.6833	1	0
3	-17.288	29.6833	10	0.0103445
3	-17.288	29.6833	2	0.641646
3	-17.288	29.6833	3	0
3	-17.288	29.6833	4	0.0456837
3	-17.288	29.6833	5	0.00031506
3	-17.288	29.6833	6	0.00469964
3	-17.288	29.6833	7	0.00304558
3	-17.288	29.6833	8	0.148157
3	-17.288	29.6833	9	0.000446335
3	-17.288	29.6833	Others	5.55112e-16
47	31.1118	-34.4397	1	0.0025846
47	31.1118	-34.4397	10	0.0213981
47	31.1118	-34.4397	2	0.599627
47	31.1118	-34.4397	3	0.000480856
47	31.1118	-34.4397	4	0.0178518
47	31.1118	-34.4397	5	0.000661177
47	31.1118	-34.4397	6	0.00895594
47	31.1118	-34.4397	7	0.00649155
47	31.1118	-34.4397	8	0.0622107
47	31.1118	-34.4397	9	6.0107e-05
47	31.1118	-34.4397	Others	1.11022e-16
2	-12.7805	34.0007	1	0
2	-12.7805	34.0007	10	0.037867
2	-12.7805	34.0007	2	0.207929
2	-12.7805	34.0007	3	0.000605138
2	-12.7805	34.0007	4	0.0739185
2	-12.7805	34.0007	5	0.000275063
2	-12.7805	34.0007	6	0.0216383
2	-12.7805	34.0007	7	0.00579466
2	-12.7805	34.0007	8	0.456586
2	-12.7805	34.0007	9	0.000128363
2	-12.7805	34.0007	Others	0
1	-9.5165	35.1353	1	0.00106305
1	-9.5165	35.1353	10	0.0273249
1	-9.5165	35.1353	2	0.12282
1	-9.5165	35.1353	3	0.000344368
1	-9.5165	35.1353	4	0.0682897
1	-9.5165	35.1353	5	0.000194643
1	-9.5165	35.1353	6	0.0181916
1	-9.5165	35.1353	7	0.00513558
1	-9.5165	35.1353	8	0.608633
1	-9.5165	35.1353	9	5.98901e-05
1	-9.5165	35.1353	Others	1.11022e-16
49	37.0422	-33.9072	1	0.00554593
49	37.0422	-33.9072	10	0.0368065
49	37.0422	-33.9072	2	0.485707
49	37.0422	-33.9072	3	0.00310723
49	37.0422	-33.9072	4	0.0104045
49	37.0422	-33.9072	5	0.000207149
49	37.0422	-33.9072	6	0.0133799
49	37.0422	-33.9072	7	0.00568717
49	37.0422	-33.9072	8	0.0929532
49	37.0422	-33.9072	9	0
49	37.0422	-33.9072	Others	0
50	39.8845	-33.5625	1	0.0310859
50	39.8845	-33.5625	10	0.0245232
50	39.8845	-33.5625	2	0.603085
50	39.8845	-33.5625	3	0.00271649
50	39.8845	-33.5625	4	0.00547451
50	39.8845	-33.5625	5	9.13803e-05
50	39.8845	-33.5625	6	0.00581511
50	39.8845	-33.5625	7	0.0133166
50	39.8845	-33.5625	8	0.0493703
50	39.8845	-33.5625	9	2.49219e-05
50	39.8845	-33.5625	Others	0
51	43.2482	-33.1943	1	0.000860861
51	43.2482	-33.1943	10	0.0269347
51	43.2482	-33.1943	2	0.636089
51	43.2482	-33.1943	3	0.00274308
51	43.2482	-33.1943	4	0.0251693
51	43.2482	-33.1943	5	0.000641998
51	43.2482	-33.1943	6	0.00984884
51	43.2482	-33.1943	7	0.00404167
51	43.2482	-33.1943	8	0.0362145
51	43.2482	-33.1943	9	2.91817e-05
51	43.2482	-33.1943	Others	2.22045e-16
52	61.4307	-30.055	1	0.00101142
52	61.4307	-30.055	10	0.00993574
52	61.4307	-30.055	2	0.805866
52	61.4307	-30.055	3	0.00202285
52	61.4307	-30.055	4	0.0139814
52	61.4307	-30.055	5	0.000416468
52	61.4307	-30.055	6	0.000594955
52	61.4307	-30.055	7	0.000475964
52	61.4307	-30.055	8	0.0152308
52	61.4307	-30.055	9	0
52	61.4307	-30.055	Others	0
53	63.2477	-27.9782	1	0.0243644
53	63.2477	-27.9782	10	0.0139604
53	63.2477	-27.9782	2	0.620946
53	63.2477	-27.9782	3	0.0191093
53	63.2477	-27.9782	4	0.00483041
53	63.2477	-27.9782	5	0.00185785
53	63.2477	-27.9782	6	0.004565
53	63.2477	-27.9782	7	0.00859918
53	63.2477	-27.9782	8	0.0113594
53	63.2477	-27.9782	9	0
53	63.2477	-27.9782	Others	-1.11022e-16
54	66.4932	-28.1275	1	0.0266646
54	66.4932	-28.1275	10	0.00300555
54	66.4932	-28.1275	2	0.399199
54	66.4932	-28.1275	3	0.0121763
54	66.4932	-28.1275	4	0.00393033
54	66.4932	-28.1275	5	0.00123305
54	66.4932	-28.1275	6	0.000385327
54	66.4932	-28.1275	7	0.012947
54	66.4932	-28.1275	8	0.0510943
54	66.4932	-28.1275	9	0
54	66.4932	-28.1275	Others	0
55	69.4	-29.3535	1	0.0145172
55	69.4	-29.3535	10	0.00730972
55	69.4	-29.3535	2	0.735572
55	69.4	-29.3535	3	0.00710525
55	69.4	-29.3535	4	0.0163063
55	69.4	-29.3535	5	0.00209579
55	69.4	-29.3535	6	0.000766754
55	69.4	-29.3535	7	0
55	69.4	-29.3535	8	0.0164596
55	69.4	-29.3535	9	5.11169e-05
55	69.4	-29.3535	Others	-2.22045e-16
56	72.4442	-29.5605	1	0.014073
56	72.4442	-29.5605	10	0.0134828
56	72.4442	-29.5605	2	0.516343
56	72.4442	-29.5605	3	0.0113946
56	72.4442	-29.5605	4	0.0153441
56	72.4442	-29.5605	5	0.000408571
56	72.4442	-29.5605	6	0.00435809
56	72.4442	-29.5605	7	0.00172508
56	72.4442	-29.5605	8	0.067732
56	72.4442	-29.5605	9	0
56	72.4442	-29.5605	Others	-1.11022e-16
57	76.0933	-29.9043	1	0.00705939
57	76.0933	-29.9043	10	0.0103955
57	76.0933	-29.9043	2	0.662071
57	76.0933	-29.9043	3	0.00619309
57	76.0933	-29.9043	4	0.0181922
57	76.0933	-29.9043	5	0.000829432
57	76.0933	-29.9043	6	0.00311498
57	76.0933	-29.9043	7	0.00101375
57	76.0933	-29.9043	8	0.0325875
57	76.0933	-29.9043	9	9.21591e-05
57	76.0933	-29.9043	Others	1.11022e-16
58	79.611	-29.8275	1	0.0625185
58	79.611	-29.8275	10	0.0187079
58	79.611	-29.8275	2	0.307881
58	79.611	-29.8275	3	0.00423496
58	79.611	-29.8275	4	0.0175962
58	79.611	-29.8275	5	0.000942278
58	79.611	-29.8275	6	0.0130648
58	79.611	-29.8275	7	0.00301741
58	79.611	-29.8275	8	0.163543
58	79.611	-29.8275	9	8.46991e-05
58	79.611	-29.8275	Others	0
59	82.6233	-29.8105	1	0.00262835
59	82.6233	-29.8105	10	0.0139859
59	82.6233	-29.8105	2	0.239563
59	82.6233	-29.8105	3	0.00222546
59	82.6233	-29.8105	4	0.0450081
59	82.6233	-29.8105	5	0.00141969
59	82.6233	-29.8105	6	0.00690661
59	82.6233	-29.8105	7	0.00266672
59	82.6233	-29.8105	8	0.385197
59	82.6233	-29.8105	9	0.000287775
59	82.6233	-29.8105	Others	1.11022e-16
60	86.2565	-29.7488	1	0.0579614
60	86.2565	-29.7488	10	0.0152646
60	86.2565	-29.7488	2	0.435706
60	86.2565	-29.7488	3	0.00553067
60	86.2565	-29.7488	4	0.0291466
60	86.2565	-29.7488	5	0.00254411
60	86.2565	-29.7488	6	0.00895968
60	86.2565	-29.7488	7	0.000884907
60	86.2565	-29.7488	8	0.15331
60	86.2565	-29.7488	9	0.000276533
60	86.2565	-29.7488	Others	-1.11022e-16
62	92.9842	-29.6268	1	0.00239316
62	92.9842	-29.6268	10	0.00918193
62	92.9842	-29.6268	2	0.626422
62	92.9842	-29.6268	3	0.00356532
62	92.9842	-29.6268	4	0.0189988
62	92.9842	-29.6268	5	0.00117216
62	92.9842	-29.6268	6	0.0043956
62	92.9842	-29.6268	7	0.00175824
62	92.9842	-29.6268	8	0.0708181
62	92.9842	-29.6268	9	0.00034188
62	92.9842	-29.6268	Others	0
63	96.4073	-29.574	1	0
63	96.4073	-29.574	10	0.00844823
63	96.4073	-29.574	2	0.466207
63	96.4073	-29.574	3	0.00209516
63	96.4073	-29.574	4	0.0310219
63	96.4073	-29.574	5	0.000540687
63	96.4073	-29.574	6	0.00912409
63	96.4073	-29.574	7	0.00114896
63	96.4073	-29.574	8	0.222493
63	96.4073	-29.574	9	0.000675858
63	96.4073	-29.574	Others	0
64	103.308	-30.3327	1	0
64	103.308	-30.3327	10	0.0103011
64	103.308	-30.3327	2	0.626783
64	103.308	-30.3327	3	0.000339597
64	103.308	-30.3327	4	0.021904
64	103.308	-30.3327	5	0.00147159
64	103.308	-30.3327	6	0.00554675
64	103.308	-30.3327	7	0.000848993
64	103.308	-30.3327	8	0.12067
64	103.308	-30.3327	9	0.000169799
64	103.308	-30.3327	Others	-1.11022e-16
65	103.317	-30.3275	1	0.000770447
65	103.317	-30.3275	10	0.0308382
65	103.317	-30.3275	2	0.447934
65	103.317	-30.3275	3	0.00415636
65	103.317	-30.3275	4	0.0117595
65	103.317	-30.3275	5	0.000364949
65	103.317	-30.3275	6	0.0153887
65	103.317	-30.3275	7	0.00464296
65	103.317	-30.3275	8	0.173736
65	103.317	-30.3275	9	0.000304124
65	103.317	-30.3275	Others	-3.33067e-16
66	107.237	-30.8105	1	0.000191883
66	107.237	-30.8105	10	0.0142473
66	107.237	-30.8105	2	0.696273
66	107.237	-30.8105	3	0.00486904
66	107.237	-30.8105	4	0.0105296
66	107.237	-30.8105	5	0.000599635
66	107.237	-30.8105	6	0.00760338
66	107.237	-30.8105	7	0.00472513
66	107.237	-30.8105	8	0.023002
66	107.237	-30.8105	9	2.39854e-05
66	107.237	-30.8105	Others	3.33067e-16
67	110.207	-31.134	1	0.000317396
67	110.207	-31.134	10	0.0217272
67	110.207	-31.134	2	0.529936
67	110.207	-31.134	3	0.00781949
67	110.207	-31.134	4	0.0120611
67	110.207	-31.134	5	8.65626e-05
67	110.207	-31.134	6	0.0079349
67	110.207	-31.134	7	0.00704042
67	110.207	-31.134	8	0.047898
67	110.207	-31.134	9	0.000115417
67	110.207	-31.134	Others	0
68	113.467	-31.5537	1	0.00226769
68	113.467	-31.5537	10	0.00705503
68	113.467	-31.5537	2	0.737402
68	113.467	-31.5537	3	0.0021669
68	113.467	-31.5537	4	0.0130014
68	113.467	-31.5537	5	0.000453538
68	113.467	-31.5537	6	0.000957468
68	113.467	-31.5537	7	0.00367869
68	113.467	-31.5537	8	0.00977625
68	113.467	-31.5537	9	0
68	113.467	-31.5537	Others	0
69	117.407	-35.9833	1	0
69	117.407	-35.9833	10	0.0278663
69	117.407	-35.9833	2	0.492603
69	117.407	-35.9833	3	0.00267823
69	117.407	-35.9833	4	0.0204056
69	117.407	-35.9833	5	0.000382604
69	117.407	-35.9833	6	0.0146665
69	117.407	-35.9833	7	0.00924627
69	117.407	-35.9833	8	0.18263
69	117.407	-35.9833	9	0.000127535
69	117.407	-35.9833	Others	-2.22045e-16
70	120.856	-36.6393	1	0
70	120.856	-36.6393	10	0.0621537
70	120.856	-36.6393	2	0.220048
70	120.856	-36.6393	3	0.0028855
70	120.856	-36.6393	4	0.0223915
70	120.856	-36.6393	5	0.000923361
70	120.856	-36.6393	6	0.0512465
70	120.856	-36.6393	7	0.00992613
70	120.856	-36.6393	8	0.387754
70	120.856	-36.6393	9	0.00011542
70	120.856	-36.6393	Others	-1.11022e-16
71	124.898	-37.2393	1	0.0085198
71	124.898	-37.2393	10	0.0468121
71	124.898	-37.2393	2	0.0269638
71	124.898	-37.2393	3	0.00449396
71	124.898	-37.2393	4	0.0244359
71	124.898	-37.2393	5	0
71	124.898	-37.2393	6	0.111132
71	124.898	-37.2393	7	0.0202228
71	124.898	-37.2393	8	0.469993
71	124.898	-37.2393	9	0
71	124.898	-37.2393	Others	2.22045e-16
72	127.75	-37.8893	1	0.00308445
72	127.75	-37.8893	10	0.12362
72	127.75	-37.8893	2	0.0215471
72	127.75	-37.8893	3	0.004164
72	127.75	-37.8893	4	0.0161713
72	127.75	-37.8893	5	0
72	127.75	-37.8893	6	0.26502
72	127.75	-37.8893	7	0.0100024
72	127.75	-37.8893	8	0.215118
72	127.75	-37.8893	9	0
72	127.75	-37.8893	Others	-1.11022e-16
73	131.506	-38.5775	1	0.000749032
73	131.506	-38.5775	10	0.08066
73	131.506	-38.5775	2	0.0196032
73	131.506	-38.5775	3	0.00331714
73	131.506	-38.5775	4	0.015002
73	131.506	-38.5775	5	0.000749032
73	131.506	-38.5775	6	0.187665
73	131.506	-38.5775	7	0.00963041
73	131.506	-38.5775	8	0.386436
73	131.506	-38.5775	9	0
73	131.506	-38.5775	Others	-1.11022e-16
74	135.139	-39.2425	1	0.00260154
74	135.139	-39.2425	10	0.159412
74	135.139	-39.2425	2	0.0117742
74	135.139	-39.2425	3	0.00305008
74	135.139	-39.2425	4	0.0128731
74	135.139	-39.2425	5	0
74	135.139	-39.2425	6	0.158268
74	135.139	-39.2425	7	0.0111462
74	135.139	-39.2425	8	0.126219
74	135.139	-39.2425	9	0
74	135.139	-39.2425	Others	0
75	138.735	-39.8668	1	0
75	138.735	-39.8668	10	0.106238
75	138.735	-39.8668	2	0.0176035
75	138.735	-39.8668	3	0.0126621
75	138.735	-39.8668	4	0.0145151
75	138.735	-39.8668	5	0
75	138.735	-39.8668	6	0.368901
75	138.735	-39.8668	7	0.0242434
75	138.735	-39.8668	8	0.119132
75	138.735	-39.8668	9	0
75	138.735	-39.8668	Others	1.11022e-16
76	142.497	-40.5503	1	0
76	142.497	-40.5503	10	0.134905
76	142.497	-40.5503	2	0.00661704
76	142.497	-40.5503	3	0.00760959
76	142.497	-40.5503	4	0.00976013
76	142.497	-40.5503	5	0
76	142.497	-40.5503	6	0.367163
76	142.497	-40.5503	7	0.0315136
76	142.497	-40.5503	8	0.0205128
76	142.497	-40.5503	9	0
76	142.497	-40.5503	Others	-1.11022e-16
77	150.417	-38.6213	1	0.000792842
77	150.417	-38.6213	10	0.0744139
77	150.417	-38.6213	2	0.451297
77	150.417	-38.6213	3	0.000339789
77	150.417	-38.6213	4	0.030128
77	150.417	-38.6213	5	0.000962736
77	150.417	-38.6213	6	0.0334692
77	150.417	-38.6213	7	0.0221429
77	150.417	-38.6213	8	0.0908936
77	150.417	-38.6213	9	0
77	150.417	-38.6213	Others	-4.44089e-16
78	151.006	-36.6417	1	0.000453926
78	151.006	-36.6417	10	0.05867
78	151.006	-36.6417	2	0.596516
78	151.006	-36.6417	3	0.00107808
78	151.006	-36.6417	4	0.0643441
78	151.006	-36.6417	5	0.00068089
78	151.006	-36.6417	6	0.0140717
78	151.006	-36.6417	7	0.0055606
78	151.006	-36.6417	8	0.0525987
78	151.006	-36.6417	9	0
78	151.006	-36.6417	Others	-1.11022e-16

## Sheet: Figure 4b
Figure 4b	Abundance of network modules in Mediterranean Sea dataset
Station	Longitude	Latitude	Depth_Grp	Module	Rel. Abundance
29	-12.976	31.25	DCM	1	0.000216394
29	-12.976	31.25	DCM	2	0.0611313
29	-12.976	31.25	DCM	3	0.000281312
29	-12.976	31.25	DCM	4	0.356228
29	-12.976	31.25	DCM	5	0.00259673
29	-12.976	31.25	DCM	6	0.0686402
29	-12.976	31.25	DCM	7	0.0142387
29	-12.976	31.25	DCM	8	0.045486
29	-12.976	31.25	DCM	10	0.140808
29	-12.976	31.25	Meso	1	0
29	-12.976	31.25	Meso	2	0.00461519
29	-12.976	31.25	Meso	3	0.000677145
29	-12.976	31.25	Meso	4	0.00334469
29	-12.976	31.25	Meso	5	0.24605
29	-12.976	31.25	Meso	6	0.000677145
29	-12.976	31.25	Meso	7	0.000164156
29	-12.976	31.25	Meso	8	0.00170858
29	-12.976	31.25	Meso	10	0.00209299
29	-12.976	31.25	Surface	1	0
29	-12.976	31.25	Surface	2	0.0628764
29	-12.976	31.25	Surface	3	0.00521963
29	-12.976	31.25	Surface	4	0.033245
29	-12.976	31.25	Surface	5	0
29	-12.976	31.25	Surface	6	0.0285875
29	-12.976	31.25	Surface	7	0.0218421
29	-12.976	31.25	Surface	8	0.514254
29	-12.976	31.25	Surface	10	0.0526781
28	-12.241	33.021	DCM	1	6.71006e-05
28	-12.241	33.021	DCM	2	0.0437898
28	-12.241	33.021	DCM	3	0.00566329
28	-12.241	33.021	DCM	4	0.478977
28	-12.241	33.021	DCM	5	0.00127491
28	-12.241	33.021	DCM	6	0.0507683
28	-12.241	33.021	DCM	7	0.00708582
28	-12.241	33.021	DCM	8	0.0693417
28	-12.241	33.021	DCM	10	0.11442
28	-12.241	33.021	Surface	1	0
28	-12.241	33.021	Surface	2	0.0983253
28	-12.241	33.021	Surface	3	0.00923483
28	-12.241	33.021	Surface	4	0.021189
28	-12.241	33.021	Surface	5	0.00123849
28	-12.241	33.021	Surface	6	0.0735825
28	-12.241	33.021	Surface	7	0.0127618
28	-12.241	33.021	Surface	8	0.356147
28	-12.241	33.021	Surface	10	0.0840827
28	-12.24	33.021	Meso	1	0.00148477
28	-12.24	33.021	Meso	2	0.0144339
28	-12.24	33.021	Meso	3	0.00211998
28	-12.24	33.021	Meso	4	0.170355
28	-12.24	33.021	Meso	5	0.361234
28	-12.24	33.021	Meso	6	0.0124858
28	-12.24	33.021	Meso	7	0.00110627
28	-12.24	33.021	Meso	8	0.00104752
28	-12.24	33.021	Meso	10	0.0252581
27	-11.586	34.584	DCM	1	0
27	-11.586	34.584	DCM	2	0.0540182
27	-11.586	34.584	DCM	3	0
27	-11.586	34.584	DCM	4	0.579089
27	-11.586	34.584	DCM	5	0.00132802
27	-11.586	34.584	DCM	6	0.055741
27	-11.586	34.584	DCM	7	0.00735796
27	-11.586	34.584	DCM	8	0.0340978
27	-11.586	34.584	DCM	10	0.102617
27	-11.586	34.584	Surface	1	0.000157956
27	-11.586	34.584	Surface	2	0.100731
27	-11.586	34.584	Surface	3	0.0110795
27	-11.586	34.584	Surface	4	0.0155249
27	-11.586	34.584	Surface	5	0.000451304
27	-11.586	34.584	Surface	6	0.0847098
27	-11.586	34.584	Surface	7	0.0202184
27	-11.586	34.584	Surface	8	0.401097
27	-11.586	34.584	Surface	10	0.0794521
27	-11.585	34.584	Meso	1	0.00147172
27	-11.585	34.584	Meso	2	0.0134985
27	-11.585	34.584	Meso	3	0.00304592
27	-11.585	34.584	Meso	4	0.272082
27	-11.585	34.584	Meso	5	0.268665
27	-11.585	34.584	Meso	6	0.0182764
27	-11.585	34.584	Meso	7	0.00180676
27	-11.585	34.584	Meso	8	0.00111774
27	-11.585	34.584	Meso	10	0.0392237
26	-9.615	35.386	DCM	1	0
26	-9.615	35.386	DCM	2	0.0537899
26	-9.615	35.386	DCM	3	0.0100366
26	-9.615	35.386	DCM	4	0.295766
26	-9.615	35.386	DCM	5	0
26	-9.615	35.386	DCM	6	0.120021
26	-9.615	35.386	DCM	7	0.0227392
26	-9.615	35.386	DCM	8	0.105436
26	-9.615	35.386	DCM	10	0.137637
26	-9.615	35.386	Meso	1	0.00140545
26	-9.615	35.386	Meso	2	0.011683
26	-9.615	35.386	Meso	3	0.00344784
26	-9.615	35.386	Meso	4	0.175547
26	-9.615	35.386	Meso	5	0.329854
26	-9.615	35.386	Meso	6	0.0286909
26	-9.615	35.386	Meso	7	0.00118147
26	-9.615	35.386	Meso	8	0.000378015
26	-9.615	35.386	Meso	10	0.0303968
26	-9.615	35.386	Surface	1	0.000391154
26	-9.615	35.386	Surface	2	0.0963442
26	-9.615	35.386	Surface	3	0.00680006
26	-9.615	35.386	Surface	4	0.0195577
26	-9.615	35.386	Surface	5	0.00024071
26	-9.615	35.386	Surface	6	0.100165
26	-9.615	35.386	Surface	7	0.0313826
26	-9.615	35.386	Surface	8	0.38315
26	-9.615	35.386	Surface	10	0.0828945
25	-7.967	36.017	Meso	1	0.00636994
25	-7.967	36.017	Meso	2	0.00919207
25	-7.967	36.017	Meso	3	0.00169328
25	-7.967	36.017	Meso	4	0.00282213
25	-7.967	36.017	Meso	5	0.412675
25	-7.967	36.017	Meso	6	0.00306402
25	-7.967	36.017	Meso	7	0.0104419
25	-7.967	36.017	Meso	8	0.000403161
25	-7.967	36.017	Meso	10	0.00536204
24	-5.367	35.987	DCM	1	0
24	-5.367	35.987	DCM	2	0.0149959
24	-5.367	35.987	DCM	3	0.0017461
24	-5.367	35.987	DCM	4	0.199671
24	-5.367	35.987	DCM	5	0.113188
24	-5.367	35.987	DCM	6	0.158792
24	-5.367	35.987	DCM	7	0.0255752
24	-5.367	35.987	DCM	8	0.00924404
24	-5.367	35.987	DCM	10	0.200801
24	-5.367	35.986	Meso	1	0.00109022
24	-5.367	35.986	Meso	2	0.0082931
24	-5.367	35.986	Meso	3	0.00126051
24	-5.367	35.986	Meso	4	0.109417
24	-5.367	35.986	Meso	5	0.369017
24	-5.367	35.986	Meso	6	0.0640642
24	-5.367	35.986	Meso	7	0.0018475
24	-5.367	35.986	Meso	8	0
24	-5.367	35.986	Meso	10	0.0394737
24	-5.367	35.987	Surface	1	0
24	-5.367	35.987	Surface	2	0.0508604
24	-5.367	35.987	Surface	3	0.0195793
24	-5.367	35.987	Surface	4	0.00581262
24	-5.367	35.987	Surface	5	0
24	-5.367	35.987	Surface	6	0.399465
24	-5.367	35.987	Surface	7	0.0237859
24	-5.367	35.987	Surface	8	0.0783939
24	-5.367	35.987	Surface	10	0.0869598
23	-2.528	36.012	DCM	1	0.000415397
23	-2.528	36.012	DCM	2	0.0939721
23	-2.528	36.012	DCM	3	0.00927721
23	-2.528	36.012	DCM	4	0.0325856
23	-2.528	36.012	DCM	5	0.00129235
23	-2.528	36.012	DCM	6	0.130942
23	-2.528	36.012	DCM	7	0.0582479
23	-2.528	36.012	DCM	8	0.0277855
23	-2.528	36.012	DCM	10	0.0795255
23	-2.528	36.012	Surface	1	0.00065136
23	-2.528	36.012	Surface	2	0.0514981
23	-2.528	36.012	Surface	3	0.0437225
23	-2.528	36.012	Surface	4	0.00594366
23	-2.528	36.012	Surface	5	0.00232047
23	-2.528	36.012	Surface	6	0.296776
23	-2.528	36.012	Surface	7	0.0709168
23	-2.528	36.012	Surface	8	0.00728709
23	-2.528	36.012	Surface	10	0.0485263
23	-2.525	36.015	Meso	1	0.00175843
23	-2.525	36.015	Meso	2	0.0118389
23	-2.525	36.015	Meso	3	0.0016277
23	-2.525	36.015	Meso	4	0.0443066
23	-2.525	36.015	Meso	5	0.401295
23	-2.525	36.015	Meso	6	0.0351966
23	-2.525	36.015	Meso	7	0.00462555
23	-2.525	36.015	Meso	8	0.00130014
23	-2.525	36.015	Meso	10	0.0221244
22	0	37.01	DCM	1	0.00125197
22	0	37.01	DCM	2	0.00862069
22	0	37.01	DCM	3	0.00293318
22	0	37.01	DCM	4	0.218772
22	0	37.01	DCM	5	0.0675705
22	0	37.01	DCM	6	0.117005
22	0	37.01	DCM	7	0.00815567
22	0	37.01	DCM	8	0.000178852
22	0	37.01	DCM	10	0.217592
21	2.266	38	DCM	1	0
21	2.266	38	DCM	2	0.0269708
21	2.266	38	DCM	3	0.00868203
21	2.266	38	DCM	4	0.0551745
21	2.266	38	DCM	5	0.00339061
21	2.266	38	DCM	6	0.279983
21	2.266	38	DCM	7	0.0218849
21	2.266	38	DCM	8	0.00901595
21	2.266	38	DCM	10	0.157869
21	2.266	38	Meso	1	0.00219776
21	2.266	38	Meso	2	0.00852894
21	2.266	38	Meso	3	0.000964739
21	2.266	38	Meso	4	0.0103246
21	2.266	38	Meso	5	0.454676
21	2.266	38	Meso	6	0.00588597
21	2.266	38	Meso	7	0.000198394
21	2.266	38	Meso	8	0.000615323
21	2.266	38	Meso	10	0.0025525
21	2.266	38	Surface	1	0.000550805
21	2.266	38	Surface	2	0.0654409
21	2.266	38	Surface	3	0.00941615
21	2.266	38	Surface	4	0.00925877
21	2.266	38	Surface	5	0
21	2.266	38	Surface	6	0.115381
21	2.266	38	Surface	7	0.0727325
21	2.266	38	Surface	8	0.0374023
21	2.266	38	Surface	10	0.126895
20	5.215	38.413	DCM	1	0
20	5.215	38.413	DCM	2	0.0348821
20	5.215	38.413	DCM	3	0.00190628
20	5.215	38.413	DCM	4	0.0397473
20	5.215	38.413	DCM	5	0.000455231
20	5.215	38.413	DCM	6	0.259482
20	5.215	38.413	DCM	7	0.027826
20	5.215	38.413	DCM	8	0.037585
20	5.215	38.413	DCM	10	0.160924
20	5.215	38.413	Meso	1	0.00294783
20	5.215	38.413	Meso	2	0.00972563
20	5.215	38.413	Meso	3	0.00135709
20	5.215	38.413	Meso	4	0.0120048
20	5.215	38.413	Meso	5	0.433264
20	5.215	38.413	Meso	6	0.00610311
20	5.215	38.413	Meso	7	0.00093949
20	5.215	38.413	Meso	8	0.000190651
20	5.215	38.413	Meso	10	0.00440359
20	5.215	38.413	Surface	1	0.00124074
20	5.215	38.413	Surface	2	0.0346656
20	5.215	38.413	Surface	3	0.0225589
20	5.215	38.413	Surface	4	0.00650449
20	5.215	38.413	Surface	5	0
20	5.215	38.413	Surface	6	0.406625
20	5.215	38.413	Surface	7	0.0186111
20	5.215	38.413	Surface	8	0.0186111
20	5.215	38.413	Surface	10	0.0982818
18	6.492	40.182	DCM	1	0.000729631
18	6.492	40.182	DCM	2	0.0392379
18	6.492	40.182	DCM	3	0.0016214
18	6.492	40.182	DCM	4	0.0856101
18	6.492	40.182	DCM	5	0.000810701
18	6.492	40.182	DCM	6	0.179732
18	6.492	40.182	DCM	7	0.0372112
18	6.492	40.182	DCM	8	0.0376165
18	6.492	40.182	DCM	10	0.134576
18	6.492	40.182	Meso	1	0.00338127
18	6.492	40.182	Meso	2	0.01286
18	6.492	40.182	Meso	3	0.00163661
18	6.492	40.182	Meso	4	0.00405848
18	6.492	40.182	Meso	5	0.464863
18	6.492	40.182	Meso	6	0.00456985
18	6.492	40.182	Meso	7	0.00100771
18	6.492	40.182	Meso	8	0
18	6.492	40.182	Meso	10	0.00251628
18	6.492	40.182	Surface	1	0.00113756
18	6.492	40.182	Surface	2	0.144032
18	6.492	40.182	Surface	3	0.0169758
18	6.492	40.182	Surface	4	0.020651
18	6.492	40.182	Surface	5	0
18	6.492	40.182	Surface	6	0.0835667
18	6.492	40.182	Surface	7	0.0523276
18	6.492	40.182	Surface	8	0.0798915
18	6.492	40.182	Surface	10	0.110256
19	7.025	38.6	DCM	1	0.000565748
19	7.025	38.6	DCM	2	0.0146286
19	7.025	38.6	DCM	3	0
19	7.025	38.6	DCM	4	0.150085
19	7.025	38.6	DCM	5	0.00856704
19	7.025	38.6	DCM	6	0.222986
19	7.025	38.6	DCM	7	0.0227107
19	7.025	38.6	DCM	8	0.00323285
19	7.025	38.6	DCM	10	0.176917
19	7.025	38.6	Meso	1	0.00105688
19	7.025	38.6	Meso	2	0.0119085
19	7.025	38.6	Meso	3	0.00205555
19	7.025	38.6	Meso	4	0.0559328
19	7.025	38.6	Meso	5	0.298737
19	7.025	38.6	Meso	6	0.0823789
19	7.025	38.6	Meso	7	0.00788914
19	7.025	38.6	Meso	8	0.0027741
19	7.025	38.6	Meso	10	0.0656921
19	7.025	38.6	Surface	1	0
19	7.025	38.6	Surface	2	0.0828077
19	7.025	38.6	Surface	3	0.0253556
19	7.025	38.6	Surface	4	0.0210266
19	7.025	38.6	Surface	5	0
19	7.025	38.6	Surface	6	0.141991
19	7.025	38.6	Surface	7	0.0467532
19	7.025	38.6	Surface	8	0.0791589
19	7.025	38.6	Surface	10	0.11107
16	10.584	41.25	DCM	1	0.000980905
16	10.584	41.25	DCM	2	0.00431598
16	10.584	41.25	DCM	3	0
16	10.584	41.25	DCM	4	0.0486529
16	10.584	41.25	DCM	5	0.000850118
16	10.584	41.25	DCM	6	0.187484
16	10.584	41.25	DCM	7	0.0468873
16	10.584	41.25	DCM	8	0.00170024
16	10.584	41.25	DCM	10	0.319579
16	10.584	41.25	Meso	1	0.00350992
16	10.584	41.25	Meso	2	0.0151582
16	10.584	41.25	Meso	3	0.00272135
16	10.584	41.25	Meso	4	0.00340997
16	10.584	41.25	Meso	5	0.465759
16	10.584	41.25	Meso	6	0.00424675
16	10.584	41.25	Meso	7	0.00050665
16	10.584	41.25	Meso	8	0
16	10.584	41.25	Meso	10	0.00217421
16	10.584	41.25	Surface	1	0.000386548
16	10.584	41.25	Surface	2	0.109436
16	10.584	41.25	Surface	3	0.0225916
16	10.584	41.25	Surface	4	0.0135721
16	10.584	41.25	Surface	5	0
16	10.584	41.25	Surface	6	0.0811751
16	10.584	41.25	Surface	7	0.0630932
16	10.584	41.25	Surface	8	0.111197
16	10.584	41.25	Surface	10	0.0751192
15	11.412	39.579	DCM	1	0
15	11.412	39.579	DCM	2	0.0488835
15	11.412	39.579	DCM	3	0.0400897
15	11.412	39.579	DCM	4	0.0262092
15	11.412	39.579	DCM	5	0
15	11.412	39.579	DCM	6	0.159928
15	11.412	39.579	DCM	7	0.0765583
15	11.412	39.579	DCM	8	0.0172429
15	11.412	39.579	DCM	10	0.158634
15	11.412	39.579	Surface	1	0.00113312
15	11.412	39.579	Surface	2	0.129327
15	11.412	39.579	Surface	3	0.0171997
15	11.412	39.579	Surface	4	0.0173012
15	11.412	39.579	Surface	5	0
15	11.412	39.579	Surface	6	0.0377142
15	11.412	39.579	Surface	7	0.0749209
15	11.412	39.579	Surface	8	0.0440224
15	11.412	39.579	Surface	10	0.0594125
15	11.413	39.579	Meso	1	0.0335135
15	11.413	39.579	Meso	2	0.00473514
15	11.413	39.579	Meso	3	0.00250811
15	11.413	39.579	Meso	4	0.000562162
15	11.413	39.579	Meso	5	0.378119
15	11.413	39.579	Meso	6	0
15	11.413	39.579	Meso	7	0.00196757
15	11.413	39.579	Meso	8	0
15	11.413	39.579	Meso	10	0.0012973
15	11.417	39.583	Meso	1	0.00317899
15	11.417	39.583	Meso	2	0.014734
15	11.417	39.583	Meso	3	0.00523627
15	11.417	39.583	Meso	4	0.00362507
15	11.417	39.583	Meso	5	0.46973
15	11.417	39.583	Meso	6	0.00188274
15	11.417	39.583	Meso	7	0.000356554
15	11.417	39.583	Meso	8	0
15	11.417	39.583	Meso	10	0.00395225
14	11.419	37.845	DCM	1	0
14	11.419	37.845	DCM	2	0.0146703
14	11.419	37.845	DCM	3	0
14	11.419	37.845	DCM	4	0.150871
14	11.419	37.845	DCM	5	0.00658498
14	11.419	37.845	DCM	6	0.208135
14	11.419	37.845	DCM	7	0.0452613
14	11.419	37.845	DCM	8	0.00141702
14	11.419	37.845	DCM	10	0.166542
14	11.419	37.845	Meso	1	0.00241447
14	11.419	37.845	Meso	2	0.0175177
14	11.419	37.845	Meso	3	0.00261995
14	11.419	37.845	Meso	4	0.0515771
14	11.419	37.845	Meso	5	0.430237
14	11.419	37.845	Meso	6	0.0222953
14	11.419	37.845	Meso	7	0.00251721
14	11.419	37.845	Meso	8	0.000719203
14	11.419	37.845	Meso	10	0.0139731
14	11.419	37.845	Surface	1	0.000735655
14	11.419	37.845	Surface	2	0.0707148
14	11.419	37.845	Surface	3	0.0280468
14	11.419	37.845	Surface	4	0.0101766
14	11.419	37.845	Surface	5	0
14	11.419	37.845	Surface	6	0.210918
14	11.419	37.845	Surface	7	0.0421775
14	11.419	37.845	Surface	8	0.0322769
14	11.419	37.845	Surface	10	0.128372
13	13	36	DCM	1	0.00212737
13	13	36	DCM	2	0.0209306
13	13	36	DCM	3	0.000686248
13	13	36	DCM	4	0.241971
13	13	36	DCM	5	0.00672523
13	13	36	DCM	6	0.151523
13	13	36	DCM	7	0.0154406
13	13	36	DCM	8	0.00370574
13	13	36	DCM	10	0.182816
13	13	36	Meso	1	0.0014366
13	13	36	Meso	2	0.0161406
13	13	36	Meso	3	0.00553513
13	13	36	Meso	4	0.072337
13	13	36	Meso	5	0.461022
13	13	36	Meso	6	0.0129716
13	13	36	Meso	7	0.000422529
13	13	36	Meso	8	0
13	13	36	Meso	10	0.00739426
13	13	36	Surface	1	0.00146561
13	13	36	Surface	2	0.079782
13	13	36	Surface	3	0.0180008
13	13	36	Surface	4	0.0108606
13	13	36	Surface	5	0
13	13	36	Surface	6	0.166103
13	13	36	Surface	7	0.0231492
13	13	36	Surface	8	0.111236
13	13	36	Surface	10	0.1295
12	17.416	36	DCM	1	0.0081707
12	17.416	36	DCM	2	0.0302273
12	17.416	36	DCM	3	0.0204902
12	17.416	36	DCM	4	0.48749
12	17.416	36	DCM	5	0.0217603
12	17.416	36	DCM	6	0.00999111
12	17.416	36	DCM	7	0.00558825
12	17.416	36	DCM	8	0.0101605
12	17.416	36	DCM	10	0.0339105
12	17.416	36	Meso	1	0.00169645
12	17.416	36	Meso	2	0.0138615
12	17.416	36	Meso	3	0.00477586
12	17.416	36	Meso	4	0.0553186
12	17.416	36	Meso	5	0.423507
12	17.416	36	Meso	6	0.00691747
12	17.416	36	Meso	7	0.000263762
12	17.416	36	Meso	8	0
12	17.416	36	Meso	10	0.00446426
12	17.416	36	Surface	1	0.00538768
12	17.416	36	Surface	2	0.14617
12	17.416	36	Surface	3	0.0176856
12	17.416	36	Surface	4	0.0170415
12	17.416	36	Surface	5	0
12	17.416	36	Surface	6	0.0244788
12	17.416	36	Surface	7	0.0647107
12	17.416	36	Surface	8	0.0641251
12	17.416	36	Surface	10	0.0410518
12	17.417	36	Meso	1	0.0131349
12	17.417	36	Meso	2	0.00503897
12	17.417	36	Meso	3	0.00275464
12	17.417	36	Meso	4	0.00480382
12	17.417	36	Meso	5	0.280603
12	17.417	36	Meso	6	0
12	17.417	36	Meso	7	0.0014781
12	17.417	36	Meso	8	0
12	17.417	36	Meso	10	0.00134372
11	18.173	37.815	DCM	1	0.000481885
11	18.173	37.815	DCM	2	0.0220791
11	18.173	37.815	DCM	3	0.0116967
11	18.173	37.815	DCM	4	0.421475
11	18.173	37.815	DCM	5	0.0303588
11	18.173	37.815	DCM	6	0.0355281
11	18.173	37.815	DCM	7	0.00700924
11	18.173	37.815	DCM	8	0.0078854
11	18.173	37.815	DCM	10	0.0708372
11	18.173	37.815	Meso	1	0.00125338
11	18.173	37.815	Meso	2	0.0120354
11	18.173	37.815	Meso	3	0.00757585
11	18.173	37.815	Meso	4	0.0212664
11	18.173	37.815	Meso	5	0.38846
11	18.173	37.815	Meso	6	0.00239119
11	18.173	37.815	Meso	7	0.00083182
11	18.173	37.815	Meso	8	0
11	18.173	37.815	Meso	10	0.00371276
11	18.173	37.815	Surface	1	0.000390385
11	18.173	37.815	Surface	2	0.131281
11	18.173	37.815	Surface	3	0.013868
11	18.173	37.815	Surface	4	0.0201699
11	18.173	37.815	Surface	5	0
11	18.173	37.815	Surface	6	0.0250962
11	18.173	37.815	Surface	7	0.0895656
11	18.173	37.815	Surface	8	0.025059
11	18.173	37.815	Surface	10	0.0417898
10	19.161	39.026	DCM	1	0.000716799
10	19.161	39.026	DCM	2	0.0238499
10	19.161	39.026	DCM	3	0.000651636
10	19.161	39.026	DCM	4	0.364329
10	19.161	39.026	DCM	5	0.0331683
10	19.161	39.026	DCM	6	0.0305617
10	19.161	39.026	DCM	7	0.010752
10	19.161	39.026	DCM	8	0.0182458
10	19.161	39.026	DCM	10	0.101395
10	19.161	39.026	Meso	1	0.00439793
10	19.161	39.026	Meso	2	0.0149927
10	19.161	39.026	Meso	3	0.00442589
10	19.161	39.026	Meso	4	0.0395087
10	19.161	39.026	Meso	5	0.434709
10	19.161	39.026	Meso	6	0.00726091
10	19.161	39.026	Meso	7	0.00111859
10	19.161	39.026	Meso	8	0
10	19.161	39.026	Meso	10	0.00499209
10	19.161	39.026	Surface	1	0.00278495
10	19.161	39.026	Surface	2	0.158789
10	19.161	39.026	Surface	3	0.0176223
10	19.161	39.026	Surface	4	0.0151048
10	19.161	39.026	Surface	5	0.000409088
10	19.161	39.026	Surface	6	0.0272044
10	19.161	39.026	Surface	7	0.0612216
10	19.161	39.026	Surface	8	0.0413179
10	19.161	39.026	Surface	10	0.0448581
8	19.772	35.951	DCM	1	0
8	19.772	35.951	DCM	2	0.0625418
8	19.772	35.951	DCM	3	0.000334448
8	19.772	35.951	DCM	4	0.40694
8	19.772	35.951	DCM	5	0.0014214
8	19.772	35.951	DCM	6	0.00794314
8	19.772	35.951	DCM	7	0.0145485
8	19.772	35.951	DCM	8	0.185452
8	19.772	35.951	DCM	10	0.0297659
8	19.772	35.951	Meso	1	0.00177911
8	19.772	35.951	Meso	2	0.014581
8	19.772	35.951	Meso	3	0.00537733
8	19.772	35.951	Meso	4	0.0484218
8	19.772	35.951	Meso	5	0.411785
8	19.772	35.951	Meso	6	0.00386606
8	19.772	35.951	Meso	7	0.000597153
8	19.772	35.951	Meso	8	0
8	19.772	35.951	Meso	10	0.00313175
8	19.772	35.951	Surface	1	0.0012381
8	19.772	35.951	Surface	2	0.159048
8	19.772	35.951	Surface	3	0.0112381
8	19.772	35.951	Surface	4	0.0208571
8	19.772	35.951	Surface	5	0
8	19.772	35.951	Surface	6	0.0315238
8	19.772	35.951	Surface	7	0.0799048
8	19.772	35.951	Surface	8	0.0467619
8	19.772	35.951	Surface	10	0.0413333
7	21.372	34.673	DCM	1	0.000647938
7	21.372	34.673	DCM	2	0.0828435
7	21.372	34.673	DCM	3	0.000879345
7	21.372	34.673	DCM	4	0.327301
7	21.372	34.673	DCM	5	0.0120794
7	21.372	34.673	DCM	6	0.0200398
7	21.372	34.673	DCM	7	0.0198547
7	21.372	34.673	DCM	8	0.14537
7	21.372	34.673	DCM	10	0.0679872
7	21.372	34.673	Meso	1	0.000779644
7	21.372	34.673	Meso	2	0.0303097
7	21.372	34.673	Meso	3	0.00347296
7	21.372	34.673	Meso	4	0.210014
7	21.372	34.673	Meso	5	0.322655
7	21.372	34.673	Meso	6	0.0113103
7	21.372	34.673	Meso	7	0.00445447
7	21.372	34.673	Meso	8	0
7	21.372	34.673	Meso	10	0.00939796
7	21.372	34.673	Surface	1	0.00333395
7	21.372	34.673	Surface	2	0.223992
7	21.372	34.673	Surface	3	0.0220411
7	21.372	34.673	Surface	4	0.00845836
7	21.372	34.673	Surface	5	0
7	21.372	34.673	Surface	6	0.0155584
7	21.372	34.673	Surface	7	0.0485275
7	21.372	34.673	Surface	8	0.0292647
7	21.372	34.673	Surface	10	0.0207446
7	21.373	34.673	Meso	1	0.00924199
7	21.373	34.673	Meso	2	0
7	21.373	34.673	Meso	3	0.00413458
7	21.373	34.673	Meso	4	0
7	21.373	34.673	Meso	5	0.382084
7	21.373	34.673	Meso	6	0
7	21.373	34.673	Meso	7	0.000810701
7	21.373	34.673	Meso	8	0
7	21.373	34.673	Meso	10	0
6	23.208	34.073	DCM	1	0
6	23.208	34.073	DCM	2	0.0252162
6	23.208	34.073	DCM	3	0
6	23.208	34.073	DCM	4	0.413851
6	23.208	34.073	DCM	5	0.103408
6	23.208	34.073	DCM	6	0.0111184
6	23.208	34.073	DCM	7	0.00559552
6	23.208	34.073	DCM	8	0.00479616
6	23.208	34.073	DCM	10	0.030303
6	23.208	34.073	Meso	1	0.00487281
6	23.208	34.073	Meso	2	0.0332149
6	23.208	34.073	Meso	3	0.00690421
6	23.208	34.073	Meso	4	0.00726079
6	23.208	34.073	Meso	5	0.467666
6	23.208	34.073	Meso	6	0
6	23.208	34.073	Meso	7	0.0107488
6	23.208	34.073	Meso	8	0
6	23.208	34.073	Meso	10	0.000397852
6	23.208	34.073	Surface	1	0.00305381
6	23.208	34.073	Surface	2	0.181165
6	23.208	34.073	Surface	3	0.0149389
6	23.208	34.073	Surface	4	0.0155992
6	23.208	34.073	Surface	5	0.000825355
6	23.208	34.073	Surface	6	0.0240178
6	23.208	34.073	Surface	7	0.0720535
6	23.208	34.073	Surface	8	0.0630571
6	23.208	34.073	Surface	10	0.0427534
5	25.231	34.073	DCM	1	0
5	25.231	34.073	DCM	2	0.0457215
5	25.231	34.073	DCM	3	0
5	25.231	34.073	DCM	4	0.614337
5	25.231	34.073	DCM	5	0.00981177
5	25.231	34.073	DCM	6	0.00540649
5	25.231	34.073	DCM	7	0.0071419
5	25.231	34.073	DCM	8	0.0947804
5	25.231	34.073	DCM	10	0.030036
5	25.231	34.073	Meso	1	0.00392889
5	25.231	34.073	Meso	2	0.0287048
5	25.231	34.073	Meso	3	0.00465325
5	25.231	34.073	Meso	4	0.151952
5	25.231	34.073	Meso	5	0.274123
5	25.231	34.073	Meso	6	0.00555734
5	25.231	34.073	Meso	7	0.00410211
5	25.231	34.073	Meso	8	0.00285445
5	25.231	34.073	Meso	10	0.0197728
5	25.231	34.073	Surface	1	0.00227367
5	25.231	34.073	Surface	2	0.230012
5	25.231	34.073	Surface	3	0.0195122
5	25.231	34.073	Surface	4	0.0107896
5	25.231	34.073	Surface	5	0.000537412
5	25.231	34.073	Surface	6	0.0174866
5	25.231	34.073	Surface	7	0.0469202
5	25.231	34.073	Surface	8	0.0563456
5	25.231	34.073	Surface	10	0.0332782
4	27.226	34.073	DCM	1	0
4	27.226	34.073	DCM	2	0.0585342
4	27.226	34.073	DCM	3	0
4	27.226	34.073	DCM	4	0.435024
4	27.226	34.073	DCM	5	0
4	27.226	34.073	DCM	6	0.0121917
4	27.226	34.073	DCM	7	0.0188418
4	27.226	34.073	DCM	8	0.181699
4	27.226	34.073	DCM	10	0.028609
4	27.226	34.073	Meso	1	0.000149306
4	27.226	34.073	Meso	2	0.0424604
4	27.226	34.073	Meso	3	0.00542505
4	27.226	34.073	Meso	4	0.202308
4	27.226	34.073	Meso	5	0.275465
4	27.226	34.073	Meso	6	0.00749017
4	27.226	34.073	Meso	7	0.00649805
4	27.226	34.073	Meso	8	0.00686806
4	27.226	34.073	Meso	10	0.0303837
4	27.226	34.073	Surface	1	0.000276778
4	27.226	34.073	Surface	2	0.259095
4	27.226	34.073	Surface	3	0.0139004
4	27.226	34.073	Surface	4	0.0137774
4	27.226	34.073	Surface	5	0.000461297
4	27.226	34.073	Surface	6	0.0183596
4	27.226	34.073	Surface	7	0.0440693
4	27.226	34.073	Surface	8	0.0869699
4	27.226	34.073	Surface	10	0.0333979
3	29.344	33.666	DCM	1	0.00019558
3	29.344	33.666	DCM	2	0.195873
3	29.344	33.666	DCM	3	0.00244475
3	29.344	33.666	DCM	4	0.093585
3	29.344	33.666	DCM	5	0.0254254
3	29.344	33.666	DCM	6	0.0159398
3	29.344	33.666	DCM	7	0.0244475
3	29.344	33.666	DCM	8	0.225308
3	29.344	33.666	DCM	10	0.0393116
3	29.344	33.666	Meso	1	0.00153878
3	29.344	33.666	Meso	2	0.0438101
3	29.344	33.666	Meso	3	0.0044594
3	29.344	33.666	Meso	4	0.19119
3	29.344	33.666	Meso	5	0.334207
3	29.344	33.666	Meso	6	0.00413481
3	29.344	33.666	Meso	7	0.011261
3	29.344	33.666	Meso	8	0.0101001
3	29.344	33.666	Meso	10	0.0107945
3	29.344	33.666	Surface	1	0
3	29.344	33.666	Surface	2	0.288542
3	29.344	33.666	Surface	3	0.0176591
3	29.344	33.666	Surface	4	0.0437782
3	29.344	33.666	Surface	5	0.00673511
3	29.344	33.666	Surface	6	0.0125667
3	29.344	33.666	Surface	7	0.0680903
3	29.344	33.666	Surface	8	0.0360575
3	29.344	33.666	Surface	10	0.0122382
1	33.514	34.073	DCM	1	0
1	33.514	34.073	DCM	2	0.168609
1	33.514	34.073	DCM	3	0.00586825
1	33.514	34.073	DCM	4	0.200017
1	33.514	34.073	DCM	5	0.0159517
1	33.514	34.073	DCM	6	0.0137201
1	33.514	34.073	DCM	7	0.0269444
1	33.514	34.073	DCM	8	0.151665
1	33.514	34.073	DCM	10	0.0373585
1	33.514	34.073	Meso	1	0.00917097
1	33.514	34.073	Meso	2	0.0346099
1	33.514	34.073	Meso	3	0.00443332
1	33.514	34.073	Meso	4	0.021581
1	33.514	34.073	Meso	5	0.32009
1	33.514	34.073	Meso	6	0.00202128
1	33.514	34.073	Meso	7	0.0246971
1	33.514	34.073	Meso	8	0.0347739
1	33.514	34.073	Meso	10	0.00404255
1	33.514	34.073	Surface	1	0.00477446
1	33.514	34.073	Surface	2	0.174517
1	33.514	34.073	Surface	3	0.0132545
1	33.514	34.073	Surface	4	0.0476733
1	33.514	34.073	Surface	5	0.0444666
1	33.514	34.073	Surface	6	0.00962018
1	33.514	34.073	Surface	7	0.0583624
1	33.514	34.073	Surface	8	0.048671
1	33.514	34.073	Surface	10	0.0312834

## Sheet: Figure 5ab
Figure 5 a-b	Abundance of network modules in SPOT timeseries
Date	Depth_Grp	Size_Fraction	Module	Rel. Abundance	POI	Strength
2005-01-19	150m	1-80 µm	1	0.000497337	0.6	Weak
2005-01-19	150m	1-80 µm	2	0.0111459	0.6	Weak
2005-01-19	150m	1-80 µm	3	0.0111911	0.6	Weak
2005-01-19	150m	1-80 µm	4	0.0556173	0.6	Weak
2005-01-19	150m	1-80 µm	5	0.177793	0.6	Weak
2005-01-19	150m	1-80 µm	6	0.088127	0.6	Weak
2005-01-19	150m	1-80 µm	7	0.00135834	0.6	Weak
2005-01-19	150m	1-80 µm	8	7.66647e-05	0.6	Weak
2005-01-19	150m	1-80 µm	10	0	0.6	Weak
2005-01-19	DCM	1-80 µm	1	0.000691174	0.6	Weak
2005-01-19	DCM	1-80 µm	2	0.0159748	0.6	Weak
2005-01-19	DCM	1-80 µm	3	0.0120671	0.6	Weak
2005-01-19	DCM	1-80 µm	4	0.0113281	0.6	Weak
2005-01-19	DCM	1-80 µm	5	0.000122676	0.6	Weak
2005-01-19	DCM	1-80 µm	6	0.317805	0.6	Weak
2005-01-19	DCM	1-80 µm	7	4.78735e-05	0.6	Weak
2005-01-19	DCM	1-80 µm	8	0.0285356	0.6	Weak
2005-01-19	DCM	1-80 µm	10	0	0.6	Weak
2005-01-19	Surface	1-80 µm	1	0.000124186	0.6	Weak
2005-01-19	Surface	1-80 µm	2	0.0141027	0.6	Weak
2005-01-19	Surface	1-80 µm	3	0.00774496	0.6	Weak
2005-01-19	Surface	1-80 µm	4	0.00951083	0.6	Weak
2005-01-19	Surface	1-80 µm	5	2.72603e-05	0.6	Weak
2005-01-19	Surface	1-80 µm	6	0.336035	0.6	Weak
2005-01-19	Surface	1-80 µm	7	9.08678e-05	0.6	Weak
2005-01-19	Surface	1-80 µm	8	0.0226806	0.6	Weak
2005-01-19	Surface	1-80 µm	10	-5.55112e-17	0.6	Weak
2005-01-19	Surface	0.2-1 µm	1	0	0.6	Weak
2005-01-19	Surface	0.2-1 µm	2	0.0145363	0.6	Weak
2005-01-19	Surface	0.2-1 µm	3	0	0.6	Weak
2005-01-19	Surface	0.2-1 µm	4	0.00680762	0.6	Weak
2005-01-19	Surface	0.2-1 µm	5	0	0.6	Weak
2005-01-19	Surface	0.2-1 µm	6	0.379665	0.6	Weak
2005-01-19	Surface	0.2-1 µm	7	0	0.6	Weak
2005-01-19	Surface	0.2-1 µm	8	0.0113327	0.6	Weak
2005-01-19	Surface	0.2-1 µm	10	0	0.6	Weak
2005-02-16	150m	1-80 µm	1	0.00270173	0.6	Weak
2005-02-16	150m	1-80 µm	2	0.00899342	0.6	Weak
2005-02-16	150m	1-80 µm	3	0.0132357	0.6	Weak
2005-02-16	150m	1-80 µm	4	0.0406462	0.6	Weak
2005-02-16	150m	1-80 µm	5	0.177972	0.6	Weak
2005-02-16	150m	1-80 µm	6	0.0656002	0.6	Weak
2005-02-16	150m	1-80 µm	7	0.000346968	0.6	Weak
2005-02-16	150m	1-80 µm	8	0	0.6	Weak
2005-02-16	150m	1-80 µm	10	0	0.6	Weak
2005-02-16	500m	0.2-1 µm	1	0.000683839	0.6	Weak
2005-02-16	500m	0.2-1 µm	2	0.0138591	0.6	Weak
2005-02-16	500m	0.2-1 µm	3	0.00524276	0.6	Weak
2005-02-16	500m	0.2-1 µm	4	0.00314566	0.6	Weak
2005-02-16	500m	0.2-1 µm	5	0.402507	0.6	Weak
2005-02-16	500m	0.2-1 µm	6	0.00620014	0.6	Weak
2005-02-16	500m	0.2-1 µm	7	0	0.6	Weak
2005-02-16	500m	0.2-1 µm	8	0	0.6	Weak
2005-02-16	500m	0.2-1 µm	10	5.55112e-17	0.6	Weak
2005-02-16	890m	1-80 µm	1	0	0.6	Weak
2005-02-16	890m	1-80 µm	2	0.0148649	0.6	Weak
2005-02-16	890m	1-80 µm	3	0	0.6	Weak
2005-02-16	890m	1-80 µm	4	0.00324324	0.6	Weak
2005-02-16	890m	1-80 µm	5	0.129189	0.6	Weak
2005-02-16	890m	1-80 µm	6	0.067027	0.6	Weak
2005-02-16	890m	1-80 µm	7	0	0.6	Weak
2005-02-16	890m	1-80 µm	8	0	0.6	Weak
2005-02-16	890m	1-80 µm	10	2.77556e-17	0.6	Weak
2005-02-16	890m	0.2-1 µm	1	0.000361356	0.6	Weak
2005-02-16	890m	0.2-1 µm	2	0.00492992	0.6	Weak
2005-02-16	890m	0.2-1 µm	3	0	0.6	Weak
2005-02-16	890m	0.2-1 µm	4	0.00389748	0.6	Weak
2005-02-16	890m	0.2-1 µm	5	0.186485	0.6	Weak
2005-02-16	890m	0.2-1 µm	6	0.0313863	0.6	Weak
2005-02-16	890m	0.2-1 µm	7	0	0.6	Weak
2005-02-16	890m	0.2-1 µm	8	0	0.6	Weak
2005-02-16	890m	0.2-1 µm	10	-2.77556e-17	0.6	Weak
2005-02-16	Surface	1-80 µm	1	0.000213639	0.6	Weak
2005-02-16	Surface	1-80 µm	2	0.0158232	0.6	Weak
2005-02-16	Surface	1-80 µm	3	0.0100882	0.6	Weak
2005-02-16	Surface	1-80 µm	4	0.0111897	0.6	Weak
2005-02-16	Surface	1-80 µm	5	3.05199e-05	0.6	Weak
2005-02-16	Surface	1-80 µm	6	0.345601	0.6	Weak
2005-02-16	Surface	1-80 µm	7	7.76869e-05	0.6	Weak
2005-02-16	Surface	1-80 µm	8	0.0242827	0.6	Weak
2005-02-16	Surface	1-80 µm	10	0	0.6	Weak
2005-03-16	150m	1-80 µm	1	0.0188693	0.4	NA
2005-03-16	150m	1-80 µm	2	0.00791955	0.4	NA
2005-03-16	150m	1-80 µm	3	0.0138336	0.4	NA
2005-03-16	150m	1-80 µm	4	0.0337422	0.4	NA
2005-03-16	150m	1-80 µm	5	0.162212	0.4	NA
2005-03-16	150m	1-80 µm	6	0.0634296	0.4	NA
2005-03-16	150m	1-80 µm	7	0	0.4	NA
2005-03-16	150m	1-80 µm	8	0.000131748	0.4	NA
2005-03-16	150m	1-80 µm	10	-5.55112e-17	0.4	NA
2005-03-16	150m	0.2-1 µm	1	0	0.4	NA
2005-03-16	150m	0.2-1 µm	2	0.015635	0.4	NA
2005-03-16	150m	0.2-1 µm	3	0.00355467	0.4	NA
2005-03-16	150m	0.2-1 µm	4	0.0490711	0.4	NA
2005-03-16	150m	0.2-1 µm	5	0.334555	0.4	NA
2005-03-16	150m	0.2-1 µm	6	0.0557361	0.4	NA
2005-03-16	150m	0.2-1 µm	7	0	0.4	NA
2005-03-16	150m	0.2-1 µm	8	0	0.4	NA
2005-03-16	150m	0.2-1 µm	10	0	0.4	NA
2005-03-16	500m	0.2-1 µm	1	0.000754594	0.4	NA
2005-03-16	500m	0.2-1 µm	2	0.0133991	0.4	NA
2005-03-16	500m	0.2-1 µm	3	0.00577162	0.4	NA
2005-03-16	500m	0.2-1 µm	4	0.00597557	0.4	NA
2005-03-16	500m	0.2-1 µm	5	0.371056	0.4	NA
2005-03-16	500m	0.2-1 µm	6	0.00713805	0.4	NA
2005-03-16	500m	0.2-1 µm	7	0.00167234	0.4	NA
2005-03-16	500m	0.2-1 µm	8	0	0.4	NA
2005-03-16	500m	0.2-1 µm	10	0	0.4	NA
2005-03-16	890m	0.2-1 µm	1	0.000972876	0.4	NA
2005-03-16	890m	0.2-1 µm	2	0.00478655	0.4	NA
2005-03-16	890m	0.2-1 µm	3	0	0.4	NA
2005-03-16	890m	0.2-1 µm	4	0.004125	0.4	NA
2005-03-16	890m	0.2-1 µm	5	0.187726	0.4	NA
2005-03-16	890m	0.2-1 µm	6	0.0315601	0.4	NA
2005-03-16	890m	0.2-1 µm	7	0	0.4	NA
2005-03-16	890m	0.2-1 µm	8	0	0.4	NA
2005-03-16	890m	0.2-1 µm	10	0	0.4	NA
2005-03-16	DCM	1-80 µm	1	0.000770015	0.4	NA
2005-03-16	DCM	1-80 µm	2	0.01016	0.4	NA
2005-03-16	DCM	1-80 µm	3	0.00124451	0.4	NA
2005-03-16	DCM	1-80 µm	4	0.0102891	0.4	NA
2005-03-16	DCM	1-80 µm	5	3.3298e-05	0.4	NA
2005-03-16	DCM	1-80 µm	6	0.337188	0.4	NA
2005-03-16	DCM	1-80 µm	7	0.000154003	0.4	NA
2005-03-16	DCM	1-80 µm	8	0.00441614	0.4	NA
2005-03-16	DCM	1-80 µm	10	0	0.4	NA
2005-03-16	DCM	0.2-1 µm	1	0	0.4	NA
2005-03-16	DCM	0.2-1 µm	2	0.00717056	0.4	NA
2005-03-16	DCM	0.2-1 µm	3	0	0.4	NA
2005-03-16	DCM	0.2-1 µm	4	0.0190672	0.4	NA
2005-03-16	DCM	0.2-1 µm	5	0	0.4	NA
2005-03-16	DCM	0.2-1 µm	6	0.43434	0.4	NA
2005-03-16	DCM	0.2-1 µm	7	0	0.4	NA
2005-03-16	DCM	0.2-1 µm	8	0.00563867	0.4	NA
2005-03-16	DCM	0.2-1 µm	10	-1.11022e-16	0.4	NA
2005-03-16	Surface	0.2-1 µm	1	0	0.4	NA
2005-03-16	Surface	0.2-1 µm	2	0.00415507	0.4	NA
2005-03-16	Surface	0.2-1 µm	3	0.00252731	0.4	NA
2005-03-16	Surface	0.2-1 µm	4	0.00646819	0.4	NA
2005-03-16	Surface	0.2-1 µm	5	0	0.4	NA
2005-03-16	Surface	0.2-1 µm	6	0.448619	0.4	NA
2005-03-16	Surface	0.2-1 µm	7	0	0.4	NA
2005-03-16	Surface	0.2-1 µm	8	0.0149925	0.4	NA
2005-03-16	Surface	0.2-1 µm	10	1.11022e-16	0.4	NA
2005-04-20	150m	1-80 µm	1	0.000348418	0.4	NA
2005-04-20	150m	1-80 µm	2	0.00707876	0.4	NA
2005-04-20	150m	1-80 µm	3	0.00769708	0.4	NA
2005-04-20	150m	1-80 µm	4	0.0315784	0.4	NA
2005-04-20	150m	1-80 µm	5	0.176616	0.4	NA
2005-04-20	150m	1-80 µm	6	0.0499145	0.4	NA
2005-04-20	150m	1-80 µm	7	9.32385e-05	0.4	NA
2005-04-20	150m	1-80 µm	8	0	0.4	NA
2005-04-20	150m	1-80 µm	10	0	0.4	NA
2005-04-20	150m	0.2-1 µm	1	0	0.4	NA
2005-04-20	150m	0.2-1 µm	2	0.020721	0.4	NA
2005-04-20	150m	0.2-1 µm	3	0	0.4	NA
2005-04-20	150m	0.2-1 µm	4	0.0434179	0.4	NA
2005-04-20	150m	0.2-1 µm	5	0.334579	0.4	NA
2005-04-20	150m	0.2-1 µm	6	0.0528171	0.4	NA
2005-04-20	150m	0.2-1 µm	7	0	0.4	NA
2005-04-20	150m	0.2-1 µm	8	0	0.4	NA
2005-04-20	150m	0.2-1 µm	10	0	0.4	NA
2005-04-20	500m	1-80 µm	1	0.000709493	0.4	NA
2005-04-20	500m	1-80 µm	2	0.0104691	0.4	NA
2005-04-20	500m	1-80 µm	3	0.00784693	0.4	NA
2005-04-20	500m	1-80 µm	4	0.0042962	0.4	NA
2005-04-20	500m	1-80 µm	5	0.152119	0.4	NA
2005-04-20	500m	1-80 µm	6	0.0339478	0.4	NA
2005-04-20	500m	1-80 µm	7	0.000170017	0.4	NA
2005-04-20	500m	1-80 µm	8	0	0.4	NA
2005-04-20	500m	1-80 µm	10	2.77556e-17	0.4	NA
2005-04-20	500m	0.2-1 µm	1	0	0.4	NA
2005-04-20	500m	0.2-1 µm	2	0.0158953	0.4	NA
2005-04-20	500m	0.2-1 µm	3	0.00647067	0.4	NA
2005-04-20	500m	0.2-1 µm	4	0	0.4	NA
2005-04-20	500m	0.2-1 µm	5	0.383458	0.4	NA
2005-04-20	500m	0.2-1 µm	6	0.0112533	0.4	NA
2005-04-20	500m	0.2-1 µm	7	0	0.4	NA
2005-04-20	500m	0.2-1 µm	8	0	0.4	NA
2005-04-20	500m	0.2-1 µm	10	0	0.4	NA
2005-04-20	890m	1-80 µm	1	0.000164619	0.4	NA
2005-04-20	890m	1-80 µm	2	0.00465119	0.4	NA
2005-04-20	890m	1-80 µm	3	0.00296873	0.4	NA
2005-04-20	890m	1-80 µm	4	0.0037695	0.4	NA
2005-04-20	890m	1-80 µm	5	0.0773431	0.4	NA
2005-04-20	890m	1-80 µm	6	0.072784	0.4	NA
2005-04-20	890m	1-80 µm	7	0.00018415	0.4	NA
2005-04-20	890m	1-80 µm	8	0	0.4	NA
2005-04-20	890m	1-80 µm	10	2.77556e-17	0.4	NA
2005-04-20	DCM	1-80 µm	1	0.000187935	0.4	NA
2005-04-20	DCM	1-80 µm	2	0.000857962	0.4	NA
2005-04-20	DCM	1-80 µm	3	0.000412639	0.4	NA
2005-04-20	DCM	1-80 µm	4	0.00095193	0.4	NA
2005-04-20	DCM	1-80 µm	5	0.000310501	0.4	NA
2005-04-20	DCM	1-80 µm	6	0.356651	0.4	NA
2005-04-20	DCM	1-80 µm	7	0.000167507	0.4	NA
2005-04-20	DCM	1-80 µm	8	0.000142994	0.4	NA
2005-04-20	DCM	1-80 µm	10	5.55112e-17	0.4	NA
2005-04-20	DCM	0.2-1 µm	1	0	0.4	NA
2005-04-20	DCM	0.2-1 µm	2	0	0.4	NA
2005-04-20	DCM	0.2-1 µm	3	0	0.4	NA
2005-04-20	DCM	0.2-1 µm	4	0.00191579	0.4	NA
2005-04-20	DCM	0.2-1 µm	5	0	0.4	NA
2005-04-20	DCM	0.2-1 µm	6	0.583899	0.4	NA
2005-04-20	DCM	0.2-1 µm	7	0	0.4	NA
2005-04-20	DCM	0.2-1 µm	8	0	0.4	NA
2005-04-20	DCM	0.2-1 µm	10	0	0.4	NA
2005-04-20	Surface	1-80 µm	1	0	0.4	NA
2005-04-20	Surface	1-80 µm	2	0.000318028	0.4	NA
2005-04-20	Surface	1-80 µm	3	0	0.4	NA
2005-04-20	Surface	1-80 µm	4	7.81121e-05	0.4	NA
2005-04-20	Surface	1-80 µm	5	4.74252e-05	0.4	NA
2005-04-20	Surface	1-80 µm	6	0.20654	0.4	NA
2005-04-20	Surface	1-80 µm	7	3.06869e-05	0.4	NA
2005-04-20	Surface	1-80 µm	8	0.00020365	0.4	NA
2005-04-20	Surface	1-80 µm	10	2.77556e-17	0.4	NA
2005-04-20	Surface	0.2-1 µm	1	0	0.4	NA
2005-04-20	Surface	0.2-1 µm	2	0	0.4	NA
2005-04-20	Surface	0.2-1 µm	3	0	0.4	NA
2005-04-20	Surface	0.2-1 µm	4	0	0.4	NA
2005-04-20	Surface	0.2-1 µm	5	0	0.4	NA
2005-04-20	Surface	0.2-1 µm	6	0.271076	0.4	NA
2005-04-20	Surface	0.2-1 µm	7	0	0.4	NA
2005-04-20	Surface	0.2-1 µm	8	0	0.4	NA
2005-04-20	Surface	0.2-1 µm	10	0	0.4	NA
2005-05-04	150m	1-80 µm	1	0.00222078	0.3	NA
2005-05-04	150m	1-80 µm	2	0.0134635	0.3	NA
2005-05-04	150m	1-80 µm	3	0.011474	0.3	NA
2005-05-04	150m	1-80 µm	4	0.0293328	0.3	NA
2005-05-04	150m	1-80 µm	5	0.154113	0.3	NA
2005-05-04	150m	1-80 µm	6	0.0516795	0.3	NA
2005-05-04	150m	1-80 µm	7	0.000717128	0.3	NA
2005-05-04	150m	1-80 µm	8	0.00416397	0.3	NA
2005-05-04	150m	1-80 µm	10	0	0.3	NA
2005-05-04	150m	0.2-1 µm	1	0	0.3	NA
2005-05-04	150m	0.2-1 µm	2	0.0106942	0.3	NA
2005-05-04	150m	0.2-1 µm	3	0.00497674	0.3	NA
2005-05-04	150m	0.2-1 µm	4	0.0443971	0.3	NA
2005-05-04	150m	0.2-1 µm	5	0.400546	0.3	NA
2005-05-04	150m	0.2-1 µm	6	0.0442814	0.3	NA
2005-05-04	150m	0.2-1 µm	7	0	0.3	NA
2005-05-04	150m	0.2-1 µm	8	0	0.3	NA
2005-05-04	150m	0.2-1 µm	10	0	0.3	NA
2005-05-04	500m	1-80 µm	1	0.00488007	0.3	NA
2005-05-04	500m	1-80 µm	2	0.0110633	0.3	NA
2005-05-04	500m	1-80 µm	3	0.00711309	0.3	NA
2005-05-04	500m	1-80 µm	4	0.00562667	0.3	NA
2005-05-04	500m	1-80 µm	5	0.14516	0.3	NA
2005-05-04	500m	1-80 µm	6	0.0404591	0.3	NA
2005-05-04	500m	1-80 µm	7	0.00118099	0.3	NA
2005-05-04	500m	1-80 µm	8	0	0.3	NA
2005-05-04	500m	1-80 µm	10	0	0.3	NA
2005-05-04	890m	1-80 µm	1	0.00174729	0.3	NA
2005-05-04	890m	1-80 µm	2	0.0033524	0.3	NA
2005-05-04	890m	1-80 µm	3	0.00429901	0.3	NA
2005-05-04	890m	1-80 µm	4	0.00526058	0.3	NA
2005-05-04	890m	1-80 µm	5	0.0712984	0.3	NA
2005-05-04	890m	1-80 µm	6	0.0854563	0.3	NA
2005-05-04	890m	1-80 µm	7	0.011232	0.3	NA
2005-05-04	890m	1-80 µm	8	0	0.3	NA
2005-05-04	890m	1-80 µm	10	0	0.3	NA
2005-05-04	890m	0.2-1 µm	1	0	0.3	NA
2005-05-04	890m	0.2-1 µm	2	0.00519961	0.3	NA
2005-05-04	890m	0.2-1 µm	3	0.00143076	0.3	NA
2005-05-04	890m	0.2-1 µm	4	0.00275684	0.3	NA
2005-05-04	890m	0.2-1 µm	5	0.166213	0.3	NA
2005-05-04	890m	0.2-1 µm	6	0.064524	0.3	NA
2005-05-04	890m	0.2-1 µm	7	0	0.3	NA
2005-05-04	890m	0.2-1 µm	8	0	0.3	NA
2005-05-04	890m	0.2-1 µm	10	0	0.3	NA
2005-05-04	DCM	1-80 µm	1	0.000729274	0.3	NA
2005-05-04	DCM	1-80 µm	2	0.00442907	0.3	NA
2005-05-04	DCM	1-80 µm	3	0.0020222	0.3	NA
2005-05-04	DCM	1-80 µm	4	0.00977173	0.3	NA
2005-05-04	DCM	1-80 µm	5	0.0110139	0.3	NA
2005-05-04	DCM	1-80 µm	6	0.465042	0.3	NA
2005-05-04	DCM	1-80 µm	7	0.00062242	0.3	NA
2005-05-04	DCM	1-80 µm	8	0.000245763	0.3	NA
2005-05-04	DCM	1-80 µm	10	-1.11022e-16	0.3	NA
2005-05-04	DCM	0.2-1 µm	1	0	0.3	NA
2005-05-04	DCM	0.2-1 µm	2	0.00237427	0.3	NA
2005-05-04	DCM	0.2-1 µm	3	0.00129506	0.3	NA
2005-05-04	DCM	0.2-1 µm	4	0.020354	0.3	NA
2005-05-04	DCM	0.2-1 µm	5	0.00157565	0.3	NA
2005-05-04	DCM	0.2-1 µm	6	0.498468	0.3	NA
2005-05-04	DCM	0.2-1 µm	7	0	0.3	NA
2005-05-04	DCM	0.2-1 µm	8	0	0.3	NA
2005-05-04	DCM	0.2-1 µm	10	0	0.3	NA
2005-05-04	Surface	1-80 µm	1	0.00155758	0.3	NA
2005-05-04	Surface	1-80 µm	2	0.00494703	0.3	NA
2005-05-04	Surface	1-80 µm	3	0.0286389	0.3	NA
2005-05-04	Surface	1-80 µm	4	0.00252249	0.3	NA
2005-05-04	Surface	1-80 µm	5	0.000112655	0.3	NA
2005-05-04	Surface	1-80 µm	6	0.580683	0.3	NA
2005-05-04	Surface	1-80 µm	7	0.00190534	0.3	NA
2005-05-04	Surface	1-80 µm	8	0.00343843	0.3	NA
2005-05-04	Surface	1-80 µm	10	0	0.3	NA
2005-05-04	Surface	0.2-1 µm	1	0	0.3	NA
2005-05-04	Surface	0.2-1 µm	2	0.00551898	0.3	NA
2005-05-04	Surface	0.2-1 µm	3	0.0150276	0.3	NA
2005-05-04	Surface	0.2-1 µm	4	0.00505353	0.3	NA
2005-05-04	Surface	0.2-1 µm	5	0	0.3	NA
2005-05-04	Surface	0.2-1 µm	6	0.594853	0.3	NA
2005-05-04	Surface	0.2-1 µm	7	0	0.3	NA
2005-05-04	Surface	0.2-1 µm	8	0.00671587	0.3	NA
2005-05-04	Surface	0.2-1 µm	10	0	0.3	NA
2005-05-05	150m	1-80 µm	1	0.00268795	0.3	NA
2005-05-05	150m	1-80 µm	2	0.00604978	0.3	NA
2005-05-05	150m	1-80 µm	3	0.0107972	0.3	NA
2005-05-05	150m	1-80 µm	4	0.0227453	0.3	NA
2005-05-05	150m	1-80 µm	5	0.140856	0.3	NA
2005-05-05	150m	1-80 µm	6	0.0378736	0.3	NA
2005-05-05	150m	1-80 µm	7	0.258808	0.3	NA
2005-05-05	150m	1-80 µm	8	0	0.3	NA
2005-05-05	150m	1-80 µm	10	0	0.3	NA
2005-05-05	890m	1-80 µm	1	0.00157295	0.3	NA
2005-05-05	890m	1-80 µm	2	0.0020229	0.3	NA
2005-05-05	890m	1-80 µm	3	0.00334671	0.3	NA
2005-05-05	890m	1-80 µm	4	0.00226832	0.3	NA
2005-05-05	890m	1-80 µm	5	0.0370295	0.3	NA
2005-05-05	890m	1-80 µm	6	0.0833962	0.3	NA
2005-05-05	890m	1-80 µm	7	0.140383	0.3	NA
2005-05-05	890m	1-80 µm	8	0.000133868	0.3	NA
2005-05-05	890m	1-80 µm	10	0	0.3	NA
2005-05-05	DCM	1-80 µm	1	0.000430101	0.3	NA
2005-05-05	DCM	1-80 µm	2	0.00754331	0.3	NA
2005-05-05	DCM	1-80 µm	3	0.00482302	0.3	NA
2005-05-05	DCM	1-80 µm	4	0.0283683	0.3	NA
2005-05-05	DCM	1-80 µm	5	0.0052862	0.3	NA
2005-05-05	DCM	1-80 µm	6	0.42941	0.3	NA
2005-05-05	DCM	1-80 µm	7	0.000308791	0.3	NA
2005-05-05	DCM	1-80 µm	8	8.45498e-05	0.3	NA
2005-05-05	DCM	1-80 µm	10	0	0.3	NA
2005-05-05	Surface	1-80 µm	1	0.000351018	0.3	NA
2005-05-05	Surface	1-80 µm	2	0.0045689	0.3	NA
2005-05-05	Surface	1-80 µm	3	0.0299385	0.3	NA
2005-05-05	Surface	1-80 µm	4	0.0041273	0.3	NA
2005-05-05	Surface	1-80 µm	5	0.000492558	0.3	NA
2005-05-05	Surface	1-80 µm	6	0.568406	0.3	NA
2005-05-05	Surface	1-80 µm	7	0.0146918	0.3	NA
2005-05-05	Surface	1-80 µm	8	0.00299498	0.3	NA
2005-05-05	Surface	1-80 µm	10	0	0.3	NA
2005-05-11	150m	1-80 µm	1	0.0137971	0.3	NA
2005-05-11	150m	1-80 µm	2	0.0085415	0.3	NA
2005-05-11	150m	1-80 µm	3	0.0196492	0.3	NA
2005-05-11	150m	1-80 µm	4	0.0210413	0.3	NA
2005-05-11	150m	1-80 µm	5	0.182099	0.3	NA
2005-05-11	150m	1-80 µm	6	0.0321017	0.3	NA
2005-05-11	150m	1-80 µm	7	0.0338346	0.3	NA
2005-05-11	150m	1-80 µm	8	0	0.3	NA
2005-05-11	150m	1-80 µm	10	0	0.3	NA
2005-05-11	500m	1-80 µm	1	0.117026	0.3	NA
2005-05-11	500m	1-80 µm	2	0.00614967	0.3	NA
2005-05-11	500m	1-80 µm	3	0.00559061	0.3	NA
2005-05-11	500m	1-80 µm	4	0.00174564	0.3	NA
2005-05-11	500m	1-80 µm	5	0.0969172	0.3	NA
2005-05-11	500m	1-80 µm	6	0.0204399	0.3	NA
2005-05-11	500m	1-80 µm	7	0.0049745	0.3	NA
2005-05-11	500m	1-80 µm	8	0	0.3	NA
2005-05-11	500m	1-80 µm	10	0	0.3	NA
2005-05-11	500m	0.2-1 µm	1	0.00601785	0.3	NA
2005-05-11	500m	0.2-1 µm	2	0.0144221	0.3	NA
2005-05-11	500m	0.2-1 µm	3	0.00539531	0.3	NA
2005-05-11	500m	0.2-1 µm	4	0.00809297	0.3	NA
2005-05-11	500m	0.2-1 µm	5	0.319983	0.3	NA
2005-05-11	500m	0.2-1 µm	6	0.0173272	0.3	NA
2005-05-11	500m	0.2-1 µm	7	0.00114132	0.3	NA
2005-05-11	500m	0.2-1 µm	8	0	0.3	NA
2005-05-11	500m	0.2-1 µm	10	0	0.3	NA
2005-05-11	890m	0.2-1 µm	1	0.0019046	0.3	NA
2005-05-11	890m	0.2-1 µm	2	0.00505134	0.3	NA
2005-05-11	890m	0.2-1 µm	3	0.000662471	0.3	NA
2005-05-11	890m	0.2-1 µm	4	0.000828089	0.3	NA
2005-05-11	890m	0.2-1 µm	5	0.106244	0.3	NA
2005-05-11	890m	0.2-1 µm	6	0.06368	0.3	NA
2005-05-11	890m	0.2-1 µm	7	0.00380921	0.3	NA
2005-05-11	890m	0.2-1 µm	8	0	0.3	NA
2005-05-11	890m	0.2-1 µm	10	-2.77556e-17	0.3	NA
2005-05-11	DCM	1-80 µm	1	0.0109281	0.3	NA
2005-05-11	DCM	1-80 µm	2	0.00172584	0.3	NA
2005-05-11	DCM	1-80 µm	3	0.00248995	0.3	NA
2005-05-11	DCM	1-80 µm	4	0.005856	0.3	NA
2005-05-11	DCM	1-80 µm	5	0.00276662	0.3	NA
2005-05-11	DCM	1-80 µm	6	0.351117	0.3	NA
2005-05-11	DCM	1-80 µm	7	0.0043146	0.3	NA
2005-05-11	DCM	1-80 µm	8	0.000243726	0.3	NA
2005-05-11	DCM	1-80 µm	10	0	0.3	NA
2005-05-11	Surface	1-80 µm	1	0.00183057	0.3	NA
2005-05-11	Surface	1-80 µm	2	0.00105535	0.3	NA
2005-05-11	Surface	1-80 µm	3	0.00747212	0.3	NA
2005-05-11	Surface	1-80 µm	4	0.00130941	0.3	NA
2005-05-11	Surface	1-80 µm	5	3.25724e-05	0.3	NA
2005-05-11	Surface	1-80 µm	6	0.42924	0.3	NA
2005-05-11	Surface	1-80 µm	7	0.000553731	0.3	NA
2005-05-11	Surface	1-80 µm	8	0.000423442	0.3	NA
2005-05-11	Surface	1-80 µm	10	0	0.3	NA
2005-05-21	150m	0.2-1 µm	1	0.00178378	0.3	NA
2005-05-21	150m	0.2-1 µm	2	0.0193068	0.3	NA
2005-05-21	150m	0.2-1 µm	3	0.00654052	0.3	NA
2005-05-21	150m	0.2-1 µm	4	0.0366549	0.3	NA
2005-05-21	150m	0.2-1 µm	5	0.378406	0.3	NA
2005-05-21	150m	0.2-1 µm	6	0.0302893	0.3	NA
2005-05-21	150m	0.2-1 µm	7	0.00580602	0.3	NA
2005-05-21	150m	0.2-1 µm	8	0	0.3	NA
2005-05-21	150m	0.2-1 µm	10	5.55112e-17	0.3	NA
2005-05-21	DCM	0.2-1 µm	1	0.000492505	0.3	NA
2005-05-21	DCM	0.2-1 µm	2	0.00415551	0.3	NA
2005-05-21	DCM	0.2-1 µm	3	0.000369379	0.3	NA
2005-05-21	DCM	0.2-1 µm	4	0.0110814	0.3	NA
2005-05-21	DCM	0.2-1 µm	5	0.00255487	0.3	NA
2005-05-21	DCM	0.2-1 µm	6	0.524487	0.3	NA
2005-05-21	DCM	0.2-1 µm	7	0.000707975	0.3	NA
2005-05-21	DCM	0.2-1 µm	8	0	0.3	NA
2005-05-21	DCM	0.2-1 µm	10	0	0.3	NA
2005-05-21	Surface	0.2-1 µm	1	0.000278087	0.3	NA
2005-05-21	Surface	0.2-1 µm	2	0.00143434	0.3	NA
2005-05-21	Surface	0.2-1 µm	3	0.00215151	0.3	NA
2005-05-21	Surface	0.2-1 µm	4	0.00474211	0.3	NA
2005-05-21	Surface	0.2-1 µm	5	0	0.3	NA
2005-05-21	Surface	0.2-1 µm	6	0.547436	0.3	NA
2005-05-21	Surface	0.2-1 µm	7	0.000204906	0.3	NA
2005-05-21	Surface	0.2-1 µm	8	0.000336631	0.3	NA
2005-05-21	Surface	0.2-1 µm	10	-1.11022e-16	0.3	NA
2005-06-14	150m	1-80 µm	1	0.00305296	0.1	NA
2005-06-14	150m	1-80 µm	2	0.00773417	0.1	NA
2005-06-14	150m	1-80 µm	3	0.00974687	0.1	NA
2005-06-14	150m	1-80 µm	4	0.0237453	0.1	NA
2005-06-14	150m	1-80 µm	5	0.176107	0.1	NA
2005-06-14	150m	1-80 µm	6	0.0803872	0.1	NA
2005-06-14	150m	1-80 µm	7	0.000535211	0.1	NA
2005-06-14	150m	1-80 µm	8	0	0.1	NA
2005-06-14	150m	1-80 µm	10	-5.55112e-17	0.1	NA
2005-06-14	150m	0.2-1 µm	1	0	0.1	NA
2005-06-14	150m	0.2-1 µm	2	0.0209943	0.1	NA
2005-06-14	150m	0.2-1 µm	3	0.00594177	0.1	NA
2005-06-14	150m	0.2-1 µm	4	0.0507031	0.1	NA
2005-06-14	150m	0.2-1 µm	5	0.305209	0.1	NA
2005-06-14	150m	0.2-1 µm	6	0.0643692	0.1	NA
2005-06-14	150m	0.2-1 µm	7	0	0.1	NA
2005-06-14	150m	0.2-1 µm	8	0	0.1	NA
2005-06-14	150m	0.2-1 µm	10	1.11022e-16	0.1	NA
2005-06-14	500m	1-80 µm	1	0.0101024	0.1	NA
2005-06-14	500m	1-80 µm	2	0.0163779	0.1	NA
2005-06-14	500m	1-80 µm	3	0.0164534	0.1	NA
2005-06-14	500m	1-80 µm	4	0.0046704	0.1	NA
2005-06-14	500m	1-80 µm	5	0.186917	0.1	NA
2005-06-14	500m	1-80 µm	6	0.0258445	0.1	NA
2005-06-14	500m	1-80 µm	7	0.00127775	0.1	NA
2005-06-14	500m	1-80 µm	8	0.000163653	0.1	NA
2005-06-14	500m	1-80 µm	10	-5.55112e-17	0.1	NA
2005-06-14	890m	1-80 µm	1	0.00198154	0.1	NA
2005-06-14	890m	1-80 µm	2	0.0030734	0.1	NA
2005-06-14	890m	1-80 µm	3	0.0017389	0.1	NA
2005-06-14	890m	1-80 µm	4	0.00419416	0.1	NA
2005-06-14	890m	1-80 µm	5	0.0606246	0.1	NA
2005-06-14	890m	1-80 µm	6	0.087748	0.1	NA
2005-06-14	890m	1-80 µm	7	0.000508383	0.1	NA
2005-06-14	890m	1-80 µm	8	3.46624e-05	0.1	NA
2005-06-14	890m	1-80 µm	10	0	0.1	NA
2005-06-14	DCM	1-80 µm	1	0.00159856	0.1	NA
2005-06-14	DCM	1-80 µm	2	0.0018306	0.1	NA
2005-06-14	DCM	1-80 µm	3	0.00201109	0.1	NA
2005-06-14	DCM	1-80 µm	4	0.00984917	0.1	NA
2005-06-14	DCM	1-80 µm	5	0.000773495	0.1	NA
2005-06-14	DCM	1-80 µm	6	0.46487	0.1	NA
2005-06-14	DCM	1-80 µm	7	0.000309398	0.1	NA
2005-06-14	DCM	1-80 µm	8	0	0.1	NA
2005-06-14	DCM	1-80 µm	10	0	0.1	NA
2005-06-14	DCM	0.2-1 µm	1	0.00020341	0.1	NA
2005-06-14	DCM	0.2-1 µm	2	0.00133141	0.1	NA
2005-06-14	DCM	0.2-1 µm	3	0.000684197	0.1	NA
2005-06-14	DCM	0.2-1 µm	4	0.0160694	0.1	NA
2005-06-14	DCM	0.2-1 µm	5	0	0.1	NA
2005-06-14	DCM	0.2-1 µm	6	0.530641	0.1	NA
2005-06-14	DCM	0.2-1 µm	7	0	0.1	NA
2005-06-14	DCM	0.2-1 µm	8	0.000906099	0.1	NA
2005-06-14	DCM	0.2-1 µm	10	0	0.1	NA
2005-06-14	Surface	1-80 µm	1	0.0010655	0.1	NA
2005-06-14	Surface	1-80 µm	2	0.00595803	0.1	NA
2005-06-14	Surface	1-80 µm	3	0.0139493	0.1	NA
2005-06-14	Surface	1-80 µm	4	0.00245848	0.1	NA
2005-06-14	Surface	1-80 µm	5	0	0.1	NA
2005-06-14	Surface	1-80 µm	6	0.382022	0.1	NA
2005-06-14	Surface	1-80 µm	7	0.000444775	0.1	NA
2005-06-14	Surface	1-80 µm	8	0.00548392	0.1	NA
2005-06-14	Surface	1-80 µm	10	0	0.1	NA
2005-06-14	Surface	0.2-1 µm	1	0	0.1	NA
2005-06-14	Surface	0.2-1 µm	2	0.00828806	0.1	NA
2005-06-14	Surface	0.2-1 µm	3	0.00348238	0.1	NA
2005-06-14	Surface	0.2-1 µm	4	0.00905419	0.1	NA
2005-06-14	Surface	0.2-1 µm	5	0	0.1	NA
2005-06-14	Surface	0.2-1 µm	6	0.517342	0.1	NA
2005-06-14	Surface	0.2-1 µm	7	0	0.1	NA
2005-06-14	Surface	0.2-1 µm	8	0.00905419	0.1	NA
2005-06-14	Surface	0.2-1 µm	10	0	0.1	NA
2005-07-19	150m	1-80 µm	1	0.00483989	-0.1	NA
2005-07-19	150m	1-80 µm	2	0.00648518	-0.1	NA
2005-07-19	150m	1-80 µm	3	0.00731468	-0.1	NA
2005-07-19	150m	1-80 µm	4	0.0217041	-0.1	NA
2005-07-19	150m	1-80 µm	5	0.205195	-0.1	NA
2005-07-19	150m	1-80 µm	6	0.0409608	-0.1	NA
2005-07-19	150m	1-80 µm	7	0.00464109	-0.1	NA
2005-07-19	150m	1-80 µm	8	0.000212517	-0.1	NA
2005-07-19	150m	1-80 µm	10	0	-0.1	NA
2005-07-19	150m	0.2-1 µm	1	0	-0.1	NA
2005-07-19	150m	0.2-1 µm	2	0.0212312	-0.1	NA
2005-07-19	150m	0.2-1 µm	3	0	-0.1	NA
2005-07-19	150m	0.2-1 µm	4	0.0412762	-0.1	NA
2005-07-19	150m	0.2-1 µm	5	0.373621	-0.1	NA
2005-07-19	150m	0.2-1 µm	6	0.0259756	-0.1	NA
2005-07-19	150m	0.2-1 µm	7	0	-0.1	NA
2005-07-19	150m	0.2-1 µm	8	0	-0.1	NA
2005-07-19	150m	0.2-1 µm	10	5.55112e-17	-0.1	NA
2005-07-19	500m	1-80 µm	1	0.00277508	-0.1	NA
2005-07-19	500m	1-80 µm	2	0.0184826	-0.1	NA
2005-07-19	500m	1-80 µm	3	0.0167044	-0.1	NA
2005-07-19	500m	1-80 µm	4	0.00431081	-0.1	NA
2005-07-19	500m	1-80 µm	5	0.235532	-0.1	NA
2005-07-19	500m	1-80 µm	6	0.0222815	-0.1	NA
2005-07-19	500m	1-80 µm	7	0.000727449	-0.1	NA
2005-07-19	500m	1-80 µm	8	0	-0.1	NA
2005-07-19	500m	1-80 µm	10	0	-0.1	NA
2005-07-19	890m	1-80 µm	1	0.0010745	-0.1	NA
2005-07-19	890m	1-80 µm	2	0.00255384	-0.1	NA
2005-07-19	890m	1-80 µm	3	0.00209421	-0.1	NA
2005-07-19	890m	1-80 µm	4	0.00488243	-0.1	NA
2005-07-19	890m	1-80 µm	5	0.0532258	-0.1	NA
2005-07-19	890m	1-80 µm	6	0.0758816	-0.1	NA
2005-07-19	890m	1-80 µm	7	0.00779849	-0.1	NA
2005-07-19	890m	1-80 µm	8	0.000103493	-0.1	NA
2005-07-19	890m	1-80 µm	10	-2.77556e-17	-0.1	NA
2005-07-19	DCM	0.2-1 µm	1	0	-0.1	NA
2005-07-19	DCM	0.2-1 µm	2	0.0163684	-0.1	NA
2005-07-19	DCM	0.2-1 µm	3	0.00430018	-0.1	NA
2005-07-19	DCM	0.2-1 µm	4	0.119157	-0.1	NA
2005-07-19	DCM	0.2-1 µm	5	0.0036066	-0.1	NA
2005-07-19	DCM	0.2-1 µm	6	0.367041	-0.1	NA
2005-07-19	DCM	0.2-1 µm	7	0	-0.1	NA
2005-07-19	DCM	0.2-1 µm	8	0.00221945	-0.1	NA
2005-07-19	DCM	0.2-1 µm	10	1.11022e-16	-0.1	NA
2005-07-19	Surface	1-80 µm	1	3.66735e-05	-0.1	NA
2005-07-19	Surface	1-80 µm	2	0.00932729	-0.1	NA
2005-07-19	Surface	1-80 µm	3	0.00387211	-0.1	NA
2005-07-19	Surface	1-80 µm	4	0.0114054	-0.1	NA
2005-07-19	Surface	1-80 µm	5	8.86276e-05	-0.1	NA
2005-07-19	Surface	1-80 µm	6	0.376291	-0.1	NA
2005-07-19	Surface	1-80 µm	7	0	-0.1	NA
2005-07-19	Surface	1-80 µm	8	0.0741446	-0.1	NA
2005-07-19	Surface	1-80 µm	10	0	-0.1	NA
2005-08-17	150m	1-80 µm	1	0.00256261	-0.1	NA
2005-08-17	150m	1-80 µm	2	0.00450188	-0.1	NA
2005-08-17	150m	1-80 µm	3	0.00286735	-0.1	NA
2005-08-17	150m	1-80 µm	4	0.026755	-0.1	NA
2005-08-17	150m	1-80 µm	5	0.0942625	-0.1	NA
2005-08-17	150m	1-80 µm	6	0.0586907	-0.1	NA
2005-08-17	150m	1-80 µm	7	0.0047997	-0.1	NA
2005-08-17	150m	1-80 µm	8	9.00377e-05	-0.1	NA
2005-08-17	150m	1-80 µm	10	2.77556e-17	-0.1	NA
2005-08-17	150m	0.2-1 µm	1	0	-0.1	NA
2005-08-17	150m	0.2-1 µm	2	0.0161392	-0.1	NA
2005-08-17	150m	0.2-1 µm	3	0.00461119	-0.1	NA
2005-08-17	150m	0.2-1 µm	4	0.0802767	-0.1	NA
2005-08-17	150m	0.2-1 µm	5	0.238944	-0.1	NA
2005-08-17	150m	0.2-1 µm	6	0.0712639	-0.1	NA
2005-08-17	150m	0.2-1 µm	7	0	-0.1	NA
2005-08-17	150m	0.2-1 µm	8	0	-0.1	NA
2005-08-17	150m	0.2-1 µm	10	5.55112e-17	-0.1	NA
2005-08-17	890m	1-80 µm	1	0.000308984	-0.1	NA
2005-08-17	890m	1-80 µm	2	0.00179015	-0.1	NA
2005-08-17	890m	1-80 µm	3	0.0013046	-0.1	NA
2005-08-17	890m	1-80 µm	4	0.00327131	-0.1	NA
2005-08-17	890m	1-80 µm	5	0.0329583	-0.1	NA
2005-08-17	890m	1-80 µm	6	0.0630377	-0.1	NA
2005-08-17	890m	1-80 µm	7	0.000372743	-0.1	NA
2005-08-17	890m	1-80 µm	8	0	-0.1	NA
2005-08-17	890m	1-80 µm	10	0	-0.1	NA
2005-08-17	890m	0.2-1 µm	1	0	-0.1	NA
2005-08-17	890m	0.2-1 µm	2	0.00515649	-0.1	NA
2005-08-17	890m	0.2-1 µm	3	0	-0.1	NA
2005-08-17	890m	0.2-1 µm	4	0	-0.1	NA
2005-08-17	890m	0.2-1 µm	5	0.101451	-0.1	NA
2005-08-17	890m	0.2-1 µm	6	0.0410121	-0.1	NA
2005-08-17	890m	0.2-1 µm	7	0	-0.1	NA
2005-08-17	890m	0.2-1 µm	8	0	-0.1	NA
2005-08-17	890m	0.2-1 µm	10	0	-0.1	NA
2005-08-17	DCM	1-80 µm	1	0.00191771	-0.1	NA
2005-08-17	DCM	1-80 µm	2	0.0162383	-0.1	NA
2005-08-17	DCM	1-80 µm	3	0.00914027	-0.1	NA
2005-08-17	DCM	1-80 µm	4	0.0601713	-0.1	NA
2005-08-17	DCM	1-80 µm	5	0.000199243	-0.1	NA
2005-08-17	DCM	1-80 µm	6	0.265292	-0.1	NA
2005-08-17	DCM	1-80 µm	7	0.00587766	-0.1	NA
2005-08-17	DCM	1-80 µm	8	0.00610181	-0.1	NA
2005-08-17	DCM	1-80 µm	10	0	-0.1	NA
2005-08-17	DCM	0.2-1 µm	1	0	-0.1	NA
2005-08-17	DCM	0.2-1 µm	2	0.0143347	-0.1	NA
2005-08-17	DCM	0.2-1 µm	3	0.00451854	-0.1	NA
2005-08-17	DCM	0.2-1 µm	4	0.0713618	-0.1	NA
2005-08-17	DCM	0.2-1 µm	5	0	-0.1	NA
2005-08-17	DCM	0.2-1 µm	6	0.395918	-0.1	NA
2005-08-17	DCM	0.2-1 µm	7	0	-0.1	NA
2005-08-17	DCM	0.2-1 µm	8	0.00483017	-0.1	NA
2005-08-17	DCM	0.2-1 µm	10	-1.11022e-16	-0.1	NA
2005-08-17	Surface	1-80 µm	1	0.00118516	-0.1	NA
2005-08-17	Surface	1-80 µm	2	0.0432816	-0.1	NA
2005-08-17	Surface	1-80 µm	3	0.0245049	-0.1	NA
2005-08-17	Surface	1-80 µm	4	0.0356361	-0.1	NA
2005-08-17	Surface	1-80 µm	5	0.000356323	-0.1	NA
2005-08-17	Surface	1-80 µm	6	0.265286	-0.1	NA
2005-08-17	Surface	1-80 µm	7	0.000154923	-0.1	NA
2005-08-17	Surface	1-80 µm	8	0.115665	-0.1	NA
2005-08-17	Surface	1-80 µm	10	0	-0.1	NA
2005-09-15	150m	1-80 µm	1	0.00150512	-0.1	NA
2005-09-15	150m	1-80 µm	2	0.00927194	-0.1	NA
2005-09-15	150m	1-80 µm	3	0.00873164	-0.1	NA
2005-09-15	150m	1-80 µm	4	0.0644212	-0.1	NA
2005-09-15	150m	1-80 µm	5	0.13109	-0.1	NA
2005-09-15	150m	1-80 µm	6	0.128649	-0.1	NA
2005-09-15	150m	1-80 µm	7	0.000173668	-0.1	NA
2005-09-15	150m	1-80 µm	8	0	-0.1	NA
2005-09-15	150m	1-80 µm	10	5.55112e-17	-0.1	NA
2005-09-15	500m	1-80 µm	1	0.00138793	-0.1	NA
2005-09-15	500m	1-80 µm	2	0.0116279	-0.1	NA
2005-09-15	500m	1-80 µm	3	0.0102242	-0.1	NA
2005-09-15	500m	1-80 µm	4	0.00674645	-0.1	NA
2005-09-15	500m	1-80 µm	5	0.157447	-0.1	NA
2005-09-15	500m	1-80 µm	6	0.0279203	-0.1	NA
2005-09-15	500m	1-80 µm	7	0.000918715	-0.1	NA
2005-09-15	500m	1-80 µm	8	0	-0.1	NA
2005-09-15	500m	1-80 µm	10	0	-0.1	NA
2005-09-15	500m	0.2-1 µm	1	0	-0.1	NA
2005-09-15	500m	0.2-1 µm	2	0.0243238	-0.1	NA
2005-09-15	500m	0.2-1 µm	3	0	-0.1	NA
2005-09-15	500m	0.2-1 µm	4	0.00544853	-0.1	NA
2005-09-15	500m	0.2-1 µm	5	0.336836	-0.1	NA
2005-09-15	500m	0.2-1 µm	6	0.0114808	-0.1	NA
2005-09-15	500m	0.2-1 µm	7	0	-0.1	NA
2005-09-15	500m	0.2-1 µm	8	0	-0.1	NA
2005-09-15	500m	0.2-1 µm	10	0	-0.1	NA
2005-09-15	890m	1-80 µm	1	0.000244666	-0.1	NA
2005-09-15	890m	1-80 µm	2	0.00317818	-0.1	NA
2005-09-15	890m	1-80 µm	3	0.00139632	-0.1	NA
2005-09-15	890m	1-80 µm	4	0.00482658	-0.1	NA
2005-09-15	890m	1-80 µm	5	0.042903	-0.1	NA
2005-09-15	890m	1-80 µm	6	0.0640653	-0.1	NA
2005-09-15	890m	1-80 µm	7	0.000368234	-0.1	NA
2005-09-15	890m	1-80 µm	8	0	-0.1	NA
2005-09-15	890m	1-80 µm	10	-2.77556e-17	-0.1	NA
2005-09-15	890m	0.2-1 µm	1	0	-0.1	NA
2005-09-15	890m	0.2-1 µm	2	0.00466529	-0.1	NA
2005-09-15	890m	0.2-1 µm	3	0	-0.1	NA
2005-09-15	890m	0.2-1 µm	4	0	-0.1	NA
2005-09-15	890m	0.2-1 µm	5	0.11175	-0.1	NA
2005-09-15	890m	0.2-1 µm	6	0.0418791	-0.1	NA
2005-09-15	890m	0.2-1 µm	7	0	-0.1	NA
2005-09-15	890m	0.2-1 µm	8	0	-0.1	NA
2005-09-15	890m	0.2-1 µm	10	0	-0.1	NA
2005-09-15	DCM	1-80 µm	1	0	-0.1	NA
2005-09-15	DCM	1-80 µm	2	0.0105281	-0.1	NA
2005-09-15	DCM	1-80 µm	3	0.0139061	-0.1	NA
2005-09-15	DCM	1-80 µm	4	0.0171433	-0.1	NA
2005-09-15	DCM	1-80 µm	5	8.44499e-05	-0.1	NA
2005-09-15	DCM	1-80 µm	6	0.403305	-0.1	NA
2005-09-15	DCM	1-80 µm	7	0.00014075	-0.1	NA
2005-09-15	DCM	1-80 µm	8	0.0112037	-0.1	NA
2005-09-15	DCM	1-80 µm	10	0	-0.1	NA
2005-09-15	DCM	0.2-1 µm	1	0	-0.1	NA
2005-09-15	DCM	0.2-1 µm	2	0.00352983	-0.1	NA
2005-09-15	DCM	0.2-1 µm	3	0.00141193	-0.1	NA
2005-09-15	DCM	0.2-1 µm	4	0.0257677	-0.1	NA
2005-09-15	DCM	0.2-1 µm	5	0	-0.1	NA
2005-09-15	DCM	0.2-1 µm	6	0.41599	-0.1	NA
2005-09-15	DCM	0.2-1 µm	7	0	-0.1	NA
2005-09-15	DCM	0.2-1 µm	8	0.00564772	-0.1	NA
2005-09-15	DCM	0.2-1 µm	10	-1.11022e-16	-0.1	NA
2005-09-15	Surface	1-80 µm	1	0.000245312	-0.1	NA
2005-09-15	Surface	1-80 µm	2	0.0165504	-0.1	NA
2005-09-15	Surface	1-80 µm	3	0.00678698	-0.1	NA
2005-09-15	Surface	1-80 µm	4	0.00498802	-0.1	NA
2005-09-15	Surface	1-80 µm	5	0.000506979	-0.1	NA
2005-09-15	Surface	1-80 µm	6	0.391053	-0.1	NA
2005-09-15	Surface	1-80 µm	7	0	-0.1	NA
2005-09-15	Surface	1-80 µm	8	0.0146942	-0.1	NA
2005-09-15	Surface	1-80 µm	10	5.55112e-17	-0.1	NA
2005-09-15	Surface	0.2-1 µm	1	0	-0.1	NA
2005-09-15	Surface	0.2-1 µm	2	0.0111356	-0.1	NA
2005-09-15	Surface	0.2-1 µm	3	0	-0.1	NA
2005-09-15	Surface	0.2-1 µm	4	0.00751003	-0.1	NA
2005-09-15	Surface	0.2-1 µm	5	0	-0.1	NA
2005-09-15	Surface	0.2-1 µm	6	0.426777	-0.1	NA
2005-09-15	Surface	0.2-1 µm	7	0	-0.1	NA
2005-09-15	Surface	0.2-1 µm	8	0.0239544	-0.1	NA
2005-09-15	Surface	0.2-1 µm	10	-1.11022e-16	-0.1	NA
2005-10-20	150m	1-80 µm	1	0.00165609	-0.3	NA
2005-10-20	150m	1-80 µm	2	0.0142424	-0.3	NA
2005-10-20	150m	1-80 µm	3	0.014701	-0.3	NA
2005-10-20	150m	1-80 µm	4	0.0622012	-0.3	NA
2005-10-20	150m	1-80 µm	5	0.179189	-0.3	NA
2005-10-20	150m	1-80 µm	6	0.0678998	-0.3	NA
2005-10-20	150m	1-80 µm	7	0.00157117	-0.3	NA
2005-10-20	150m	1-80 µm	8	7.64351e-05	-0.3	NA
2005-10-20	150m	1-80 µm	10	-5.55112e-17	-0.3	NA
2005-10-20	150m	0.2-1 µm	1	0	-0.3	NA
2005-10-20	150m	0.2-1 µm	2	0.0213703	-0.3	NA
2005-10-20	150m	0.2-1 µm	3	0.00484688	-0.3	NA
2005-10-20	150m	0.2-1 µm	4	0.102005	-0.3	NA
2005-10-20	150m	0.2-1 µm	5	0.265918	-0.3	NA
2005-10-20	150m	0.2-1 µm	6	0.0627892	-0.3	NA
2005-10-20	150m	0.2-1 µm	7	0	-0.3	NA
2005-10-20	150m	0.2-1 µm	8	0	-0.3	NA
2005-10-20	150m	0.2-1 µm	10	0	-0.3	NA
2005-10-20	500m	1-80 µm	1	6.45703e-05	-0.3	NA
2005-10-20	500m	1-80 µm	2	0.0146575	-0.3	NA
2005-10-20	500m	1-80 µm	3	0.0117905	-0.3	NA
2005-10-20	500m	1-80 µm	4	0.00866533	-0.3	NA
2005-10-20	500m	1-80 µm	5	0.185885	-0.3	NA
2005-10-20	500m	1-80 µm	6	0.0316911	-0.3	NA
2005-10-20	500m	1-80 µm	7	6.45703e-05	-0.3	NA
2005-10-20	500m	1-80 µm	8	0	-0.3	NA
2005-10-20	500m	1-80 µm	10	-5.55112e-17	-0.3	NA
2005-10-20	500m	0.2-1 µm	1	0	-0.3	NA
2005-10-20	500m	0.2-1 µm	2	0.0215247	-0.3	NA
2005-10-20	500m	0.2-1 µm	3	0.00224215	-0.3	NA
2005-10-20	500m	0.2-1 µm	4	0.00381166	-0.3	NA
2005-10-20	500m	0.2-1 µm	5	0.32713	-0.3	NA
2005-10-20	500m	0.2-1 µm	6	0.0134529	-0.3	NA
2005-10-20	500m	0.2-1 µm	7	0	-0.3	NA
2005-10-20	500m	0.2-1 µm	8	0	-0.3	NA
2005-10-20	500m	0.2-1 µm	10	-5.55112e-17	-0.3	NA
2005-10-20	890m	0.2-1 µm	1	0	-0.3	NA
2005-10-20	890m	0.2-1 µm	2	0.00696903	-0.3	NA
2005-10-20	890m	0.2-1 µm	3	0	-0.3	NA
2005-10-20	890m	0.2-1 µm	4	0	-0.3	NA
2005-10-20	890m	0.2-1 µm	5	0.122345	-0.3	NA
2005-10-20	890m	0.2-1 µm	6	0.0280973	-0.3	NA
2005-10-20	890m	0.2-1 µm	7	0	-0.3	NA
2005-10-20	890m	0.2-1 µm	8	0	-0.3	NA
2005-10-20	890m	0.2-1 µm	10	-2.77556e-17	-0.3	NA
2005-10-20	DCM	1-80 µm	1	0.000275778	-0.3	NA
2005-10-20	DCM	1-80 µm	2	0.0240714	-0.3	NA
2005-10-20	DCM	1-80 µm	3	0.00399221	-0.3	NA
2005-10-20	DCM	1-80 µm	4	0.0473155	-0.3	NA
2005-10-20	DCM	1-80 µm	5	0.000612839	-0.3	NA
2005-10-20	DCM	1-80 µm	6	0.323833	-0.3	NA
2005-10-20	DCM	1-80 µm	7	0.000385213	-0.3	NA
2005-10-20	DCM	1-80 µm	8	0.00670621	-0.3	NA
2005-10-20	DCM	1-80 µm	10	0	-0.3	NA
2005-10-20	DCM	0.2-1 µm	1	0	-0.3	NA
2005-10-20	DCM	0.2-1 µm	2	0.0165114	-0.3	NA
2005-10-20	DCM	0.2-1 µm	3	0	-0.3	NA
2005-10-20	DCM	0.2-1 µm	4	0.0467824	-0.3	NA
2005-10-20	DCM	0.2-1 µm	5	0	-0.3	NA
2005-10-20	DCM	0.2-1 µm	6	0.388019	-0.3	NA
2005-10-20	DCM	0.2-1 µm	7	0	-0.3	NA
2005-10-20	DCM	0.2-1 µm	8	0.00105843	-0.3	NA
2005-10-20	DCM	0.2-1 µm	10	0	-0.3	NA
2005-10-20	Surface	1-80 µm	1	0.000121725	-0.3	NA
2005-10-20	Surface	1-80 µm	2	0.0477118	-0.3	NA
2005-10-20	Surface	1-80 µm	3	0.0166067	-0.3	NA
2005-10-20	Surface	1-80 µm	4	0.00801645	-0.3	NA
2005-10-20	Surface	1-80 µm	5	0	-0.3	NA
2005-10-20	Surface	1-80 µm	6	0.37446	-0.3	NA
2005-10-20	Surface	1-80 µm	7	9.12936e-05	-0.3	NA
2005-10-20	Surface	1-80 µm	8	0.0544632	-0.3	NA
2005-10-20	Surface	1-80 µm	10	0	-0.3	NA
2005-10-20	Surface	0.2-1 µm	1	0	-0.3	NA
2005-10-20	Surface	0.2-1 µm	2	0.0665004	-0.3	NA
2005-10-20	Surface	0.2-1 µm	3	0.00213751	-0.3	NA
2005-10-20	Surface	0.2-1 µm	4	0.0211376	-0.3	NA
2005-10-20	Surface	0.2-1 µm	5	0	-0.3	NA
2005-10-20	Surface	0.2-1 µm	6	0.406603	-0.3	NA
2005-10-20	Surface	0.2-1 µm	7	0	-0.3	NA
2005-10-20	Surface	0.2-1 µm	8	0.0320627	-0.3	NA
2005-10-20	Surface	0.2-1 µm	10	0	-0.3	NA
2005-11-17	Surface	1-80 µm	1	0.00140029	-0.6	Weak
2005-11-17	Surface	1-80 µm	2	0.0385509	-0.6	Weak
2005-11-17	Surface	1-80 µm	3	0.00628695	-0.6	Weak
2005-11-17	Surface	1-80 µm	4	0.00615917	-0.6	Weak
2005-11-17	Surface	1-80 µm	5	0	-0.6	Weak
2005-11-17	Surface	1-80 µm	6	0.31531	-0.6	Weak
2005-11-17	Surface	1-80 µm	7	0.134323	-0.6	Weak
2005-11-17	Surface	1-80 µm	8	0.0375574	-0.6	Weak
2005-11-17	Surface	1-80 µm	10	1.11022e-16	-0.6	Weak
2005-11-17	Surface	0.2-1 µm	1	0	-0.6	Weak
2005-11-17	Surface	0.2-1 µm	2	0.042191	-0.6	Weak
2005-11-17	Surface	0.2-1 µm	3	0	-0.6	Weak
2005-11-17	Surface	0.2-1 µm	4	0.0165803	-0.6	Weak
2005-11-17	Surface	0.2-1 µm	5	0	-0.6	Weak
2005-11-17	Surface	0.2-1 µm	6	0.413027	-0.6	Weak
2005-11-17	Surface	0.2-1 µm	7	0.00917839	-0.6	Weak
2005-11-17	Surface	0.2-1 µm	8	0.0322724	-0.6	Weak
2005-11-17	Surface	0.2-1 µm	10	1.11022e-16	-0.6	Weak
2005-12-13	150m	1-80 µm	1	0.0105828	-0.8	Weak
2005-12-13	150m	1-80 µm	2	0.0118252	-0.8	Weak
2005-12-13	150m	1-80 µm	3	0.0170228	-0.8	Weak
2005-12-13	150m	1-80 µm	4	0.0550235	-0.8	Weak
2005-12-13	150m	1-80 µm	5	0.154528	-0.8	Weak
2005-12-13	150m	1-80 µm	6	0.0676397	-0.8	Weak
2005-12-13	150m	1-80 µm	7	0.00186361	-0.8	Weak
2005-12-13	150m	1-80 µm	8	0	-0.8	Weak
2005-12-13	150m	1-80 µm	10	0	-0.8	Weak
2005-12-13	150m	0.2-1 µm	1	0	-0.8	Weak
2005-12-13	150m	0.2-1 µm	2	0.0189873	-0.8	Weak
2005-12-13	150m	0.2-1 µm	3	0.00414666	-0.8	Weak
2005-12-13	150m	0.2-1 µm	4	0.0838062	-0.8	Weak
2005-12-13	150m	0.2-1 µm	5	0.283282	-0.8	Weak
2005-12-13	150m	0.2-1 µm	6	0.0794413	-0.8	Weak
2005-12-13	150m	0.2-1 µm	7	0	-0.8	Weak
2005-12-13	150m	0.2-1 µm	8	0	-0.8	Weak
2005-12-13	150m	0.2-1 µm	10	0	-0.8	Weak
2005-12-13	500m	1-80 µm	1	0.00302431	-0.8	Weak
2005-12-13	500m	1-80 µm	2	0.0117183	-0.8	Weak
2005-12-13	500m	1-80 µm	3	0.0110891	-0.8	Weak
2005-12-13	500m	1-80 µm	4	0.00884002	-0.8	Weak
2005-12-13	500m	1-80 µm	5	0.189357	-0.8	Weak
2005-12-13	500m	1-80 µm	6	0.0315884	-0.8	Weak
2005-12-13	500m	1-80 µm	7	0.00331979	-0.8	Weak
2005-12-13	500m	1-80 µm	8	0.000604862	-0.8	Weak
2005-12-13	500m	1-80 µm	10	-5.55112e-17	-0.8	Weak
2005-12-13	500m	0.2-1 µm	1	0	-0.8	Weak
2005-12-13	500m	0.2-1 µm	2	0.0159803	-0.8	Weak
2005-12-13	500m	0.2-1 µm	3	0	-0.8	Weak
2005-12-13	500m	0.2-1 µm	4	0.00883461	-0.8	Weak
2005-12-13	500m	0.2-1 µm	5	0.357542	-0.8	Weak
2005-12-13	500m	0.2-1 µm	6	0.00259841	-0.8	Weak
2005-12-13	500m	0.2-1 µm	7	0	-0.8	Weak
2005-12-13	500m	0.2-1 µm	8	0	-0.8	Weak
2005-12-13	500m	0.2-1 µm	10	0	-0.8	Weak
2005-12-13	890m	1-80 µm	1	0.0219038	-0.8	Weak
2005-12-13	890m	1-80 µm	2	0.0054694	-0.8	Weak
2005-12-13	890m	1-80 µm	3	0.00308047	-0.8	Weak
2005-12-13	890m	1-80 µm	4	0.00521794	-0.8	Weak
2005-12-13	890m	1-80 µm	5	0.0613579	-0.8	Weak
2005-12-13	890m	1-80 µm	6	0.0585708	-0.8	Weak
2005-12-13	890m	1-80 µm	7	0.00143546	-0.8	Weak
2005-12-13	890m	1-80 µm	8	0.000419111	-0.8	Weak
2005-12-13	890m	1-80 µm	10	-2.77556e-17	-0.8	Weak
2005-12-13	890m	0.2-1 µm	1	0	-0.8	Weak
2005-12-13	890m	0.2-1 µm	2	0.00690995	-0.8	Weak
2005-12-13	890m	0.2-1 µm	3	0	-0.8	Weak
2005-12-13	890m	0.2-1 µm	4	0.000971712	-0.8	Weak
2005-12-13	890m	0.2-1 µm	5	0.151695	-0.8	Weak
2005-12-13	890m	0.2-1 µm	6	0.0415677	-0.8	Weak
2005-12-13	890m	0.2-1 µm	7	0	-0.8	Weak
2005-12-13	890m	0.2-1 µm	8	0	-0.8	Weak
2005-12-13	890m	0.2-1 µm	10	0	-0.8	Weak
2005-12-13	DCM	1-80 µm	1	0.00163447	-0.8	Weak
2005-12-13	DCM	1-80 µm	2	0.0456198	-0.8	Weak
2005-12-13	DCM	1-80 µm	3	0.0195148	-0.8	Weak
2005-12-13	DCM	1-80 µm	4	0.0613712	-0.8	Weak
2005-12-13	DCM	1-80 µm	5	0.00189622	-0.8	Weak
2005-12-13	DCM	1-80 µm	6	0.263365	-0.8	Weak
2005-12-13	DCM	1-80 µm	7	0.000255932	-0.8	Weak
2005-12-13	DCM	1-80 µm	8	0.00472892	-0.8	Weak
2005-12-13	DCM	1-80 µm	10	0	-0.8	Weak
2005-12-13	DCM	0.2-1 µm	1	0	-0.8	Weak
2005-12-13	DCM	0.2-1 µm	2	0.0306738	-0.8	Weak
2005-12-13	DCM	0.2-1 µm	3	0.00244738	-0.8	Weak
2005-12-13	DCM	0.2-1 µm	4	0.112253	-0.8	Weak
2005-12-13	DCM	0.2-1 µm	5	0.0047316	-0.8	Weak
2005-12-13	DCM	0.2-1 µm	6	0.286996	-0.8	Weak
2005-12-13	DCM	0.2-1 µm	7	0	-0.8	Weak
2005-12-13	DCM	0.2-1 µm	8	0.00440529	-0.8	Weak
2005-12-13	DCM	0.2-1 µm	10	0	-0.8	Weak
2005-12-13	Surface	1-80 µm	1	5.72942e-05	-0.8	Weak
2005-12-13	Surface	1-80 µm	2	0.0284116	-0.8	Weak
2005-12-13	Surface	1-80 µm	3	0.0231373	-0.8	Weak
2005-12-13	Surface	1-80 µm	4	0.0102334	-0.8	Weak
2005-12-13	Surface	1-80 µm	5	2.86471e-05	-0.8	Weak
2005-12-13	Surface	1-80 µm	6	0.368691	-0.8	Weak
2005-12-13	Surface	1-80 µm	7	0.000133686	-0.8	Weak
2005-12-13	Surface	1-80 µm	8	0.0386927	-0.8	Weak
2005-12-13	Surface	1-80 µm	10	0	-0.8	Weak
2005-12-13	Surface	0.2-1 µm	1	0	-0.8	Weak
2005-12-13	Surface	0.2-1 µm	2	0.0326128	-0.8	Weak
2005-12-13	Surface	0.2-1 µm	3	0.0109025	-0.8	Weak
2005-12-13	Surface	0.2-1 µm	4	0.0237486	-0.8	Weak
2005-12-13	Surface	0.2-1 µm	5	0	-0.8	Weak
2005-12-13	Surface	0.2-1 µm	6	0.34215	-0.8	Weak
2005-12-13	Surface	0.2-1 µm	7	0	-0.8	Weak
2005-12-13	Surface	0.2-1 µm	8	0.0368316	-0.8	Weak
2005-12-13	Surface	0.2-1 µm	10	0	-0.8	Weak
2006-01-18	150m	0.2-1 µm	1	0	-0.9	Weak
2006-01-18	150m	0.2-1 µm	2	0.0193831	-0.9	Weak
2006-01-18	150m	0.2-1 µm	3	0	-0.9	Weak
2006-01-18	150m	0.2-1 µm	4	0.0640485	-0.9	Weak
2006-01-18	150m	0.2-1 µm	5	0.313669	-0.9	Weak
2006-01-18	150m	0.2-1 µm	6	0.0532614	-0.9	Weak
2006-01-18	150m	0.2-1 µm	7	0	-0.9	Weak
2006-01-18	150m	0.2-1 µm	8	0	-0.9	Weak
2006-01-18	150m	0.2-1 µm	10	5.55112e-17	-0.9	Weak
2006-01-18	890m	0.2-1 µm	1	0.000983865	-0.9	Weak
2006-01-18	890m	0.2-1 µm	2	0.00688705	-0.9	Weak
2006-01-18	890m	0.2-1 µm	3	0	-0.9	Weak
2006-01-18	890m	0.2-1 µm	4	0.00236128	-0.9	Weak
2006-01-18	890m	0.2-1 µm	5	0.136954	-0.9	Weak
2006-01-18	890m	0.2-1 µm	6	0.0392562	-0.9	Weak
2006-01-18	890m	0.2-1 µm	7	0	-0.9	Weak
2006-01-18	890m	0.2-1 µm	8	0	-0.9	Weak
2006-01-18	890m	0.2-1 µm	10	2.77556e-17	-0.9	Weak
2006-01-18	DCM	0.2-1 µm	1	0.000277162	-0.9	Weak
2006-01-18	DCM	0.2-1 µm	2	0.0284553	-0.9	Weak
2006-01-18	DCM	0.2-1 µm	3	0	-0.9	Weak
2006-01-18	DCM	0.2-1 µm	4	0.0284553	-0.9	Weak
2006-01-18	DCM	0.2-1 µm	5	0	-0.9	Weak
2006-01-18	DCM	0.2-1 µm	6	0.414634	-0.9	Weak
2006-01-18	DCM	0.2-1 µm	7	0	-0.9	Weak
2006-01-18	DCM	0.2-1 µm	8	0.0317812	-0.9	Weak
2006-01-18	DCM	0.2-1 µm	10	1.11022e-16	-0.9	Weak
2006-01-18	Surface	0.2-1 µm	1	0	-0.9	Weak
2006-01-18	Surface	0.2-1 µm	2	0.0266796	-0.9	Weak
2006-01-18	Surface	0.2-1 µm	3	0.000485084	-0.9	Weak
2006-01-18	Surface	0.2-1 µm	4	0.033592	-0.9	Weak
2006-01-18	Surface	0.2-1 µm	5	0	-0.9	Weak
2006-01-18	Surface	0.2-1 µm	6	0.424569	-0.9	Weak
2006-01-18	Surface	0.2-1 µm	7	0	-0.9	Weak
2006-01-18	Surface	0.2-1 µm	8	0.033592	-0.9	Weak
2006-01-18	Surface	0.2-1 µm	10	1.11022e-16	-0.9	Weak
2006-02-22	150m	0.2-1 µm	1	0	-0.8	Weak
2006-02-22	150m	0.2-1 µm	2	0.00955948	-0.8	Weak
2006-02-22	150m	0.2-1 µm	3	0	-0.8	Weak
2006-02-22	150m	0.2-1 µm	4	0.0365625	-0.8	Weak
2006-02-22	150m	0.2-1 µm	5	0.324628	-0.8	Weak
2006-02-22	150m	0.2-1 µm	6	0.0471075	-0.8	Weak
2006-02-22	150m	0.2-1 µm	7	0	-0.8	Weak
2006-02-22	150m	0.2-1 µm	8	0	-0.8	Weak
2006-02-22	150m	0.2-1 µm	10	0	-0.8	Weak
2006-02-22	500m	0.2-1 µm	1	0	-0.8	Weak
2006-02-22	500m	0.2-1 µm	2	0.0126657	-0.8	Weak
2006-02-22	500m	0.2-1 µm	3	0	-0.8	Weak
2006-02-22	500m	0.2-1 µm	4	0.00672868	-0.8	Weak
2006-02-22	500m	0.2-1 µm	5	0.353255	-0.8	Weak
2006-02-22	500m	0.2-1 µm	6	0.0122699	-0.8	Weak
2006-02-22	500m	0.2-1 µm	7	0	-0.8	Weak
2006-02-22	500m	0.2-1 µm	8	0	-0.8	Weak
2006-02-22	500m	0.2-1 µm	10	0	-0.8	Weak
2006-02-22	890m	0.2-1 µm	1	0	-0.8	Weak
2006-02-22	890m	0.2-1 µm	2	0.0155367	-0.8	Weak
2006-02-22	890m	0.2-1 µm	3	0	-0.8	Weak
2006-02-22	890m	0.2-1 µm	4	0	-0.8	Weak
2006-02-22	890m	0.2-1 µm	5	0.160075	-0.8	Weak
2006-02-22	890m	0.2-1 µm	6	0.0510044	-0.8	Weak
2006-02-22	890m	0.2-1 µm	7	0	-0.8	Weak
2006-02-22	890m	0.2-1 µm	8	0	-0.8	Weak
2006-02-22	890m	0.2-1 µm	10	-2.77556e-17	-0.8	Weak
2006-02-22	DCM	0.2-1 µm	1	0	-0.8	Weak
2006-02-22	DCM	0.2-1 µm	2	0.00889152	-0.8	Weak
2006-02-22	DCM	0.2-1 µm	3	0	-0.8	Weak
2006-02-22	DCM	0.2-1 µm	4	0.0444576	-0.8	Weak
2006-02-22	DCM	0.2-1 µm	5	0	-0.8	Weak
2006-02-22	DCM	0.2-1 µm	6	0.372654	-0.8	Weak
2006-02-22	DCM	0.2-1 µm	7	0	-0.8	Weak
2006-02-22	DCM	0.2-1 µm	8	0.0306264	-0.8	Weak
2006-02-22	DCM	0.2-1 µm	10	-1.11022e-16	-0.8	Weak
2006-02-22	Surface	0.2-1 µm	1	0	-0.8	Weak
2006-02-22	Surface	0.2-1 µm	2	0.0467789	-0.8	Weak
2006-02-22	Surface	0.2-1 µm	3	0	-0.8	Weak
2006-02-22	Surface	0.2-1 µm	4	0.0339481	-0.8	Weak
2006-02-22	Surface	0.2-1 µm	5	0	-0.8	Weak
2006-02-22	Surface	0.2-1 µm	6	0.327185	-0.8	Weak
2006-02-22	Surface	0.2-1 µm	7	0	-0.8	Weak
2006-02-22	Surface	0.2-1 µm	8	0.0820636	-0.8	Weak
2006-02-22	Surface	0.2-1 µm	10	0	-0.8	Weak
2006-03-30	150m	1-80 µm	1	0.00215784	-0.6	Weak
2006-03-30	150m	1-80 µm	2	0.00741813	-0.6	Weak
2006-03-30	150m	1-80 µm	3	0.0129644	-0.6	Weak
2006-03-30	150m	1-80 µm	4	0.0249755	-0.6	Weak
2006-03-30	150m	1-80 µm	5	0.197586	-0.6	Weak
2006-03-30	150m	1-80 µm	6	0.054882	-0.6	Weak
2006-03-30	150m	1-80 µm	7	0.00198452	-0.6	Weak
2006-03-30	150m	1-80 µm	8	0	-0.6	Weak
2006-03-30	150m	1-80 µm	10	-5.55112e-17	-0.6	Weak
2006-03-30	150m	0.2-1 µm	1	0	-0.6	Weak
2006-03-30	150m	0.2-1 µm	2	0.0169779	-0.6	Weak
2006-03-30	150m	0.2-1 µm	3	0.0135823	-0.6	Weak
2006-03-30	150m	0.2-1 µm	4	0.0526316	-0.6	Weak
2006-03-30	150m	0.2-1 µm	5	0.305603	-0.6	Weak
2006-03-30	150m	0.2-1 µm	6	0.0428221	-0.6	Weak
2006-03-30	150m	0.2-1 µm	7	0	-0.6	Weak
2006-03-30	150m	0.2-1 µm	8	0	-0.6	Weak
2006-03-30	150m	0.2-1 µm	10	0	-0.6	Weak
2006-03-30	500m	1-80 µm	1	0.00508309	-0.6	Weak
2006-03-30	500m	1-80 µm	2	0.0180343	-0.6	Weak
2006-03-30	500m	1-80 µm	3	0.00955744	-0.6	Weak
2006-03-30	500m	1-80 µm	4	0.00483959	-0.6	Weak
2006-03-30	500m	1-80 µm	5	0.16724	-0.6	Weak
2006-03-30	500m	1-80 µm	6	0.0233153	-0.6	Weak
2006-03-30	500m	1-80 µm	7	0.00331771	-0.6	Weak
2006-03-30	500m	1-80 µm	8	0	-0.6	Weak
2006-03-30	500m	1-80 µm	10	0	-0.6	Weak
2006-03-30	500m	0.2-1 µm	1	0	-0.6	Weak
2006-03-30	500m	0.2-1 µm	2	0.0146507	-0.6	Weak
2006-03-30	500m	0.2-1 µm	3	0	-0.6	Weak
2006-03-30	500m	0.2-1 µm	4	0	-0.6	Weak
2006-03-30	500m	0.2-1 µm	5	0.373772	-0.6	Weak
2006-03-30	500m	0.2-1 µm	6	0.00893336	-0.6	Weak
2006-03-30	500m	0.2-1 µm	7	0	-0.6	Weak
2006-03-30	500m	0.2-1 µm	8	0	-0.6	Weak
2006-03-30	500m	0.2-1 µm	10	5.55112e-17	-0.6	Weak
2006-03-30	890m	0.2-1 µm	1	0	-0.6	Weak
2006-03-30	890m	0.2-1 µm	2	0.0111514	-0.6	Weak
2006-03-30	890m	0.2-1 µm	3	0	-0.6	Weak
2006-03-30	890m	0.2-1 µm	4	0.00453309	-0.6	Weak
2006-03-30	890m	0.2-1 µm	5	0.166092	-0.6	Weak
2006-03-30	890m	0.2-1 µm	6	0.0334542	-0.6	Weak
2006-03-30	890m	0.2-1 µm	7	0	-0.6	Weak
2006-03-30	890m	0.2-1 µm	8	0	-0.6	Weak
2006-03-30	890m	0.2-1 µm	10	-2.77556e-17	-0.6	Weak
2006-03-30	DCM	1-80 µm	1	0.000427011	-0.6	Weak
2006-03-30	DCM	1-80 µm	2	0.00215214	-0.6	Weak
2006-03-30	DCM	1-80 µm	3	0.0157738	-0.6	Weak
2006-03-30	DCM	1-80 µm	4	0.00243396	-0.6	Weak
2006-03-30	DCM	1-80 µm	5	0.000230586	-0.6	Weak
2006-03-30	DCM	1-80 µm	6	0.353053	-0.6	Weak
2006-03-30	DCM	1-80 µm	7	5.12413e-05	-0.6	Weak
2006-03-30	DCM	1-80 µm	8	0.00432135	-0.6	Weak
2006-03-30	DCM	1-80 µm	10	0	-0.6	Weak
2006-03-30	DCM	0.2-1 µm	1	0	-0.6	Weak
2006-03-30	DCM	0.2-1 µm	2	0	-0.6	Weak
2006-03-30	DCM	0.2-1 µm	3	0.00627279	-0.6	Weak
2006-03-30	DCM	0.2-1 µm	4	0.00306346	-0.6	Weak
2006-03-30	DCM	0.2-1 µm	5	0	-0.6	Weak
2006-03-30	DCM	0.2-1 µm	6	0.506346	-0.6	Weak
2006-03-30	DCM	0.2-1 µm	7	0	-0.6	Weak
2006-03-30	DCM	0.2-1 µm	8	0.0055434	-0.6	Weak
2006-03-30	DCM	0.2-1 µm	10	0	-0.6	Weak
2006-03-30	Surface	1-80 µm	1	0.000301072	-0.6	Weak
2006-03-30	Surface	1-80 µm	2	0.000433544	-0.6	Weak
2006-03-30	Surface	1-80 µm	3	0.0229477	-0.6	Weak
2006-03-30	Surface	1-80 µm	4	0.000903217	-0.6	Weak
2006-03-30	Surface	1-80 µm	5	9.03217e-05	-0.6	Weak
2006-03-30	Surface	1-80 µm	6	0.196661	-0.6	Weak
2006-03-30	Surface	1-80 µm	7	0.000162579	-0.6	Weak
2006-03-30	Surface	1-80 µm	8	0.00323954	-0.6	Weak
2006-03-30	Surface	1-80 µm	10	0	-0.6	Weak
2006-03-30	Surface	0.2-1 µm	1	0	-0.6	Weak
2006-03-30	Surface	0.2-1 µm	2	0	-0.6	Weak
2006-03-30	Surface	0.2-1 µm	3	0	-0.6	Weak
2006-03-30	Surface	0.2-1 µm	4	0	-0.6	Weak
2006-03-30	Surface	0.2-1 µm	5	0	-0.6	Weak
2006-03-30	Surface	0.2-1 µm	6	0.376731	-0.6	Weak
2006-03-30	Surface	0.2-1 µm	7	0	-0.6	Weak
2006-03-30	Surface	0.2-1 µm	8	0	-0.6	Weak
2006-03-30	Surface	0.2-1 µm	10	0	-0.6	Weak
2006-04-19	150m	0.2-1 µm	1	0	-0.4	NA
2006-04-19	150m	0.2-1 µm	2	0.0131112	-0.4	NA
2006-04-19	150m	0.2-1 µm	3	0.00586148	-0.4	NA
2006-04-19	150m	0.2-1 µm	4	0.0522906	-0.4	NA
2006-04-19	150m	0.2-1 µm	5	0.302175	-0.4	NA
2006-04-19	150m	0.2-1 µm	6	0.0550671	-0.4	NA
2006-04-19	150m	0.2-1 µm	7	0	-0.4	NA
2006-04-19	150m	0.2-1 µm	8	0	-0.4	NA
2006-04-19	150m	0.2-1 µm	10	0	-0.4	NA
2006-04-19	500m	0.2-1 µm	1	0	-0.4	NA
2006-04-19	500m	0.2-1 µm	2	0.0176653	-0.4	NA
2006-04-19	500m	0.2-1 µm	3	0.00528137	-0.4	NA
2006-04-19	500m	0.2-1 µm	4	0.000546349	-0.4	NA
2006-04-19	500m	0.2-1 µm	5	0.374613	-0.4	NA
2006-04-19	500m	0.2-1 µm	6	0.0225824	-0.4	NA
2006-04-19	500m	0.2-1 µm	7	0	-0.4	NA
2006-04-19	500m	0.2-1 µm	8	0	-0.4	NA
2006-04-19	500m	0.2-1 µm	10	0	-0.4	NA
2006-04-19	890m	0.2-1 µm	1	0	-0.4	NA
2006-04-19	890m	0.2-1 µm	2	0.0123256	-0.4	NA
2006-04-19	890m	0.2-1 µm	3	0	-0.4	NA
2006-04-19	890m	0.2-1 µm	4	0	-0.4	NA
2006-04-19	890m	0.2-1 µm	5	0.174186	-0.4	NA
2006-04-19	890m	0.2-1 µm	6	0.0469767	-0.4	NA
2006-04-19	890m	0.2-1 µm	7	0	-0.4	NA
2006-04-19	890m	0.2-1 µm	8	0	-0.4	NA
2006-04-19	890m	0.2-1 µm	10	0	-0.4	NA
2006-04-19	DCM	0.2-1 µm	1	0	-0.4	NA
2006-04-19	DCM	0.2-1 µm	2	0	-0.4	NA
2006-04-19	DCM	0.2-1 µm	3	0	-0.4	NA
2006-04-19	DCM	0.2-1 µm	4	0.00329747	-0.4	NA
2006-04-19	DCM	0.2-1 µm	5	0	-0.4	NA
2006-04-19	DCM	0.2-1 µm	6	0.452794	-0.4	NA
2006-04-19	DCM	0.2-1 µm	7	0	-0.4	NA
2006-04-19	DCM	0.2-1 µm	8	0	-0.4	NA
2006-04-19	DCM	0.2-1 µm	10	5.55112e-17	-0.4	NA
2006-04-19	Surface	0.2-1 µm	1	0	-0.4	NA
2006-04-19	Surface	0.2-1 µm	2	0.00634328	-0.4	NA
2006-04-19	Surface	0.2-1 µm	3	0	-0.4	NA
2006-04-19	Surface	0.2-1 µm	4	0.00559701	-0.4	NA
2006-04-19	Surface	0.2-1 µm	5	0	-0.4	NA
2006-04-19	Surface	0.2-1 µm	6	0.487935	-0.4	NA
2006-04-19	Surface	0.2-1 µm	7	0	-0.4	NA
2006-04-19	Surface	0.2-1 µm	8	0	-0.4	NA
2006-04-19	Surface	0.2-1 µm	10	0	-0.4	NA
2006-06-20	500m	0.2-1 µm	1	0.00134161	0	NA
2006-06-20	500m	0.2-1 µm	2	0.0177763	0	NA
2006-06-20	500m	0.2-1 µm	3	0	0	NA
2006-06-20	500m	0.2-1 µm	4	0.00318632	0	NA
2006-06-20	500m	0.2-1 µm	5	0.35888	0	NA
2006-06-20	500m	0.2-1 µm	6	0.00721114	0	NA
2006-06-20	500m	0.2-1 µm	7	0	0	NA
2006-06-20	500m	0.2-1 µm	8	0	0	NA
2006-06-20	500m	0.2-1 µm	10	0	0	NA
2006-06-20	890m	0.2-1 µm	1	0	0	NA
2006-06-20	890m	0.2-1 µm	2	0.00685925	0	NA
2006-06-20	890m	0.2-1 µm	3	0	0	NA
2006-06-20	890m	0.2-1 µm	4	0.00395726	0	NA
2006-06-20	890m	0.2-1 µm	5	0.143121	0	NA
2006-06-20	890m	0.2-1 µm	6	0.0449809	0	NA
2006-06-20	890m	0.2-1 µm	7	0	0	NA
2006-06-20	890m	0.2-1 µm	8	0	0	NA
2006-06-20	890m	0.2-1 µm	10	0	0	NA
2006-07-25	150m	1-80 µm	1	0.0130469	0.1	NA
2006-07-25	150m	1-80 µm	2	0.00802206	0.1	NA
2006-07-25	150m	1-80 µm	3	0.0122661	0.1	NA
2006-07-25	150m	1-80 µm	4	0.0443166	0.1	NA
2006-07-25	150m	1-80 µm	5	0.232186	0.1	NA
2006-07-25	150m	1-80 µm	6	0.0537995	0.1	NA
2006-07-25	150m	1-80 µm	7	0.000302244	0.1	NA
2006-07-25	150m	1-80 µm	8	0	0.1	NA
2006-07-25	150m	1-80 µm	10	5.55112e-17	0.1	NA
2006-07-25	150m	0.2-1 µm	1	0	0.1	NA
2006-07-25	150m	0.2-1 µm	2	0.0184443	0.1	NA
2006-07-25	150m	0.2-1 µm	3	0.00701684	0.1	NA
2006-07-25	150m	0.2-1 µm	4	0.0621492	0.1	NA
2006-07-25	150m	0.2-1 µm	5	0.34563	0.1	NA
2006-07-25	150m	0.2-1 µm	6	0.0376905	0.1	NA
2006-07-25	150m	0.2-1 µm	7	0	0.1	NA
2006-07-25	150m	0.2-1 µm	8	0	0.1	NA
2006-07-25	150m	0.2-1 µm	10	5.55112e-17	0.1	NA
2006-07-25	500m	1-80 µm	1	0.0151751	0.1	NA
2006-07-25	500m	1-80 µm	2	0.00867225	0.1	NA
2006-07-25	500m	1-80 µm	3	0.0109749	0.1	NA
2006-07-25	500m	1-80 µm	4	0.0126172	0.1	NA
2006-07-25	500m	1-80 µm	5	0.211818	0.1	NA
2006-07-25	500m	1-80 µm	6	0.0413472	0.1	NA
2006-07-25	500m	1-80 µm	7	0.00113189	0.1	NA
2006-07-25	500m	1-80 µm	8	0.000860012	0.1	NA
2006-07-25	500m	1-80 µm	10	0	0.1	NA
2006-07-25	500m	0.2-1 µm	1	0.00116891	0.1	NA
2006-07-25	500m	0.2-1 µm	2	0.021917	0.1	NA
2006-07-25	500m	0.2-1 µm	3	0	0.1	NA
2006-07-25	500m	0.2-1 µm	4	0.00613676	0.1	NA
2006-07-25	500m	0.2-1 µm	5	0.405903	0.1	NA
2006-07-25	500m	0.2-1 µm	6	0.0160725	0.1	NA
2006-07-25	500m	0.2-1 µm	7	0	0.1	NA
2006-07-25	500m	0.2-1 µm	8	0	0.1	NA
2006-07-25	500m	0.2-1 µm	10	5.55112e-17	0.1	NA
2006-07-25	890m	1-80 µm	1	0.00498841	0.1	NA
2006-07-25	890m	1-80 µm	2	0.00300545	0.1	NA
2006-07-25	890m	1-80 µm	3	0.00300545	0.1	NA
2006-07-25	890m	1-80 µm	4	0.00697881	0.1	NA
2006-07-25	890m	1-80 µm	5	0.0714732	0.1	NA
2006-07-25	890m	1-80 µm	6	0.0570763	0.1	NA
2006-07-25	890m	1-80 µm	7	0.000369788	0.1	NA
2006-07-25	890m	1-80 µm	8	0.000228325	0.1	NA
2006-07-25	890m	1-80 µm	10	0	0.1	NA
2006-07-25	890m	0.2-1 µm	1	0	0.1	NA
2006-07-25	890m	0.2-1 µm	2	0.0111129	0.1	NA
2006-07-25	890m	0.2-1 µm	3	0	0.1	NA
2006-07-25	890m	0.2-1 µm	4	0.00147083	0.1	NA
2006-07-25	890m	0.2-1 µm	5	0.172414	0.1	NA
2006-07-25	890m	0.2-1 µm	6	0.02958	0.1	NA
2006-07-25	890m	0.2-1 µm	7	0	0.1	NA
2006-07-25	890m	0.2-1 µm	8	0	0.1	NA
2006-07-25	890m	0.2-1 µm	10	0	0.1	NA
2006-07-25	DCM	1-80 µm	1	0.00353755	0.1	NA
2006-07-25	DCM	1-80 µm	2	0.0126341	0.1	NA
2006-07-25	DCM	1-80 µm	3	0.0140583	0.1	NA
2006-07-25	DCM	1-80 µm	4	0.029357	0.1	NA
2006-07-25	DCM	1-80 µm	5	9.18843e-05	0.1	NA
2006-07-25	DCM	1-80 µm	6	0.407048	0.1	NA
2006-07-25	DCM	1-80 µm	7	0	0.1	NA
2006-07-25	DCM	1-80 µm	8	0.0138286	0.1	NA
2006-07-25	DCM	1-80 µm	10	0	0.1	NA
2006-07-25	DCM	0.2-1 µm	1	0	0.1	NA
2006-07-25	DCM	0.2-1 µm	2	0.0123636	0.1	NA
2006-07-25	DCM	0.2-1 µm	3	0.00933333	0.1	NA
2006-07-25	DCM	0.2-1 µm	4	0.0273939	0.1	NA
2006-07-25	DCM	0.2-1 µm	5	0	0.1	NA
2006-07-25	DCM	0.2-1 µm	6	0.493212	0.1	NA
2006-07-25	DCM	0.2-1 µm	7	0	0.1	NA
2006-07-25	DCM	0.2-1 µm	8	0.014303	0.1	NA
2006-07-25	DCM	0.2-1 µm	10	-1.11022e-16	0.1	NA
2006-07-25	Surface	1-80 µm	1	0.00668231	0.1	NA
2006-07-25	Surface	1-80 µm	2	0.0176496	0.1	NA
2006-07-25	Surface	1-80 µm	3	0.0216045	0.1	NA
2006-07-25	Surface	1-80 µm	4	0.00208867	0.1	NA
2006-07-25	Surface	1-80 µm	5	0.000279925	0.1	NA
2006-07-25	Surface	1-80 µm	6	0.224356	0.1	NA
2006-07-25	Surface	1-80 µm	7	0.00208149	0.1	NA
2006-07-25	Surface	1-80 µm	8	0.111209	0.1	NA
2006-07-25	Surface	1-80 µm	10	0	0.1	NA
2006-07-25	Surface	0.2-1 µm	1	0	0.1	NA
2006-07-25	Surface	0.2-1 µm	2	0.0219556	0.1	NA
2006-07-25	Surface	0.2-1 µm	3	0.00362155	0.1	NA
2006-07-25	Surface	0.2-1 µm	4	0	0.1	NA
2006-07-25	Surface	0.2-1 µm	5	0	0.1	NA
2006-07-25	Surface	0.2-1 µm	6	0.343368	0.1	NA
2006-07-25	Surface	0.2-1 µm	7	0	0.1	NA
2006-07-25	Surface	0.2-1 µm	8	0.0878225	0.1	NA
2006-07-25	Surface	0.2-1 µm	10	0	0.1	NA
2006-08-24	150m	0.2-1 µm	1	0.00103496	0.3	NA
2006-08-24	150m	0.2-1 µm	2	0.0114995	0.3	NA
2006-08-24	150m	0.2-1 µm	3	0.00632475	0.3	NA
2006-08-24	150m	0.2-1 µm	4	0.0617525	0.3	NA
2006-08-24	150m	0.2-1 µm	5	0.233901	0.3	NA
2006-08-24	150m	0.2-1 µm	6	0.108556	0.3	NA
2006-08-24	150m	0.2-1 µm	7	0	0.3	NA
2006-08-24	150m	0.2-1 µm	8	0	0.3	NA
2006-08-24	150m	0.2-1 µm	10	0	0.3	NA
2006-08-24	500m	0.2-1 µm	1	0	0.3	NA
2006-08-24	500m	0.2-1 µm	2	0.02494	0.3	NA
2006-08-24	500m	0.2-1 µm	3	0.00543565	0.3	NA
2006-08-24	500m	0.2-1 µm	4	0.00543565	0.3	NA
2006-08-24	500m	0.2-1 µm	5	0.309353	0.3	NA
2006-08-24	500m	0.2-1 µm	6	0.0164668	0.3	NA
2006-08-24	500m	0.2-1 µm	7	0	0.3	NA
2006-08-24	500m	0.2-1 µm	8	0	0.3	NA
2006-08-24	500m	0.2-1 µm	10	0	0.3	NA
2006-08-24	890m	0.2-1 µm	1	0	0.3	NA
2006-08-24	890m	0.2-1 µm	2	0.00727525	0.3	NA
2006-08-24	890m	0.2-1 µm	3	0	0.3	NA
2006-08-24	890m	0.2-1 µm	4	0.00034644	0.3	NA
2006-08-24	890m	0.2-1 µm	5	0.12697	0.3	NA
2006-08-24	890m	0.2-1 µm	6	0.0431318	0.3	NA
2006-08-24	890m	0.2-1 µm	7	0	0.3	NA
2006-08-24	890m	0.2-1 µm	8	0	0.3	NA
2006-08-24	890m	0.2-1 µm	10	2.77556e-17	0.3	NA
2006-08-24	DCM	0.2-1 µm	1	0	0.3	NA
2006-08-24	DCM	0.2-1 µm	2	0.00502323	0.3	NA
2006-08-24	DCM	0.2-1 µm	3	0	0.3	NA
2006-08-24	DCM	0.2-1 µm	4	0.026372	0.3	NA
2006-08-24	DCM	0.2-1 µm	5	0	0.3	NA
2006-08-24	DCM	0.2-1 µm	6	0.518272	0.3	NA
2006-08-24	DCM	0.2-1 µm	7	0	0.3	NA
2006-08-24	DCM	0.2-1 µm	8	0.00866508	0.3	NA
2006-08-24	DCM	0.2-1 µm	10	0	0.3	NA
2006-08-24	Surface	0.2-1 µm	1	0	0.3	NA
2006-08-24	Surface	0.2-1 µm	2	0.0707528	0.3	NA
2006-08-24	Surface	0.2-1 µm	3	0.00171095	0.3	NA
2006-08-24	Surface	0.2-1 µm	4	0.0117754	0.3	NA
2006-08-24	Surface	0.2-1 µm	5	0	0.3	NA
2006-08-24	Surface	0.2-1 µm	6	0.373289	0.3	NA
2006-08-24	Surface	0.2-1 µm	7	0	0.3	NA
2006-08-24	Surface	0.2-1 µm	8	0.0794082	0.3	NA
2006-08-24	Surface	0.2-1 µm	10	0	0.3	NA
2006-09-01	890m	0.2-1 µm	1	0	0.5	Weak
2006-09-01	890m	0.2-1 µm	2	0	0.5	Weak
2006-09-01	890m	0.2-1 µm	3	0.00568909	0.5	Weak
2006-09-01	890m	0.2-1 µm	4	0.00711136	0.5	Weak
2006-09-01	890m	0.2-1 µm	5	0.11748	0.5	Weak
2006-09-01	890m	0.2-1 µm	6	0.0244631	0.5	Weak
2006-09-01	890m	0.2-1 µm	7	0	0.5	Weak
2006-09-01	890m	0.2-1 µm	8	0	0.5	Weak
2006-09-01	890m	0.2-1 µm	10	0	0.5	Weak
2006-09-01	DCM	0.2-1 µm	1	0	0.5	Weak
2006-09-01	DCM	0.2-1 µm	2	0.0412698	0.5	Weak
2006-09-01	DCM	0.2-1 µm	3	0.00253968	0.5	Weak
2006-09-01	DCM	0.2-1 µm	4	0.14254	0.5	Weak
2006-09-01	DCM	0.2-1 µm	5	0	0.5	Weak
2006-09-01	DCM	0.2-1 µm	6	0.277778	0.5	Weak
2006-09-01	DCM	0.2-1 µm	7	0	0.5	Weak
2006-09-01	DCM	0.2-1 µm	8	0.00920635	0.5	Weak
2006-09-01	DCM	0.2-1 µm	10	0	0.5	Weak
2006-09-01	Surface	0.2-1 µm	1	0	0.5	Weak
2006-09-01	Surface	0.2-1 µm	2	0.08703	0.5	Weak
2006-09-01	Surface	0.2-1 µm	3	0.0011266	0.5	Weak
2006-09-01	Surface	0.2-1 µm	4	0.0149275	0.5	Weak
2006-09-01	Surface	0.2-1 µm	5	0	0.5	Weak
2006-09-01	Surface	0.2-1 µm	6	0.345726	0.5	Weak
2006-09-01	Surface	0.2-1 µm	7	0	0.5	Weak
2006-09-01	Surface	0.2-1 µm	8	0.0719617	0.5	Weak
2006-09-01	Surface	0.2-1 µm	10	0	0.5	Weak
2006-10-01	Surface	0.2-1 µm	1	0	0.8	Weak
2006-10-01	Surface	0.2-1 µm	2	0.109979	0.8	Weak
2006-10-01	Surface	0.2-1 µm	3	0.00285821	0.8	Weak
2006-10-01	Surface	0.2-1 µm	4	0.0161551	0.8	Weak
2006-10-01	Surface	0.2-1 µm	5	0	0.8	Weak
2006-10-01	Surface	0.2-1 µm	6	0.255002	0.8	Weak
2006-10-01	Surface	0.2-1 µm	7	0	0.8	Weak
2006-10-01	Surface	0.2-1 µm	8	0.147633	0.8	Weak
2006-10-01	Surface	0.2-1 µm	10	-1.11022e-16	0.8	Weak
2007-02-14	Surface	1-80 µm	1	0.00103203	0.2	NA
2007-02-14	Surface	1-80 µm	2	0.023305	0.2	NA
2007-02-14	Surface	1-80 µm	3	0.00571111	0.2	NA
2007-02-14	Surface	1-80 µm	4	0.0136035	0.2	NA
2007-02-14	Surface	1-80 µm	5	0.000104848	0.2	NA
2007-02-14	Surface	1-80 µm	6	0.391133	0.2	NA
2007-02-14	Surface	1-80 µm	7	0.00273632	0.2	NA
2007-02-14	Surface	1-80 µm	8	0.0268472	0.2	NA
2007-02-14	Surface	1-80 µm	10	0	0.2	NA
2007-02-14	Surface	0.2-1 µm	1	0	0.2	NA
2007-02-14	Surface	0.2-1 µm	2	0.0440102	0.2	NA
2007-02-14	Surface	0.2-1 µm	3	0.00349539	0.2	NA
2007-02-14	Surface	0.2-1 µm	4	0.0185891	0.2	NA
2007-02-14	Surface	0.2-1 µm	5	0	0.2	NA
2007-02-14	Surface	0.2-1 µm	6	0.318796	0.2	NA
2007-02-14	Surface	0.2-1 µm	7	0	0.2	NA
2007-02-14	Surface	0.2-1 µm	8	0.0173181	0.2	NA
2007-02-14	Surface	0.2-1 µm	10	1.11022e-16	0.2	NA
2007-04-04	Surface	1-80 µm	1	0.000232642	-0.3	NA
2007-04-04	Surface	1-80 µm	2	0.0020263	-0.3	NA
2007-04-04	Surface	1-80 µm	3	0.0202363	-0.3	NA
2007-04-04	Surface	1-80 µm	4	0.00213995	-0.3	NA
2007-04-04	Surface	1-80 µm	5	0	-0.3	NA
2007-04-04	Surface	1-80 µm	6	0.54918	-0.3	NA
2007-04-04	Surface	1-80 µm	7	0	-0.3	NA
2007-04-04	Surface	1-80 µm	8	0.000479492	-0.3	NA
2007-04-04	Surface	1-80 µm	10	0	-0.3	NA
2007-04-04	Surface	0.2-1 µm	1	0	-0.3	NA
2007-04-04	Surface	0.2-1 µm	2	0.00110906	-0.3	NA
2007-04-04	Surface	0.2-1 µm	3	0.00554529	-0.3	NA
2007-04-04	Surface	0.2-1 µm	4	0.00702403	-0.3	NA
2007-04-04	Surface	0.2-1 µm	5	0	-0.3	NA
2007-04-04	Surface	0.2-1 µm	6	0.628343	-0.3	NA
2007-04-04	Surface	0.2-1 µm	7	0	-0.3	NA
2007-04-04	Surface	0.2-1 µm	8	0	-0.3	NA
2007-04-04	Surface	0.2-1 µm	10	1.11022e-16	-0.3	NA
2007-05-21	Surface	1-80 µm	1	0.000274623	-0.4	NA
2007-05-21	Surface	1-80 µm	2	0.00689854	-0.4	NA
2007-05-21	Surface	1-80 µm	3	0.0195971	-0.4	NA
2007-05-21	Surface	1-80 µm	4	0.0113392	-0.4	NA
2007-05-21	Surface	1-80 µm	5	0	-0.4	NA
2007-05-21	Surface	1-80 µm	6	0.431505	-0.4	NA
2007-05-21	Surface	1-80 µm	7	0.00088978	-0.4	NA
2007-05-21	Surface	1-80 µm	8	0.0161094	-0.4	NA
2007-05-21	Surface	1-80 µm	10	-1.11022e-16	-0.4	NA
2007-05-21	Surface	0.2-1 µm	1	0	-0.4	NA
2007-05-21	Surface	0.2-1 µm	2	0.0146431	-0.4	NA
2007-05-21	Surface	0.2-1 µm	3	0.00553442	-0.4	NA
2007-05-21	Surface	0.2-1 µm	4	0.0186787	-0.4	NA
2007-05-21	Surface	0.2-1 µm	5	0	-0.4	NA
2007-05-21	Surface	0.2-1 µm	6	0.506169	-0.4	NA
2007-05-21	Surface	0.2-1 µm	7	0.0013836	-0.4	NA
2007-05-21	Surface	0.2-1 µm	8	0.00945463	-0.4	NA
2007-05-21	Surface	0.2-1 µm	10	0	-0.4	NA
2007-06-16	Surface	0.2-1 µm	1	0	-0.5	Strong
2007-06-16	Surface	0.2-1 µm	2	0.0356136	-0.5	Strong
2007-06-16	Surface	0.2-1 µm	3	0.0194256	-0.5	Strong
2007-06-16	Surface	0.2-1 µm	4	0.0191123	-0.5	Strong
2007-06-16	Surface	0.2-1 µm	5	0	-0.5	Strong
2007-06-16	Surface	0.2-1 µm	6	0.357807	-0.5	Strong
2007-06-16	Surface	0.2-1 µm	7	0	-0.5	Strong
2007-06-16	Surface	0.2-1 µm	8	0.0765535	-0.5	Strong
2007-06-16	Surface	0.2-1 µm	10	0	-0.5	Strong
2007-08-07	Surface	0.2-1 µm	1	0	-0.8	Strong
2007-08-07	Surface	0.2-1 µm	2	0.0434565	-0.8	Strong
2007-08-07	Surface	0.2-1 µm	3	0	-0.8	Strong
2007-08-07	Surface	0.2-1 µm	4	0.00337163	-0.8	Strong
2007-08-07	Surface	0.2-1 µm	5	0	-0.8	Strong
2007-08-07	Surface	0.2-1 µm	6	0.336913	-0.8	Strong
2007-08-07	Surface	0.2-1 µm	7	0	-0.8	Strong
2007-08-07	Surface	0.2-1 µm	8	0.0216034	-0.8	Strong
2007-08-07	Surface	0.2-1 µm	10	0	-0.8	Strong
2007-09-20	Surface	1-80 µm	1	0	-1.1	Strong
2007-09-20	Surface	1-80 µm	2	0.00243551	-1.1	Strong
2007-09-20	Surface	1-80 µm	3	0.0160524	-1.1	Strong
2007-09-20	Surface	1-80 µm	4	0.00144228	-1.1	Strong
2007-09-20	Surface	1-80 µm	5	2.97377e-06	-1.1	Strong
2007-09-20	Surface	1-80 µm	6	0.390427	-1.1	Strong
2007-09-20	Surface	1-80 µm	7	0	-1.1	Strong
2007-09-20	Surface	1-80 µm	8	0.00174114	-1.1	Strong
2007-09-20	Surface	1-80 µm	10	0	-1.1	Strong
2007-09-20	Surface	0.2-1 µm	1	0	-1.1	Strong
2007-09-20	Surface	0.2-1 µm	2	0.00652951	-1.1	Strong
2007-09-20	Surface	0.2-1 µm	3	0.00172478	-1.1	Strong
2007-09-20	Surface	0.2-1 µm	4	0.00246396	-1.1	Strong
2007-09-20	Surface	0.2-1 µm	5	0	-1.1	Strong
2007-09-20	Surface	0.2-1 µm	6	0.551435	-1.1	Strong
2007-09-20	Surface	0.2-1 µm	7	0	-1.1	Strong
2007-09-20	Surface	0.2-1 µm	8	0	-1.1	Strong
2007-09-20	Surface	0.2-1 µm	10	0	-1.1	Strong
2007-11-14	Surface	1-80 µm	1	5.83861e-05	-1.5	Strong
2007-11-14	Surface	1-80 µm	2	0.0261229	-1.5	Strong
2007-11-14	Surface	1-80 µm	3	0.0193598	-1.5	Strong
2007-11-14	Surface	1-80 µm	4	0.0107601	-1.5	Strong
2007-11-14	Surface	1-80 µm	5	0	-1.5	Strong
2007-11-14	Surface	1-80 µm	6	0.404881	-1.5	Strong
2007-11-14	Surface	1-80 µm	7	1.45965e-05	-1.5	Strong
2007-11-14	Surface	1-80 µm	8	0.0392914	-1.5	Strong
2007-11-14	Surface	1-80 µm	10	-1.11022e-16	-1.5	Strong
2007-11-14	Surface	0.2-1 µm	1	0	-1.5	Strong
2007-11-14	Surface	0.2-1 µm	2	0.0302267	-1.5	Strong
2007-11-14	Surface	0.2-1 µm	3	0.00201511	-1.5	Strong
2007-11-14	Surface	0.2-1 µm	4	0.0144521	-1.5	Strong
2007-11-14	Surface	0.2-1 µm	5	0	-1.5	Strong
2007-11-14	Surface	0.2-1 µm	6	0.491278	-1.5	Strong
2007-11-14	Surface	0.2-1 µm	7	0	-1.5	Strong
2007-11-14	Surface	0.2-1 µm	8	0.030573	-1.5	Strong
2007-11-14	Surface	0.2-1 µm	10	1.11022e-16	-1.5	Strong
2007-12-17	Surface	0.2-1 µm	1	0.00246609	-1.6	Strong
2007-12-17	Surface	0.2-1 µm	2	0.0127788	-1.6	Strong
2007-12-17	Surface	0.2-1 µm	3	0.00089676	-1.6	Strong
2007-12-17	Surface	0.2-1 µm	4	0.0243246	-1.6	Strong
2007-12-17	Surface	0.2-1 µm	5	0	-1.6	Strong
2007-12-17	Surface	0.2-1 µm	6	0.415424	-1.6	Strong
2007-12-17	Surface	0.2-1 µm	7	0.00212981	-1.6	Strong
2007-12-17	Surface	0.2-1 µm	8	0.0175989	-1.6	Strong
2007-12-17	Surface	0.2-1 µm	10	1.11022e-16	-1.6	Strong
2008-03-19	150m	1-80 µm	1	0.00626617	-1.3	Strong
2008-03-19	150m	1-80 µm	2	0.00791828	-1.3	Strong
2008-03-19	150m	1-80 µm	3	0.0130523	-1.3	Strong
2008-03-19	150m	1-80 µm	4	0.0243538	-1.3	Strong
2008-03-19	150m	1-80 µm	5	0.195633	-1.3	Strong
2008-03-19	150m	1-80 µm	6	0.104846	-1.3	Strong
2008-03-19	150m	1-80 µm	7	0.00025012	-1.3	Strong
2008-03-19	150m	1-80 µm	8	3.29105e-05	-1.3	Strong
2008-03-19	150m	1-80 µm	10	-5.55112e-17	-1.3	Strong
2008-03-19	500m	1-80 µm	1	0.0322466	-1.3	Strong
2008-03-19	500m	1-80 µm	2	0.0082802	-1.3	Strong
2008-03-19	500m	1-80 µm	3	0.0116085	-1.3	Strong
2008-03-19	500m	1-80 µm	4	0.00307854	-1.3	Strong
2008-03-19	500m	1-80 µm	5	0.146902	-1.3	Strong
2008-03-19	500m	1-80 µm	6	0.0318344	-1.3	Strong
2008-03-19	500m	1-80 µm	7	0.00295989	-1.3	Strong
2008-03-19	500m	1-80 µm	8	2.4978e-05	-1.3	Strong
2008-03-19	500m	1-80 µm	10	0	-1.3	Strong
2008-03-19	890m	1-80 µm	1	0.0538685	-1.3	Strong
2008-03-19	890m	1-80 µm	2	0.00268769	-1.3	Strong
2008-03-19	890m	1-80 µm	3	0.00723885	-1.3	Strong
2008-03-19	890m	1-80 µm	4	0.00462283	-1.3	Strong
2008-03-19	890m	1-80 µm	5	0.059466	-1.3	Strong
2008-03-19	890m	1-80 µm	6	0.0584411	-1.3	Strong
2008-03-19	890m	1-80 µm	7	0.000250851	-1.3	Strong
2008-03-19	890m	1-80 µm	8	0.000215015	-1.3	Strong
2008-03-19	890m	1-80 µm	10	2.77556e-17	-1.3	Strong
2008-03-19	890m	0.2-1 µm	1	0.00723589	-1.3	Strong
2008-03-19	890m	0.2-1 µm	2	0.00976845	-1.3	Strong
2008-03-19	890m	0.2-1 µm	3	0	-1.3	Strong
2008-03-19	890m	0.2-1 µm	4	0.00253256	-1.3	Strong
2008-03-19	890m	0.2-1 µm	5	0.161541	-1.3	Strong
2008-03-19	890m	0.2-1 µm	6	0.0497467	-1.3	Strong
2008-03-19	890m	0.2-1 µm	7	0	-1.3	Strong
2008-03-19	890m	0.2-1 µm	8	0	-1.3	Strong
2008-03-19	890m	0.2-1 µm	10	0	-1.3	Strong
2008-03-19	DCM	1-80 µm	1	0.00207678	-1.3	Strong
2008-03-19	DCM	1-80 µm	2	0.00561621	-1.3	Strong
2008-03-19	DCM	1-80 µm	3	0.00332124	-1.3	Strong
2008-03-19	DCM	1-80 µm	4	0.00966472	-1.3	Strong
2008-03-19	DCM	1-80 µm	5	0.00101819	-1.3	Strong
2008-03-19	DCM	1-80 µm	6	0.446444	-1.3	Strong
2008-03-19	DCM	1-80 µm	7	0.000218184	-1.3	Strong
2008-03-19	DCM	1-80 µm	8	0.00903442	-1.3	Strong
2008-03-19	DCM	1-80 µm	10	1.11022e-16	-1.3	Strong
2008-03-19	DCM	0.2-1 µm	1	0	-1.3	Strong
2008-03-19	DCM	0.2-1 µm	2	0.00483333	-1.3	Strong
2008-03-19	DCM	0.2-1 µm	3	0.00133333	-1.3	Strong
2008-03-19	DCM	0.2-1 µm	4	0.0129167	-1.3	Strong
2008-03-19	DCM	0.2-1 µm	5	0	-1.3	Strong
2008-03-19	DCM	0.2-1 µm	6	0.549417	-1.3	Strong
2008-03-19	DCM	0.2-1 µm	7	0	-1.3	Strong
2008-03-19	DCM	0.2-1 µm	8	0.00458333	-1.3	Strong
2008-03-19	DCM	0.2-1 µm	10	0	-1.3	Strong
2008-03-19	Surface	1-80 µm	1	0.000987929	-1.3	Strong
2008-03-19	Surface	1-80 µm	2	0.00406709	-1.3	Strong
2008-03-19	Surface	1-80 µm	3	0.00501175	-1.3	Strong
2008-03-19	Surface	1-80 µm	4	0.00928797	-1.3	Strong
2008-03-19	Surface	1-80 µm	5	0	-1.3	Strong
2008-03-19	Surface	1-80 µm	6	0.425877	-1.3	Strong
2008-03-19	Surface	1-80 µm	7	0.000331713	-1.3	Strong
2008-03-19	Surface	1-80 µm	8	0.00787458	-1.3	Strong
2008-03-19	Surface	1-80 µm	10	0	-1.3	Strong
2008-04-22	150m	1-80 µm	1	0.00808433	-1	Strong
2008-04-22	150m	1-80 µm	2	0.00594209	-1	Strong
2008-04-22	150m	1-80 µm	3	0.0167366	-1	Strong
2008-04-22	150m	1-80 µm	4	0.0215644	-1	Strong
2008-04-22	150m	1-80 µm	5	0.120956	-1	Strong
2008-04-22	150m	1-80 µm	6	0.176861	-1	Strong
2008-04-22	150m	1-80 µm	7	0.000129646	-1	Strong
2008-04-22	150m	1-80 µm	8	0	-1	Strong
2008-04-22	150m	1-80 µm	10	-5.55112e-17	-1	Strong
2008-04-22	150m	0.2-1 µm	1	0	-1	Strong
2008-04-22	150m	0.2-1 µm	2	0	-1	Strong
2008-04-22	150m	0.2-1 µm	3	0.00764103	-1	Strong
2008-04-22	150m	0.2-1 µm	4	0.0416192	-1	Strong
2008-04-22	150m	0.2-1 µm	5	0.222728	-1	Strong
2008-04-22	150m	0.2-1 µm	6	0.123395	-1	Strong
2008-04-22	150m	0.2-1 µm	7	0	-1	Strong
2008-04-22	150m	0.2-1 µm	8	0	-1	Strong
2008-04-22	150m	0.2-1 µm	10	5.55112e-17	-1	Strong
2008-04-22	500m	0.2-1 µm	1	0	-1	Strong
2008-04-22	500m	0.2-1 µm	2	0.0224632	-1	Strong
2008-04-22	500m	0.2-1 µm	3	0.00413116	-1	Strong
2008-04-22	500m	0.2-1 µm	4	0	-1	Strong
2008-04-22	500m	0.2-1 µm	5	0.347792	-1	Strong
2008-04-22	500m	0.2-1 µm	6	0.0108443	-1	Strong
2008-04-22	500m	0.2-1 µm	7	0.00129099	-1	Strong
2008-04-22	500m	0.2-1 µm	8	0	-1	Strong
2008-04-22	500m	0.2-1 µm	10	0	-1	Strong
2008-04-22	890m	1-80 µm	1	0.0212689	-1	Strong
2008-04-22	890m	1-80 µm	2	0.00221525	-1	Strong
2008-04-22	890m	1-80 µm	3	0.012883	-1	Strong
2008-04-22	890m	1-80 µm	4	0.00310196	-1	Strong
2008-04-22	890m	1-80 µm	5	0.0420263	-1	Strong
2008-04-22	890m	1-80 µm	6	0.0861952	-1	Strong
2008-04-22	890m	1-80 µm	7	0.000263289	-1	Strong
2008-04-22	890m	1-80 µm	8	0	-1	Strong
2008-04-22	890m	1-80 µm	10	0	-1	Strong
2008-04-22	890m	0.2-1 µm	1	0	-1	Strong
2008-04-22	890m	0.2-1 µm	2	0.00851988	-1	Strong
2008-04-22	890m	0.2-1 µm	3	0	-1	Strong
2008-04-22	890m	0.2-1 µm	4	0.00150351	-1	Strong
2008-04-22	890m	0.2-1 µm	5	0.159873	-1	Strong
2008-04-22	890m	0.2-1 µm	6	0.0506181	-1	Strong
2008-04-22	890m	0.2-1 µm	7	0	-1	Strong
2008-04-22	890m	0.2-1 µm	8	0	-1	Strong
2008-04-22	890m	0.2-1 µm	10	-2.77556e-17	-1	Strong
2008-04-22	DCM	1-80 µm	1	0.00223446	-1	Strong
2008-04-22	DCM	1-80 µm	2	0.000847556	-1	Strong
2008-04-22	DCM	1-80 µm	3	0.0157954	-1	Strong
2008-04-22	DCM	1-80 µm	4	0.00257156	-1	Strong
2008-04-22	DCM	1-80 µm	5	0.000250414	-1	Strong
2008-04-22	DCM	1-80 µm	6	0.362455	-1	Strong
2008-04-22	DCM	1-80 µm	7	8.66818e-05	-1	Strong
2008-04-22	DCM	1-80 µm	8	0.0166044	-1	Strong
2008-04-22	DCM	1-80 µm	10	0	-1	Strong
2008-04-22	DCM	0.2-1 µm	1	0	-1	Strong
2008-04-22	DCM	0.2-1 µm	2	0	-1	Strong
2008-04-22	DCM	0.2-1 µm	3	0.00460494	-1	Strong
2008-04-22	DCM	0.2-1 µm	4	0.000969462	-1	Strong
2008-04-22	DCM	0.2-1 µm	5	0	-1	Strong
2008-04-22	DCM	0.2-1 µm	6	0.512361	-1	Strong
2008-04-22	DCM	0.2-1 µm	7	0	-1	Strong
2008-04-22	DCM	0.2-1 µm	8	0.0172079	-1	Strong
2008-04-22	DCM	0.2-1 µm	10	1.11022e-16	-1	Strong
2008-04-22	Surface	1-80 µm	1	0.00191854	-1	Strong
2008-04-22	Surface	1-80 µm	2	0.000725065	-1	Strong
2008-04-22	Surface	1-80 µm	3	0.00920769	-1	Strong
2008-04-22	Surface	1-80 µm	4	0.00232278	-1	Strong
2008-04-22	Surface	1-80 µm	5	0.000301576	-1	Strong
2008-04-22	Surface	1-80 µm	6	0.400865	-1	Strong
2008-04-22	Surface	1-80 µm	7	0.000346491	-1	Strong
2008-04-22	Surface	1-80 µm	8	0.0125635	-1	Strong
2008-04-22	Surface	1-80 µm	10	0	-1	Strong
2008-04-22	Surface	0.2-1 µm	1	0	-1	Strong
2008-04-22	Surface	0.2-1 µm	2	0.00161074	-1	Strong
2008-04-22	Surface	0.2-1 µm	3	0.00348993	-1	Strong
2008-04-22	Surface	0.2-1 µm	4	0	-1	Strong
2008-04-22	Surface	0.2-1 µm	5	0	-1	Strong
2008-04-22	Surface	0.2-1 µm	6	0.512483	-1	Strong
2008-04-22	Surface	0.2-1 µm	7	0	-1	Strong
2008-04-22	Surface	0.2-1 µm	8	0.0177181	-1	Strong
2008-04-22	Surface	0.2-1 µm	10	0	-1	Strong
2008-05-14	150m	1-80 µm	1	0.0113326	-0.8	Strong
2008-05-14	150m	1-80 µm	2	0.00709635	-0.8	Strong
2008-05-14	150m	1-80 µm	3	0.0079048	-0.8	Strong
2008-05-14	150m	1-80 µm	4	0.0211849	-0.8	Strong
2008-05-14	150m	1-80 µm	5	0.136563	-0.8	Strong
2008-05-14	150m	1-80 µm	6	0.131557	-0.8	Strong
2008-05-14	150m	1-80 µm	7	0.000438357	-0.8	Strong
2008-05-14	150m	1-80 µm	8	0	-0.8	Strong
2008-05-14	150m	1-80 µm	10	0	-0.8	Strong
2008-05-14	150m	0.2-1 µm	1	0.00159727	-0.8	Strong
2008-05-14	150m	0.2-1 µm	2	0.00873176	-0.8	Strong
2008-05-14	150m	0.2-1 µm	3	0.00457885	-0.8	Strong
2008-05-14	150m	0.2-1 µm	4	0.0358854	-0.8	Strong
2008-05-14	150m	0.2-1 µm	5	0.248855	-0.8	Strong
2008-05-14	150m	0.2-1 µm	6	0.0943457	-0.8	Strong
2008-05-14	150m	0.2-1 µm	7	0	-0.8	Strong
2008-05-14	150m	0.2-1 µm	8	0	-0.8	Strong
2008-05-14	150m	0.2-1 µm	10	0	-0.8	Strong
2008-05-14	500m	1-80 µm	1	0.0845632	-0.8	Strong
2008-05-14	500m	1-80 µm	2	0.0102215	-0.8	Strong
2008-05-14	500m	1-80 µm	3	0.0085916	-0.8	Strong
2008-05-14	500m	1-80 µm	4	0.00417458	-0.8	Strong
2008-05-14	500m	1-80 µm	5	0.147732	-0.8	Strong
2008-05-14	500m	1-80 µm	6	0.023222	-0.8	Strong
2008-05-14	500m	1-80 µm	7	0.00413994	-0.8	Strong
2008-05-14	500m	1-80 µm	8	8.14949e-05	-0.8	Strong
2008-05-14	500m	1-80 µm	10	5.55112e-17	-0.8	Strong
2008-05-14	500m	0.2-1 µm	1	0.00545755	-0.8	Strong
2008-05-14	500m	0.2-1 µm	2	0.0137073	-0.8	Strong
2008-05-14	500m	0.2-1 µm	3	0.00393451	-0.8	Strong
2008-05-14	500m	0.2-1 µm	4	0.0058383	-0.8	Strong
2008-05-14	500m	0.2-1 µm	5	0.375682	-0.8	Strong
2008-05-14	500m	0.2-1 µm	6	0.00989973	-0.8	Strong
2008-05-14	500m	0.2-1 µm	7	0.000634598	-0.8	Strong
2008-05-14	500m	0.2-1 µm	8	0	-0.8	Strong
2008-05-14	500m	0.2-1 µm	10	0	-0.8	Strong
2008-05-14	890m	1-80 µm	1	0.0154436	-0.8	Strong
2008-05-14	890m	1-80 µm	2	0.00273134	-0.8	Strong
2008-05-14	890m	1-80 µm	3	0.00775258	-0.8	Strong
2008-05-14	890m	1-80 µm	4	0.00530987	-0.8	Strong
2008-05-14	890m	1-80 µm	5	0.0525957	-0.8	Strong
2008-05-14	890m	1-80 µm	6	0.0812588	-0.8	Strong
2008-05-14	890m	1-80 µm	7	0.00114602	-0.8	Strong
2008-05-14	890m	1-80 µm	8	0	-0.8	Strong
2008-05-14	890m	1-80 µm	10	0	-0.8	Strong
2008-05-14	890m	0.2-1 µm	1	0.000485555	-0.8	Strong
2008-05-14	890m	0.2-1 µm	2	0.00679777	-0.8	Strong
2008-05-14	890m	0.2-1 µm	3	0	-0.8	Strong
2008-05-14	890m	0.2-1 µm	4	0	-0.8	Strong
2008-05-14	890m	0.2-1 µm	5	0.17832	-0.8	Strong
2008-05-14	890m	0.2-1 µm	6	0.0435785	-0.8	Strong
2008-05-14	890m	0.2-1 µm	7	0	-0.8	Strong
2008-05-14	890m	0.2-1 µm	8	0	-0.8	Strong
2008-05-14	890m	0.2-1 µm	10	0	-0.8	Strong
2008-05-14	DCM	1-80 µm	1	0.00124304	-0.8	Strong
2008-05-14	DCM	1-80 µm	2	0.00312518	-0.8	Strong
2008-05-14	DCM	1-80 µm	3	0.0193492	-0.8	Strong
2008-05-14	DCM	1-80 µm	4	0.00897098	-0.8	Strong
2008-05-14	DCM	1-80 µm	5	0.000216945	-0.8	Strong
2008-05-14	DCM	1-80 µm	6	0.464603	-0.8	Strong
2008-05-14	DCM	1-80 µm	7	0	-0.8	Strong
2008-05-14	DCM	1-80 µm	8	0.0017942	-0.8	Strong
2008-05-14	DCM	1-80 µm	10	0	-0.8	Strong
2008-05-14	DCM	0.2-1 µm	1	0	-0.8	Strong
2008-05-14	DCM	0.2-1 µm	2	0.0136301	-0.8	Strong
2008-05-14	DCM	0.2-1 µm	3	0.00488511	-0.8	Strong
2008-05-14	DCM	0.2-1 µm	4	0.0048248	-0.8	Strong
2008-05-14	DCM	0.2-1 µm	5	0	-0.8	Strong
2008-05-14	DCM	0.2-1 µm	6	0.47675	-0.8	Strong
2008-05-14	DCM	0.2-1 µm	7	0	-0.8	Strong
2008-05-14	DCM	0.2-1 µm	8	0.00488511	-0.8	Strong
2008-05-14	DCM	0.2-1 µm	10	0	-0.8	Strong
2008-05-14	Surface	0.2-1 µm	1	0	-0.8	Strong
2008-05-14	Surface	0.2-1 µm	2	0.0112129	-0.8	Strong
2008-05-14	Surface	0.2-1 µm	3	0.00963361	-0.8	Strong
2008-05-14	Surface	0.2-1 µm	4	0.00821226	-0.8	Strong
2008-05-14	Surface	0.2-1 µm	5	0	-0.8	Strong
2008-05-14	Surface	0.2-1 µm	6	0.507107	-0.8	Strong
2008-05-14	Surface	0.2-1 µm	7	0	-0.8	Strong
2008-05-14	Surface	0.2-1 µm	8	0.0090019	-0.8	Strong
2008-05-14	Surface	0.2-1 µm	10	1.11022e-16	-0.8	Strong
2008-06-18	150m	1-80 µm	1	0.0343567	-0.6	Strong
2008-06-18	150m	1-80 µm	2	0.0096496	-0.6	Strong
2008-06-18	150m	1-80 µm	3	0.0164001	-0.6	Strong
2008-06-18	150m	1-80 µm	4	0.0270207	-0.6	Strong
2008-06-18	150m	1-80 µm	5	0.162343	-0.6	Strong
2008-06-18	150m	1-80 µm	6	0.0892809	-0.6	Strong
2008-06-18	150m	1-80 µm	7	0.0022254	-0.6	Strong
2008-06-18	150m	1-80 µm	8	4.64593e-05	-0.6	Strong
2008-06-18	150m	1-80 µm	10	0	-0.6	Strong
2008-06-18	150m	0.2-1 µm	1	0	-0.6	Strong
2008-06-18	150m	0.2-1 µm	2	0.01028	-0.6	Strong
2008-06-18	150m	0.2-1 µm	3	0.0088224	-0.6	Strong
2008-06-18	150m	0.2-1 µm	4	0.0531646	-0.6	Strong
2008-06-18	150m	0.2-1 µm	5	0.295435	-0.6	Strong
2008-06-18	150m	0.2-1 µm	6	0.0723437	-0.6	Strong
2008-06-18	150m	0.2-1 µm	7	0	-0.6	Strong
2008-06-18	150m	0.2-1 µm	8	0	-0.6	Strong
2008-06-18	150m	0.2-1 µm	10	5.55112e-17	-0.6	Strong
2008-06-18	500m	1-80 µm	1	0.0439959	-0.6	Strong
2008-06-18	500m	1-80 µm	2	0.010303	-0.6	Strong
2008-06-18	500m	1-80 µm	3	0.0120859	-0.6	Strong
2008-06-18	500m	1-80 µm	4	0.00442939	-0.6	Strong
2008-06-18	500m	1-80 µm	5	0.210588	-0.6	Strong
2008-06-18	500m	1-80 µm	6	0.0230435	-0.6	Strong
2008-06-18	500m	1-80 µm	7	0.0125801	-0.6	Strong
2008-06-18	500m	1-80 µm	8	4.58476e-05	-0.6	Strong
2008-06-18	500m	1-80 µm	10	-5.55112e-17	-0.6	Strong
2008-06-18	890m	0.2-1 µm	1	0.00139714	-0.6	Strong
2008-06-18	890m	0.2-1 µm	2	0.0143206	-0.6	Strong
2008-06-18	890m	0.2-1 µm	3	0	-0.6	Strong
2008-06-18	890m	0.2-1 µm	4	0	-0.6	Strong
2008-06-18	890m	0.2-1 µm	5	0.12679	-0.6	Strong
2008-06-18	890m	0.2-1 µm	6	0.0480265	-0.6	Strong
2008-06-18	890m	0.2-1 µm	7	0	-0.6	Strong
2008-06-18	890m	0.2-1 µm	8	0	-0.6	Strong
2008-06-18	890m	0.2-1 µm	10	0	-0.6	Strong
2008-06-18	DCM	1-80 µm	1	0.00715158	-0.6	Strong
2008-06-18	DCM	1-80 µm	2	0.00206295	-0.6	Strong
2008-06-18	DCM	1-80 µm	3	0.00616308	-0.6	Strong
2008-06-18	DCM	1-80 µm	4	0.0330503	-0.6	Strong
2008-06-18	DCM	1-80 µm	5	0.000773608	-0.6	Strong
2008-06-18	DCM	1-80 µm	6	0.388841	-0.6	Strong
2008-06-18	DCM	1-80 µm	7	0.00124637	-0.6	Strong
2008-06-18	DCM	1-80 µm	8	0.00116901	-0.6	Strong
2008-06-18	DCM	1-80 µm	10	0	-0.6	Strong
2008-06-18	DCM	0.2-1 µm	1	0	-0.6	Strong
2008-06-18	DCM	0.2-1 µm	2	0.00295858	-0.6	Strong
2008-06-18	DCM	0.2-1 µm	3	0.0030456	-0.6	Strong
2008-06-18	DCM	0.2-1 µm	4	0.0268013	-0.6	Strong
2008-06-18	DCM	0.2-1 µm	5	0	-0.6	Strong
2008-06-18	DCM	0.2-1 µm	6	0.406022	-0.6	Strong
2008-06-18	DCM	0.2-1 µm	7	0	-0.6	Strong
2008-06-18	DCM	0.2-1 µm	8	0.000870171	-0.6	Strong
2008-06-18	DCM	0.2-1 µm	10	0	-0.6	Strong
2008-06-18	Surface	1-80 µm	1	0.00947565	-0.6	Strong
2008-06-18	Surface	1-80 µm	2	0.0104844	-0.6	Strong
2008-06-18	Surface	1-80 µm	3	0.0179554	-0.6	Strong
2008-06-18	Surface	1-80 µm	4	0.00363851	-0.6	Strong
2008-06-18	Surface	1-80 µm	5	0.000103465	-0.6	Strong
2008-06-18	Surface	1-80 µm	6	0.297056	-0.6	Strong
2008-06-18	Surface	1-80 µm	7	0.000487147	-0.6	Strong
2008-06-18	Surface	1-80 µm	8	0.00741066	-0.6	Strong
2008-06-18	Surface	1-80 µm	10	0	-0.6	Strong
2008-06-18	Surface	0.2-1 µm	1	0	-0.6	Strong
2008-06-18	Surface	0.2-1 µm	2	0.0292858	-0.6	Strong
2008-06-18	Surface	0.2-1 µm	3	0.0042829	-0.6	Strong
2008-06-18	Surface	0.2-1 µm	4	0.00613497	-0.6	Strong
2008-06-18	Surface	0.2-1 µm	5	0	-0.6	Strong
2008-06-18	Surface	0.2-1 µm	6	0.387892	-0.6	Strong
2008-06-18	Surface	0.2-1 µm	7	0	-0.6	Strong
2008-06-18	Surface	0.2-1 µm	8	0.014585	-0.6	Strong
2008-06-18	Surface	0.2-1 µm	10	-1.11022e-16	-0.6	Strong
2008-07-09	150m	1-80 µm	1	0.0259004	-0.4	NA
2008-07-09	150m	1-80 µm	2	0.00867107	-0.4	NA
2008-07-09	150m	1-80 µm	3	0.00967917	-0.4	NA
2008-07-09	150m	1-80 µm	4	0.0323826	-0.4	NA
2008-07-09	150m	1-80 µm	5	0.103827	-0.4	NA
2008-07-09	150m	1-80 µm	6	0.146492	-0.4	NA
2008-07-09	150m	1-80 µm	7	0.00328514	-0.4	NA
2008-07-09	150m	1-80 µm	8	0	-0.4	NA
2008-07-09	150m	1-80 µm	10	-5.55112e-17	-0.4	NA
2008-07-09	150m	0.2-1 µm	1	0	-0.4	NA
2008-07-09	150m	0.2-1 µm	2	0.0165894	-0.4	NA
2008-07-09	150m	0.2-1 µm	3	0	-0.4	NA
2008-07-09	150m	0.2-1 µm	4	0.0560114	-0.4	NA
2008-07-09	150m	0.2-1 µm	5	0.169461	-0.4	NA
2008-07-09	150m	0.2-1 µm	6	0.171423	-0.4	NA
2008-07-09	150m	0.2-1 µm	7	0	-0.4	NA
2008-07-09	150m	0.2-1 µm	8	0	-0.4	NA
2008-07-09	150m	0.2-1 µm	10	0	-0.4	NA
2008-07-09	500m	1-80 µm	1	0.0454268	-0.4	NA
2008-07-09	500m	1-80 µm	2	0.0169737	-0.4	NA
2008-07-09	500m	1-80 µm	3	0.012176	-0.4	NA
2008-07-09	500m	1-80 µm	4	0.00494755	-0.4	NA
2008-07-09	500m	1-80 µm	5	0.156404	-0.4	NA
2008-07-09	500m	1-80 µm	6	0.0353894	-0.4	NA
2008-07-09	500m	1-80 µm	7	0.00896251	-0.4	NA
2008-07-09	500m	1-80 µm	8	0	-0.4	NA
2008-07-09	500m	1-80 µm	10	-5.55112e-17	-0.4	NA
2008-07-09	500m	0.2-1 µm	1	0	-0.4	NA
2008-07-09	500m	0.2-1 µm	2	0.0182977	-0.4	NA
2008-07-09	500m	0.2-1 µm	3	0.00539128	-0.4	NA
2008-07-09	500m	0.2-1 µm	4	0.0093122	-0.4	NA
2008-07-09	500m	0.2-1 µm	5	0.408593	-0.4	NA
2008-07-09	500m	0.2-1 µm	6	0.012743	-0.4	NA
2008-07-09	500m	0.2-1 µm	7	0	-0.4	NA
2008-07-09	500m	0.2-1 µm	8	0	-0.4	NA
2008-07-09	500m	0.2-1 µm	10	0	-0.4	NA
2008-07-09	890m	0.2-1 µm	1	0	-0.4	NA
2008-07-09	890m	0.2-1 µm	2	0.00624808	-0.4	NA
2008-07-09	890m	0.2-1 µm	3	0	-0.4	NA
2008-07-09	890m	0.2-1 µm	4	0.00102428	-0.4	NA
2008-07-09	890m	0.2-1 µm	5	0.157636	-0.4	NA
2008-07-09	890m	0.2-1 µm	6	0.0413807	-0.4	NA
2008-07-09	890m	0.2-1 µm	7	0.00204855	-0.4	NA
2008-07-09	890m	0.2-1 µm	8	0	-0.4	NA
2008-07-09	890m	0.2-1 µm	10	0	-0.4	NA
2008-07-09	DCM	1-80 µm	1	0.0057499	-0.4	NA
2008-07-09	DCM	1-80 µm	2	0.00404164	-0.4	NA
2008-07-09	DCM	1-80 µm	3	0.0090055	-0.4	NA
2008-07-09	DCM	1-80 µm	4	0.0300493	-0.4	NA
2008-07-09	DCM	1-80 µm	5	0.0007551	-0.4	NA
2008-07-09	DCM	1-80 µm	6	0.377197	-0.4	NA
2008-07-09	DCM	1-80 µm	7	0.00172064	-0.4	NA
2008-07-09	DCM	1-80 µm	8	0.00283472	-0.4	NA
2008-07-09	DCM	1-80 µm	10	0	-0.4	NA
2008-07-09	DCM	0.2-1 µm	1	0	-0.4	NA
2008-07-09	DCM	0.2-1 µm	2	0.00220179	-0.4	NA
2008-07-09	DCM	0.2-1 µm	3	0.00427406	-0.4	NA
2008-07-09	DCM	0.2-1 µm	4	0.0256443	-0.4	NA
2008-07-09	DCM	0.2-1 µm	5	0	-0.4	NA
2008-07-09	DCM	0.2-1 µm	6	0.484782	-0.4	NA
2008-07-09	DCM	0.2-1 µm	7	0	-0.4	NA
2008-07-09	DCM	0.2-1 µm	8	0	-0.4	NA
2008-07-09	DCM	0.2-1 µm	10	0	-0.4	NA
2008-07-09	Surface	1-80 µm	1	0.0069946	-0.4	NA
2008-07-09	Surface	1-80 µm	2	0.00816892	-0.4	NA
2008-07-09	Surface	1-80 µm	3	0.0144167	-0.4	NA
2008-07-09	Surface	1-80 µm	4	0.00230303	-0.4	NA
2008-07-09	Surface	1-80 µm	5	0.00029643	-0.4	NA
2008-07-09	Surface	1-80 µm	6	0.270139	-0.4	NA
2008-07-09	Surface	1-80 µm	7	0.000313531	-0.4	NA
2008-07-09	Surface	1-80 µm	8	0.0379658	-0.4	NA
2008-07-09	Surface	1-80 µm	10	5.55112e-17	-0.4	NA
2008-07-09	Surface	0.2-1 µm	1	0	-0.4	NA
2008-07-09	Surface	0.2-1 µm	2	0.0208183	-0.4	NA
2008-07-09	Surface	0.2-1 µm	3	0.00132371	-0.4	NA
2008-07-09	Surface	0.2-1 µm	4	0.00697954	-0.4	NA
2008-07-09	Surface	0.2-1 µm	5	0	-0.4	NA
2008-07-09	Surface	0.2-1 µm	6	0.41444	-0.4	NA
2008-07-09	Surface	0.2-1 µm	7	0	-0.4	NA
2008-07-09	Surface	0.2-1 µm	8	0.0783394	-0.4	NA
2008-07-09	Surface	0.2-1 µm	10	0	-0.4	NA
2008-08-20	150m	1-80 µm	1	0.0121412	-0.2	NA
2008-08-20	150m	1-80 µm	2	0.00993682	-0.2	NA
2008-08-20	150m	1-80 µm	3	0.00722953	-0.2	NA
2008-08-20	150m	1-80 µm	4	0.042447	-0.2	NA
2008-08-20	150m	1-80 µm	5	0.127897	-0.2	NA
2008-08-20	150m	1-80 µm	6	0.136317	-0.2	NA
2008-08-20	150m	1-80 µm	7	0.000124777	-0.2	NA
2008-08-20	150m	1-80 µm	8	0	-0.2	NA
2008-08-20	150m	1-80 µm	10	-5.55112e-17	-0.2	NA
2008-08-20	500m	1-80 µm	1	0.0179257	-0.2	NA
2008-08-20	500m	1-80 µm	2	0.0193068	-0.2	NA
2008-08-20	500m	1-80 µm	3	0.0181079	-0.2	NA
2008-08-20	500m	1-80 µm	4	0.00607752	-0.2	NA
2008-08-20	500m	1-80 µm	5	0.211335	-0.2	NA
2008-08-20	500m	1-80 µm	6	0.0312284	-0.2	NA
2008-08-20	500m	1-80 µm	7	0.00283575	-0.2	NA
2008-08-20	500m	1-80 µm	8	7.35313e-05	-0.2	NA
2008-08-20	500m	1-80 µm	10	0	-0.2	NA
2008-08-20	500m	0.2-1 µm	1	0	-0.2	NA
2008-08-20	500m	0.2-1 µm	2	0.0146837	-0.2	NA
2008-08-20	500m	0.2-1 µm	3	0.00392236	-0.2	NA
2008-08-20	500m	0.2-1 µm	4	0.0135774	-0.2	NA
2008-08-20	500m	0.2-1 µm	5	0.376446	-0.2	NA
2008-08-20	500m	0.2-1 µm	6	0.00915217	-0.2	NA
2008-08-20	500m	0.2-1 µm	7	0.000704013	-0.2	NA
2008-08-20	500m	0.2-1 µm	8	0	-0.2	NA
2008-08-20	500m	0.2-1 µm	10	0	-0.2	NA
2008-08-20	890m	1-80 µm	1	0.0246844	-0.2	NA
2008-08-20	890m	1-80 µm	2	0.00368709	-0.2	NA
2008-08-20	890m	1-80 µm	3	0.0105584	-0.2	NA
2008-08-20	890m	1-80 µm	4	0.00777152	-0.2	NA
2008-08-20	890m	1-80 µm	5	0.0705299	-0.2	NA
2008-08-20	890m	1-80 µm	6	0.0448258	-0.2	NA
2008-08-20	890m	1-80 µm	7	0.00437339	-0.2	NA
2008-08-20	890m	1-80 µm	8	6.66844e-05	-0.2	NA
2008-08-20	890m	1-80 µm	10	2.77556e-17	-0.2	NA
2008-08-20	DCM	1-80 µm	1	0.00416095	-0.2	NA
2008-08-20	DCM	1-80 µm	2	0.00772748	-0.2	NA
2008-08-20	DCM	1-80 µm	3	0.0235496	-0.2	NA
2008-08-20	DCM	1-80 µm	4	0.0702291	-0.2	NA
2008-08-20	DCM	1-80 µm	5	0.00064687	-0.2	NA
2008-08-20	DCM	1-80 µm	6	0.288539	-0.2	NA
2008-08-20	DCM	1-80 µm	7	0.000323435	-0.2	NA
2008-08-20	DCM	1-80 µm	8	0.00642499	-0.2	NA
2008-08-20	DCM	1-80 µm	10	5.55112e-17	-0.2	NA
2008-08-20	Surface	1-80 µm	1	0.0108155	-0.2	NA
2008-08-20	Surface	1-80 µm	2	0.0683495	-0.2	NA
2008-08-20	Surface	1-80 µm	3	0.0413388	-0.2	NA
2008-08-20	Surface	1-80 µm	4	0.00356188	-0.2	NA
2008-08-20	Surface	1-80 µm	5	0.000112296	-0.2	NA
2008-08-20	Surface	1-80 µm	6	0.158463	-0.2	NA
2008-08-20	Surface	1-80 µm	7	0.000386016	-0.2	NA
2008-08-20	Surface	1-80 µm	8	0.101056	-0.2	NA
2008-08-20	Surface	1-80 µm	10	0	-0.2	NA
2008-08-20	Surface	0.2-1 µm	1	0	-0.2	NA
2008-08-20	Surface	0.2-1 µm	2	0.0712291	-0.2	NA
2008-08-20	Surface	0.2-1 µm	3	0.0188547	-0.2	NA
2008-08-20	Surface	0.2-1 µm	4	0.0164106	-0.2	NA
2008-08-20	Surface	0.2-1 µm	5	0	-0.2	NA
2008-08-20	Surface	0.2-1 µm	6	0.135475	-0.2	NA
2008-08-20	Surface	0.2-1 µm	7	0	-0.2	NA
2008-08-20	Surface	0.2-1 µm	8	0.107018	-0.2	NA
2008-08-20	Surface	0.2-1 µm	10	-5.55112e-17	-0.2	NA
2008-09-22	150m	1-80 µm	1	0.0179766	-0.2	NA
2008-09-22	150m	1-80 µm	2	0.0109582	-0.2	NA
2008-09-22	150m	1-80 µm	3	0.006995	-0.2	NA
2008-09-22	150m	1-80 µm	4	0.0435713	-0.2	NA
2008-09-22	150m	1-80 µm	5	0.124124	-0.2	NA
2008-09-22	150m	1-80 µm	6	0.121062	-0.2	NA
2008-09-22	150m	1-80 µm	7	0.000318259	-0.2	NA
2008-09-22	150m	1-80 µm	8	0	-0.2	NA
2008-09-22	150m	1-80 µm	10	0	-0.2	NA
2008-09-22	500m	1-80 µm	1	0.0241209	-0.2	NA
2008-09-22	500m	1-80 µm	2	0.0176919	-0.2	NA
2008-09-22	500m	1-80 µm	3	0.0100993	-0.2	NA
2008-09-22	500m	1-80 µm	4	0.0100646	-0.2	NA
2008-09-22	500m	1-80 µm	5	0.170482	-0.2	NA
2008-09-22	500m	1-80 µm	6	0.0282139	-0.2	NA
2008-09-22	500m	1-80 µm	7	0.00209281	-0.2	NA
2008-09-22	500m	1-80 µm	8	4.92086e-05	-0.2	NA
2008-09-22	500m	1-80 µm	10	0	-0.2	NA
2008-09-22	500m	0.2-1 µm	1	0	-0.2	NA
2008-09-22	500m	0.2-1 µm	2	0.0110094	-0.2	NA
2008-09-22	500m	0.2-1 µm	3	0.00371402	-0.2	NA
2008-09-22	500m	0.2-1 µm	4	0.00835655	-0.2	NA
2008-09-22	500m	0.2-1 µm	5	0.366627	-0.2	NA
2008-09-22	500m	0.2-1 µm	6	0.0139276	-0.2	NA
2008-09-22	500m	0.2-1 µm	7	0	-0.2	NA
2008-09-22	500m	0.2-1 µm	8	0	-0.2	NA
2008-09-22	500m	0.2-1 µm	10	5.55112e-17	-0.2	NA
2008-09-22	890m	0.2-1 µm	1	0	-0.2	NA
2008-09-22	890m	0.2-1 µm	2	0.0122699	-0.2	NA
2008-09-22	890m	0.2-1 µm	3	0	-0.2	NA
2008-09-22	890m	0.2-1 µm	4	0.000598534	-0.2	NA
2008-09-22	890m	0.2-1 µm	5	0.184049	-0.2	NA
2008-09-22	890m	0.2-1 µm	6	0.0351638	-0.2	NA
2008-09-22	890m	0.2-1 µm	7	0	-0.2	NA
2008-09-22	890m	0.2-1 µm	8	0	-0.2	NA
2008-09-22	890m	0.2-1 µm	10	0	-0.2	NA
2008-09-22	DCM	1-80 µm	1	0.00228073	-0.2	NA
2008-09-22	DCM	1-80 µm	2	0.00806488	-0.2	NA
2008-09-22	DCM	1-80 µm	3	0.0289278	-0.2	NA
2008-09-22	DCM	1-80 µm	4	0.0377739	-0.2	NA
2008-09-22	DCM	1-80 µm	5	0.00156603	-0.2	NA
2008-09-22	DCM	1-80 µm	6	0.356071	-0.2	NA
2008-09-22	DCM	1-80 µm	7	0.000329322	-0.2	NA
2008-09-22	DCM	1-80 µm	8	0.00854485	-0.2	NA
2008-09-22	DCM	1-80 µm	10	-1.11022e-16	-0.2	NA
2008-09-22	DCM	0.2-1 µm	1	0	-0.2	NA
2008-09-22	DCM	0.2-1 µm	2	0.0146744	-0.2	NA
2008-09-22	DCM	0.2-1 µm	3	0.00128535	-0.2	NA
2008-09-22	DCM	0.2-1 µm	4	0.0522708	-0.2	NA
2008-09-22	DCM	0.2-1 µm	5	0	-0.2	NA
2008-09-22	DCM	0.2-1 µm	6	0.389353	-0.2	NA
2008-09-22	DCM	0.2-1 µm	7	0	-0.2	NA
2008-09-22	DCM	0.2-1 µm	8	0.00824764	-0.2	NA
2008-09-22	DCM	0.2-1 µm	10	0	-0.2	NA
2008-10-20	150m	0.2-1 µm	1	0.000757863	-0.4	NA
2008-10-20	150m	0.2-1 µm	2	0.0174308	-0.4	NA
2008-10-20	150m	0.2-1 µm	3	0	-0.4	NA
2008-10-20	150m	0.2-1 µm	4	0.0689655	-0.4	NA
2008-10-20	150m	0.2-1 µm	5	0.324934	-0.4	NA
2008-10-20	150m	0.2-1 µm	6	0.0477454	-0.4	NA
2008-10-20	150m	0.2-1 µm	7	0	-0.4	NA
2008-10-20	150m	0.2-1 µm	8	0	-0.4	NA
2008-10-20	150m	0.2-1 µm	10	5.55112e-17	-0.4	NA
2008-10-20	500m	0.2-1 µm	1	0	-0.4	NA
2008-10-20	500m	0.2-1 µm	2	0.0107734	-0.4	NA
2008-10-20	500m	0.2-1 µm	3	0.00294985	-0.4	NA
2008-10-20	500m	0.2-1 µm	4	0.0119277	-0.4	NA
2008-10-20	500m	0.2-1 µm	5	0.371681	-0.4	NA
2008-10-20	500m	0.2-1 µm	6	0.0121842	-0.4	NA
2008-10-20	500m	0.2-1 µm	7	0	-0.4	NA
2008-10-20	500m	0.2-1 µm	8	0	-0.4	NA
2008-10-20	500m	0.2-1 µm	10	-5.55112e-17	-0.4	NA
2008-10-20	890m	0.2-1 µm	1	0.00497292	-0.4	NA
2008-10-20	890m	0.2-1 µm	2	0.00550573	-0.4	NA
2008-10-20	890m	0.2-1 µm	3	0	-0.4	NA
2008-10-20	890m	0.2-1 µm	4	0.000799219	-0.4	NA
2008-10-20	890m	0.2-1 µm	5	0.175384	-0.4	NA
2008-10-20	890m	0.2-1 µm	6	0.0302815	-0.4	NA
2008-10-20	890m	0.2-1 µm	7	0	-0.4	NA
2008-10-20	890m	0.2-1 µm	8	0	-0.4	NA
2008-10-20	890m	0.2-1 µm	10	0	-0.4	NA
2008-10-20	DCM	1-80 µm	1	0.00226165	-0.4	NA
2008-10-20	DCM	1-80 µm	2	0.0281262	-0.4	NA
2008-10-20	DCM	1-80 µm	3	0.022853	-0.4	NA
2008-10-20	DCM	1-80 µm	4	0.0465084	-0.4	NA
2008-10-20	DCM	1-80 µm	5	0.000401223	-0.4	NA
2008-10-20	DCM	1-80 µm	6	0.228793	-0.4	NA
2008-10-20	DCM	1-80 µm	7	0.000293752	-0.4	NA
2008-10-20	DCM	1-80 µm	8	0.0985718	-0.4	NA
2008-10-20	DCM	1-80 µm	10	0	-0.4	NA
2008-10-20	DCM	0.2-1 µm	1	0	-0.4	NA
2008-10-20	DCM	0.2-1 µm	2	0.0304554	-0.4	NA
2008-10-20	DCM	0.2-1 µm	3	0	-0.4	NA
2008-10-20	DCM	0.2-1 µm	4	0.0439601	-0.4	NA
2008-10-20	DCM	0.2-1 µm	5	0	-0.4	NA
2008-10-20	DCM	0.2-1 µm	6	0.270932	-0.4	NA
2008-10-20	DCM	0.2-1 µm	7	0	-0.4	NA
2008-10-20	DCM	0.2-1 µm	8	0.167365	-0.4	NA
2008-10-20	DCM	0.2-1 µm	10	0	-0.4	NA
2008-10-20	Surface	1-80 µm	1	0.00486568	-0.4	NA
2008-10-20	Surface	1-80 µm	2	0.0407362	-0.4	NA
2008-10-20	Surface	1-80 µm	3	0.0283901	-0.4	NA
2008-10-20	Surface	1-80 µm	4	0.0106965	-0.4	NA
2008-10-20	Surface	1-80 µm	5	0.000355499	-0.4	NA
2008-10-20	Surface	1-80 µm	6	0.171173	-0.4	NA
2008-10-20	Surface	1-80 µm	7	0.000191039	-0.4	NA
2008-10-20	Surface	1-80 µm	8	0.183408	-0.4	NA
2008-10-20	Surface	1-80 µm	10	0	-0.4	NA
2008-11-20	150m	1-80 µm	1	0.0144432	-0.6	Weak
2008-11-20	150m	1-80 µm	2	0.0119348	-0.6	Weak
2008-11-20	150m	1-80 µm	3	0.011348	-0.6	Weak
2008-11-20	150m	1-80 µm	4	0.0375752	-0.6	Weak
2008-11-20	150m	1-80 µm	5	0.175165	-0.6	Weak
2008-11-20	150m	1-80 µm	6	0.0822518	-0.6	Weak
2008-11-20	150m	1-80 µm	7	0.00117983	-0.6	Weak
2008-11-20	150m	1-80 µm	8	3.46409e-05	-0.6	Weak
2008-11-20	150m	1-80 µm	10	-5.55112e-17	-0.6	Weak
2008-11-20	150m	0.2-1 µm	1	0	-0.6	Weak
2008-11-20	150m	0.2-1 µm	2	0.0137512	-0.6	Weak
2008-11-20	150m	0.2-1 µm	3	0	-0.6	Weak
2008-11-20	150m	0.2-1 µm	4	0.0748266	-0.6	Weak
2008-11-20	150m	0.2-1 µm	5	0.272175	-0.6	Weak
2008-11-20	150m	0.2-1 µm	6	0.0842418	-0.6	Weak
2008-11-20	150m	0.2-1 µm	7	0	-0.6	Weak
2008-11-20	150m	0.2-1 µm	8	0	-0.6	Weak
2008-11-20	150m	0.2-1 µm	10	0	-0.6	Weak
2008-11-20	500m	1-80 µm	1	0.0158756	-0.6	Weak
2008-11-20	500m	1-80 µm	2	0.0157137	-0.6	Weak
2008-11-20	500m	1-80 µm	3	0.0120864	-0.6	Weak
2008-11-20	500m	1-80 µm	4	0.00822103	-0.6	Weak
2008-11-20	500m	1-80 µm	5	0.216255	-0.6	Weak
2008-11-20	500m	1-80 µm	6	0.0246488	-0.6	Weak
2008-11-20	500m	1-80 µm	7	0.00496975	-0.6	Weak
2008-11-20	500m	1-80 µm	8	0	-0.6	Weak
2008-11-20	500m	1-80 µm	10	5.55112e-17	-0.6	Weak
2008-11-20	500m	0.2-1 µm	1	0.00125877	-0.6	Weak
2008-11-20	500m	0.2-1 µm	2	0.0179824	-0.6	Weak
2008-11-20	500m	0.2-1 µm	3	0	-0.6	Weak
2008-11-20	500m	0.2-1 µm	4	0.003057	-0.6	Weak
2008-11-20	500m	0.2-1 µm	5	0.401367	-0.6	Weak
2008-11-20	500m	0.2-1 µm	6	0.0129473	-0.6	Weak
2008-11-20	500m	0.2-1 µm	7	0	-0.6	Weak
2008-11-20	500m	0.2-1 µm	8	0	-0.6	Weak
2008-11-20	500m	0.2-1 µm	10	0	-0.6	Weak
2008-11-20	890m	1-80 µm	1	0.0262142	-0.6	Weak
2008-11-20	890m	1-80 µm	2	0.00474018	-0.6	Weak
2008-11-20	890m	1-80 µm	3	0.0093837	-0.6	Weak
2008-11-20	890m	1-80 µm	4	0.00447167	-0.6	Weak
2008-11-20	890m	1-80 µm	5	0.114151	-0.6	Weak
2008-11-20	890m	1-80 µm	6	0.0488375	-0.6	Weak
2008-11-20	890m	1-80 µm	7	0.00314342	-0.6	Weak
2008-11-20	890m	1-80 µm	8	0	-0.6	Weak
2008-11-20	890m	1-80 µm	10	0	-0.6	Weak
2008-11-20	DCM	1-80 µm	1	0.000175738	-0.6	Weak
2008-11-20	DCM	1-80 µm	2	0.00696214	-0.6	Weak
2008-11-20	DCM	1-80 µm	3	0.0354726	-0.6	Weak
2008-11-20	DCM	1-80 µm	4	0.00736341	-0.6	Weak
2008-11-20	DCM	1-80 µm	5	0.000128874	-0.6	Weak
2008-11-20	DCM	1-80 µm	6	0.371542	-0.6	Weak
2008-11-20	DCM	1-80 µm	7	2.05027e-05	-0.6	Weak
2008-11-20	DCM	1-80 µm	8	0.0275908	-0.6	Weak
2008-11-20	DCM	1-80 µm	10	0	-0.6	Weak
[truncated: 6,381 more rows]

## Sheet: Figure 6a
Figure 6 a	Modularity of sub-network along transects
Cruise	Ocean	Station	Longitude	Latitude	Depth_Grp	Size_Fraction	Modularity
ANT 28-5	Atlantic	296	-66.4593	-51.0537	20 m - DCM	0.22	0.167785
ANT 28-5	Atlantic	296	-66.4593	-51.0537	20 m - DCM	0.22	0.187721
ANT 28-5	Atlantic	296	-66.4593	-51.0537	20 m - DCM	0.22	0.17065
ANT 28-5	Atlantic	296	-66.4593	-51.0537	20 m - DCM	0.22	0.263706
ANT 28-5	Atlantic	297	-61.9227	-47.9412	DCM - 200 m	0.22	0.307387
ANT 28-5	Atlantic	297	-61.9227	-47.9412	20 m - DCM	0.22	0.255689
ANT 28-5	Atlantic	297	-61.9227	-47.9412	20 m - DCM	0.22	0.229423
ANT 28-5	Atlantic	297	-61.9227	-47.9412	DCM - 200 m	0.22	0.204981
ANT 28-5	Atlantic	298	-58.1622	-45.0928	DCM - 200 m	0.22	0.319362
ANT 28-5	Atlantic	298	-58.1622	-45.0928	DCM - 200 m	0.22	0.336824
ANT 28-5	Atlantic	298	-58.1622	-45.0928	20 m - DCM	0.22	0.186444
ANT 28-5	Atlantic	298	-58.1622	-45.0928	20 m - DCM	0.22	0.525462
ANT 28-5	Atlantic	300	-50.577	-39.7982	20 m - DCM	0.22	0.682888
ANT 28-5	Atlantic	300	-50.577	-39.7982	20 m - DCM	0.22	0.516091
ANT 28-5	Atlantic	300	-50.577	-39.7982	DCM - 200 m	0.22	0.656224
ANT 28-5	Atlantic	300	-50.577	-39.7982	20 m - DCM	0.22	0.495474
ANT 28-5	Atlantic	300	-50.577	-39.7982	20 m - DCM	0.22	0.594333
ANT 28-5	Atlantic	302	-42.965	-34.2385	DCM - 200 m	0.22	0.569121
ANT 28-5	Atlantic	302	-42.965	-34.2385	DCM - 200 m	0.22	0.616068
ANT 28-5	Atlantic	302	-42.965	-34.2385	20 m - DCM	0.22	0.331796
ANT 28-5	Atlantic	302	-42.965	-34.2385	20 m - DCM	0.22	0.636551
ANT 28-5	Atlantic	304	-38.9948	-30.9992	20 m - DCM	0.22	0.639528
ANT 28-5	Atlantic	304	-38.9948	-30.9992	DCM - 200 m	0.22	0.578076
ANT 28-5	Atlantic	304	-38.9948	-30.9992	20 m - DCM	0.22	0.389806
ANT 28-5	Atlantic	304	-38.9948	-30.9992	20 m - DCM	0.22	0.657713
ANT 28-5	Atlantic	306	-39.0007	-25.9998	20 m - DCM	0.22	0.538918
ANT 28-5	Atlantic	306	-39.0007	-25.9998	20 m - DCM	0.22	0.0954694
ANT 28-5	Atlantic	306	-39.0007	-25.9998	DCM - 200 m	0.22	0.595124
ANT 28-5	Atlantic	306	-39.0007	-25.9998	20 m - DCM	0.22	0.108397
ANT 28-5	Atlantic	306	-39.0007	-25.9998	20 m - DCM	0.22	0.306296
ANT 28-5	Atlantic	307	-38.0183	-24.7537	20 m - DCM	0.22	0.563489
ANT 28-5	Atlantic	307	-38.0183	-24.7537	20 m - DCM	0.22	0.12927
ANT 28-5	Atlantic	307	-38.0183	-24.7537	DCM - 200 m	0.22	0.605233
ANT 28-5	Atlantic	307	-38.0183	-24.7537	20 m - DCM	0.22	0.114236
ANT 28-5	Atlantic	307	-38.0183	-24.7537	20 m - DCM	0.22	0.260888
ANT 28-5	Atlantic	310	-33.7253	-18.6635	DCM - 200 m	0.22	0.638811
ANT 28-5	Atlantic	310	-33.7253	-18.6635	20 m - DCM	0.22	0.132951
ANT 28-5	Atlantic	310	-33.7253	-18.6635	DCM - 200 m	0.22	0.603611
ANT 28-5	Atlantic	310	-33.7253	-18.6635	20 m - DCM	0.22	0.15427
ANT 28-5	Atlantic	310	-33.7253	-18.6635	20 m - DCM	0.22	0.225447
ANT 28-5	Atlantic	311	-31.8615	-15.5217	20 m - DCM	0.22	0.164943
ANT 28-5	Atlantic	311	-31.8615	-15.5217	20 m - DCM	0.22	0.065884
ANT 28-5	Atlantic	311	-31.8615	-15.5217	DCM - 200 m	0.22	0.630649
ANT 28-5	Atlantic	311	-31.8615	-15.5217	20 m - DCM	0.22	0.10045
ANT 28-5	Atlantic	311	-31.8615	-15.5217	20 m - DCM	0.22	0.0736271
ANT 28-5	Atlantic	312	-29.7515	-11.8977	20 m - DCM	0.22	0.057376
ANT 28-5	Atlantic	312	-29.7515	-11.8977	DCM - 200 m	0.22	0.634297
ANT 28-5	Atlantic	312	-29.7515	-11.8977	20 m - DCM	0.22	0.0884305
ANT 28-5	Atlantic	313	-27.9913	-8.2113	20 m - DCM	0.22	0.0595586
ANT 28-5	Atlantic	313	-27.9913	-8.2113	DCM - 200 m	0.22	0.657343
ANT 28-5	Atlantic	313	-27.9913	-8.2113	20 m - DCM	0.22	0.0874967
ANT 28-5	Atlantic	313	-27.9913	-8.2113	20 m - DCM	0.22	0.256015
ANT 28-5	Atlantic	314	-26.639	-5.0972	20 m - DCM	0.22	0.0609194
ANT 28-5	Atlantic	314	-26.639	-5.0972	DCM - 200 m	0.22	0.573113
ANT 28-5	Atlantic	314	-26.639	-5.0972	20 m - DCM	0.22	0.0925177
ANT 28-5	Atlantic	314	-26.639	-5.0972	20 m - DCM	0.22	0.566641
ANT 28-5	Atlantic	315	-25.318	-1.4865	DCM - 200 m	0.22	0.566938
ANT 28-5	Atlantic	315	-25.318	-1.4865	20 m - DCM	0.22	0.129957
ANT 28-5	Atlantic	315	-25.318	-1.4865	DCM - 200 m	0.22	0.533442
ANT 28-5	Atlantic	315	-25.318	-1.4865	20 m - DCM	0.22	0.296807
ANT 28-5	Atlantic	315	-25.318	-1.4865	20 m - DCM	0.22	0.557145
ANT 28-5	Atlantic	317	-23.4817	6.059	DCM - 200 m	0.22	0.471784
ANT 28-5	Atlantic	317	-23.4817	6.059	20 m - DCM	0.22	0.169118
ANT 28-5	Atlantic	317	-23.4817	6.059	DCM - 200 m	0.22	0.471839
ANT 28-5	Atlantic	317	-23.4817	6.059	20 m - DCM	0.22	0.582495
ANT 28-5	Atlantic	317	-23.4817	6.059	DCM - 200 m	0.22	0.494509
ANT 28-5	Atlantic	318	-22.7722	9.4075	DCM - 200 m	0.22	0.527534
ANT 28-5	Atlantic	318	-22.7722	9.4075	20 m - DCM	0.22	0.115019
ANT 28-5	Atlantic	318	-22.7722	9.4075	DCM - 200 m	0.22	0.520474
ANT 28-5	Atlantic	318	-22.7722	9.4075	20 m - DCM	0.22	0.55743
ANT 28-5	Atlantic	318	-22.7722	9.4075	DCM - 200 m	0.22	0.522755
ANT 28-5	Atlantic	319	-22.1955	12.5898	DCM - 200 m	0.22	0.496588
ANT 28-5	Atlantic	319	-22.1955	12.5898	DCM - 200 m	0.22	0.476308
ANT 28-5	Atlantic	319	-22.1955	12.5898	20 m - DCM	0.22	0.514331
ANT 28-5	Atlantic	319	-22.1955	12.5898	DCM - 200 m	0.22	0.544425
ANT 28-5	Atlantic	320	-21.5685	16.9043	20 m - DCM	0.22	0.70277
ANT 28-5	Atlantic	320	-21.5685	16.9043	20 m - DCM	0.22	0.608685
ANT 28-5	Atlantic	321	-21.17	20.7047	DCM - 200 m	0.22	0.57843
ANT 28-5	Atlantic	321	-21.17	20.7047	20 m - DCM	0.22	0.473785
ANT 28-5	Atlantic	322	-19.8675	24.3958	DCM - 200 m	0.22	0.61295
ANT 28-5	Atlantic	322	-19.8675	24.3958	DCM - 200 m	0.22	0.556211
ANT 28-5	Atlantic	322	-19.8675	24.3958	20 m - DCM	0.22	0.508953
ANT 28-5	Atlantic	322	-19.8675	24.3958	20 m - DCM	0.22	0.579167
ANT 28-5	Atlantic	323	-17.312	26.3482	20 m - DCM	0.22	0.461409
ANT 28-5	Atlantic	324	-13.5343	33.3978	DCM - 200 m	0.22	0.636791
ANT 28-5	Atlantic	324	-13.5343	33.3978	20 m - DCM	0.22	0.375985
ANT 28-5	Atlantic	329	-10.935	43.0423	20 m - DCM	0.22	0.300776
ANT 28-5	Atlantic	329	-10.935	43.0423	DCM - 200 m	0.22	0.629297
ANT 28-5	Atlantic	329	-10.935	43.0423	20 m - DCM	0.22	0.416771
ANT 28-5	Atlantic	330	-8.0905	47.0438	20 m - DCM	0.22	0.383408
ANT 28-5	Atlantic	330	-8.0905	47.0438	DCM - 200 m	0.22	0.442926
ANT 28-5	Atlantic	298	-58.1622	-45.0928	20 m - DCM	0.22	0.24548
ANT 28-5	Atlantic	296	-66.4593	-51.0537	20 m - DCM	3	0.345416
ANT 28-5	Atlantic	296	-66.4593	-51.0537	20 m - DCM	3	0.334094
ANT 28-5	Atlantic	296	-66.4593	-51.0537	20 m - DCM	3	0.319325
ANT 28-5	Atlantic	297	-61.9227	-47.9412	DCM - 200 m	3	0.44636
ANT 28-5	Atlantic	297	-61.9227	-47.9412	20 m - DCM	3	0.28416
ANT 28-5	Atlantic	297	-61.9227	-47.9412	DCM - 200 m	3	0.326732
ANT 28-5	Atlantic	298	-58.1622	-45.0928	20 m - DCM	3	0.271452
ANT 28-5	Atlantic	298	-58.1622	-45.0928	DCM - 200 m	3	0.432798
ANT 28-5	Atlantic	300	-50.577	-39.7982	20 m - DCM	3	0.447167
ANT 28-5	Atlantic	300	-50.577	-39.7982	20 m - DCM	3	0.649048
ANT 28-5	Atlantic	300	-50.577	-39.7982	DCM - 200 m	3	0.637492
ANT 28-5	Atlantic	300	-50.577	-39.7982	20 m - DCM	3	0.698193
ANT 28-5	Atlantic	300	-50.577	-39.7982	20 m - DCM	3	0.653572
ANT 28-5	Atlantic	302	-42.965	-34.2385	DCM - 200 m	3	0.604015
ANT 28-5	Atlantic	302	-42.965	-34.2385	20 m - DCM	3	0.306656
ANT 28-5	Atlantic	302	-42.965	-34.2385	20 m - DCM	3	0.695806
ANT 28-5	Atlantic	304	-38.9948	-30.9992	20 m - DCM	3	0.702609
ANT 28-5	Atlantic	304	-38.9948	-30.9992	20 m - DCM	3	0.401728
ANT 28-5	Atlantic	304	-38.9948	-30.9992	20 m - DCM	3	0.436455
ANT 28-5	Atlantic	304	-38.9948	-30.9992	20 m - DCM	3	0.651654
ANT 28-5	Atlantic	306	-39.0007	-25.9998	20 m - DCM	3	0.617438
ANT 28-5	Atlantic	306	-39.0007	-25.9998	20 m - DCM	3	0.166879
ANT 28-5	Atlantic	306	-39.0007	-25.9998	DCM - 200 m	3	0.581296
ANT 28-5	Atlantic	306	-39.0007	-25.9998	20 m - DCM	3	0.183923
ANT 28-5	Atlantic	306	-39.0007	-25.9998	20 m - DCM	3	0.265204
ANT 28-5	Atlantic	307	-38.0183	-24.7537	20 m - DCM	3	0.632618
ANT 28-5	Atlantic	307	-38.0183	-24.7537	20 m - DCM	3	0.126583
ANT 28-5	Atlantic	307	-38.0183	-24.7537	DCM - 200 m	3	0.592945
ANT 28-5	Atlantic	307	-38.0183	-24.7537	20 m - DCM	3	0.118775
ANT 28-5	Atlantic	307	-38.0183	-24.7537	20 m - DCM	3	0.186578
ANT 28-5	Atlantic	310	-33.7253	-18.6635	DCM - 200 m	3	0.226895
ANT 28-5	Atlantic	310	-33.7253	-18.6635	20 m - DCM	3	0.240839
ANT 28-5	Atlantic	310	-33.7253	-18.6635	20 m - DCM	3	0.288326
ANT 28-5	Atlantic	311	-31.8615	-15.5217	20 m - DCM	3	0.131334
ANT 28-5	Atlantic	311	-31.8615	-15.5217	20 m - DCM	3	0.142745
ANT 28-5	Atlantic	312	-29.7515	-11.8977	20 m - DCM	3	0.0950225
ANT 28-5	Atlantic	312	-29.7515	-11.8977	DCM - 200 m	3	0.554282
ANT 28-5	Atlantic	313	-27.9913	-8.2113	20 m - DCM	3	0.147043
ANT 28-5	Atlantic	313	-27.9913	-8.2113	20 m - DCM	3	0.274242
ANT 28-5	Atlantic	314	-26.639	-5.0972	20 m - DCM	3	0.3067
ANT 28-5	Atlantic	314	-26.639	-5.0972	20 m - DCM	3	0.182846
ANT 28-5	Atlantic	314	-26.639	-5.0972	20 m - DCM	3	0.656872
ANT 28-5	Atlantic	315	-25.318	-1.4865	20 m - DCM	3	0.159491
ANT 28-5	Atlantic	315	-25.318	-1.4865	20 m - DCM	3	0.665315
ANT 28-5	Atlantic	317	-23.4817	6.059	DCM - 200 m	3	0.6102
ANT 28-5	Atlantic	317	-23.4817	6.059	20 m - DCM	3	0.357991
ANT 28-5	Atlantic	317	-23.4817	6.059	20 m - DCM	3	0.533416
ANT 28-5	Atlantic	317	-23.4817	6.059	DCM - 200 m	3	0.531259
ANT 28-5	Atlantic	318	-22.7722	9.4075	DCM - 200 m	3	0.546578
ANT 28-5	Atlantic	318	-22.7722	9.4075	20 m - DCM	3	0.542522
ANT 28-5	Atlantic	318	-22.7722	9.4075	20 m - DCM	3	0.674012
ANT 28-5	Atlantic	319	-22.1955	12.5898	DCM - 200 m	3	0.564921
ANT 28-5	Atlantic	319	-22.1955	12.5898	20 m - DCM	3	0.609809
ANT 28-5	Atlantic	319	-22.1955	12.5898	20 m - DCM	3	0.570102
ANT 28-5	Atlantic	319	-22.1955	12.5898	DCM - 200 m	3	0.581208
ANT 28-5	Atlantic	320	-21.5685	16.9043	DCM - 200 m	3	0.614677
ANT 28-5	Atlantic	320	-21.5685	16.9043	20 m - DCM	3	0.628783
ANT 28-5	Atlantic	320	-21.5685	16.9043	DCM - 200 m	3	0.50395
ANT 28-5	Atlantic	320	-21.5685	16.9043	20 m - DCM	3	0.650769
ANT 28-5	Atlantic	321	-21.17	20.7047	DCM - 200 m	3	0.556266
ANT 28-5	Atlantic	321	-21.17	20.7047	20 m - DCM	3	0.663284
ANT 28-5	Atlantic	321	-21.17	20.7047	20 m - DCM	3	0.652319
ANT 28-5	Atlantic	322	-19.8675	24.3958	DCM - 200 m	3	0.615756
ANT 28-5	Atlantic	322	-19.8675	24.3958	20 m - DCM	3	0.602076
ANT 28-5	Atlantic	322	-19.8675	24.3958	DCM - 200 m	3	0.586215
ANT 28-5	Atlantic	322	-19.8675	24.3958	20 m - DCM	3	0.509989
ANT 28-5	Atlantic	322	-19.8675	24.3958	20 m - DCM	3	0.605151
ANT 28-5	Atlantic	323	-17.312	26.3482	20 m - DCM	3	0.565086
ANT 28-5	Atlantic	323	-17.312	26.3482	DCM - 200 m	3	0.638662
ANT 28-5	Atlantic	326	-12.8973	35.2387	DCM - 200 m	3	0.669012
ANT 28-5	Atlantic	326	-12.8973	35.2387	20 m - DCM	3	0.611524
ANT 28-5	Atlantic	326	-12.8973	35.2387	DCM - 200 m	3	0.546719
ANT 28-5	Atlantic	326	-12.8973	35.2387	20 m - DCM	3	0.560544
ANT 28-5	Atlantic	326	-12.8973	35.2387	20 m - DCM	3	0.600103
ANT 28-5	Atlantic	328	-12.6088	38.745	DCM - 200 m	3	0.579847
ANT 28-5	Atlantic	328	-12.6088	38.745	20 m - DCM	3	0.414498
ANT 28-5	Atlantic	328	-12.6088	38.745	DCM - 200 m	3	0.636586
ANT 28-5	Atlantic	328	-12.6088	38.745	20 m - DCM	3	0.482608
ANT 28-5	Atlantic	328	-12.6088	38.745	20 m - DCM	3	0.48532
ANT 28-5	Atlantic	329	-10.935	43.0423	DCM - 200 m	3	0.50787
ANT 28-5	Atlantic	329	-10.935	43.0423	20 m - DCM	3	0.405126
ANT 28-5	Atlantic	329	-10.935	43.0423	DCM - 200 m	3	0.655001
ANT 28-5	Atlantic	329	-10.935	43.0423	20 m - DCM	3	0.424202
ANT 28-5	Atlantic	329	-10.935	43.0423	20 m - DCM	3	0.436107
ANT 28-5	Atlantic	330	-8.0905	47.0438	DCM - 200 m	3	0.501353
ANT 28-5	Atlantic	330	-8.0905	47.0438	20 m - DCM	3	0.34563
ANT 28-5	Atlantic	330	-8.0905	47.0438	DCM - 200 m	3	0.559516
ANT 28-5	Atlantic	330	-8.0905	47.0438	20 m - DCM	3	0.433824
ANT 28-5	Atlantic	330	-8.0905	47.0438	DCM - 200 m	3	0.508906
ANT 28-5	Atlantic	296	-66.4593	-51.0537	20 m - DCM	8	0.247988
ANT 28-5	Atlantic	296	-66.4593	-51.0537	20 m - DCM	8	0.319471
ANT 28-5	Atlantic	296	-66.4593	-51.0537	20 m - DCM	8	0.262098
ANT 28-5	Atlantic	296	-66.4593	-51.0537	20 m - DCM	8	0.292737
ANT 28-5	Atlantic	297	-61.9227	-47.9412	DCM - 200 m	8	0.421169
ANT 28-5	Atlantic	297	-61.9227	-47.9412	20 m - DCM	8	0.214917
ANT 28-5	Atlantic	297	-61.9227	-47.9412	20 m - DCM	8	0.287356
ANT 28-5	Atlantic	297	-61.9227	-47.9412	DCM - 200 m	8	0.325884
ANT 28-5	Atlantic	298	-58.1622	-45.0928	DCM - 200 m	8	0.371042
ANT 28-5	Atlantic	298	-58.1622	-45.0928	20 m - DCM	8	0.250652
ANT 28-5	Atlantic	298	-58.1622	-45.0928	DCM - 200 m	8	0.526125
ANT 28-5	Atlantic	298	-58.1622	-45.0928	20 m - DCM	8	0.179951
ANT 28-5	Atlantic	298	-58.1622	-45.0928	20 m - DCM	8	0.394284
ANT 28-5	Atlantic	300	-50.577	-39.7982	20 m - DCM	8	0.641225
ANT 28-5	Atlantic	300	-50.577	-39.7982	20 m - DCM	8	0.637985
ANT 28-5	Atlantic	300	-50.577	-39.7982	DCM - 200 m	8	0.68282
ANT 28-5	Atlantic	300	-50.577	-39.7982	20 m - DCM	8	0.583136
ANT 28-5	Atlantic	300	-50.577	-39.7982	20 m - DCM	8	0.664622
ANT 28-5	Atlantic	302	-42.965	-34.2385	DCM - 200 m	8	0.604155
ANT 28-5	Atlantic	302	-42.965	-34.2385	20 m - DCM	8	0.406781
ANT 28-5	Atlantic	302	-42.965	-34.2385	DCM - 200 m	8	0.620472
ANT 28-5	Atlantic	302	-42.965	-34.2385	20 m - DCM	8	0.588067
ANT 28-5	Atlantic	302	-42.965	-34.2385	20 m - DCM	8	0.698601
ANT 28-5	Atlantic	304	-38.9948	-30.9992	20 m - DCM	8	0.633279
ANT 28-5	Atlantic	304	-38.9948	-30.9992	20 m - DCM	8	0.518863
ANT 28-5	Atlantic	304	-38.9948	-30.9992	DCM - 200 m	8	0.587086
ANT 28-5	Atlantic	304	-38.9948	-30.9992	20 m - DCM	8	0.500577
ANT 28-5	Atlantic	304	-38.9948	-30.9992	20 m - DCM	8	0.701016
ANT 28-5	Atlantic	306	-39.0007	-25.9998	20 m - DCM	8	0.687736
ANT 28-5	Atlantic	306	-39.0007	-25.9998	20 m - DCM	8	0.267725
ANT 28-5	Atlantic	306	-39.0007	-25.9998	DCM - 200 m	8	0.609482
ANT 28-5	Atlantic	306	-39.0007	-25.9998	20 m - DCM	8	0.151097
ANT 28-5	Atlantic	306	-39.0007	-25.9998	20 m - DCM	8	0.357914
ANT 28-5	Atlantic	307	-38.0183	-24.7537	20 m - DCM	8	0.646719
ANT 28-5	Atlantic	307	-38.0183	-24.7537	20 m - DCM	8	0.183565
ANT 28-5	Atlantic	307	-38.0183	-24.7537	DCM - 200 m	8	0.575748
ANT 28-5	Atlantic	307	-38.0183	-24.7537	20 m - DCM	8	0.135531
ANT 28-5	Atlantic	307	-38.0183	-24.7537	20 m - DCM	8	0.285996
ANT 28-5	Atlantic	310	-33.7253	-18.6635	DCM - 200 m	8	0.574389
ANT 28-5	Atlantic	310	-33.7253	-18.6635	20 m - DCM	8	0.270096
ANT 28-5	Atlantic	310	-33.7253	-18.6635	DCM - 200 m	8	0.620153
ANT 28-5	Atlantic	310	-33.7253	-18.6635	20 m - DCM	8	0.502531
ANT 28-5	Atlantic	310	-33.7253	-18.6635	20 m - DCM	8	0.471569
ANT 28-5	Atlantic	311	-31.8615	-15.5217	20 m - DCM	8	0.324501
ANT 28-5	Atlantic	311	-31.8615	-15.5217	20 m - DCM	8	0.391677
ANT 28-5	Atlantic	311	-31.8615	-15.5217	DCM - 200 m	8	0.535926
ANT 28-5	Atlantic	311	-31.8615	-15.5217	20 m - DCM	8	0.24943
ANT 28-5	Atlantic	311	-31.8615	-15.5217	20 m - DCM	8	0.211853
ANT 28-5	Atlantic	312	-29.7515	-11.8977	20 m - DCM	8	0.362967
ANT 28-5	Atlantic	312	-29.7515	-11.8977	20 m - DCM	8	0.241999
ANT 28-5	Atlantic	312	-29.7515	-11.8977	DCM - 200 m	8	0.568434
ANT 28-5	Atlantic	312	-29.7515	-11.8977	20 m - DCM	8	0.176535
ANT 28-5	Atlantic	313	-27.9913	-8.2113	20 m - DCM	8	0.317118
ANT 28-5	Atlantic	313	-27.9913	-8.2113	DCM - 200 m	8	0.552886
ANT 28-5	Atlantic	313	-27.9913	-8.2113	20 m - DCM	8	0.287875
ANT 28-5	Atlantic	313	-27.9913	-8.2113	20 m - DCM	8	0.383909
ANT 28-5	Atlantic	314	-26.639	-5.0972	20 m - DCM	8	0.21864
ANT 28-5	Atlantic	314	-26.639	-5.0972	DCM - 200 m	8	0.578867
ANT 28-5	Atlantic	314	-26.639	-5.0972	20 m - DCM	8	0.724138
ANT 28-5	Atlantic	315	-25.318	-1.4865	DCM - 200 m	8	0.535254
ANT 28-5	Atlantic	315	-25.318	-1.4865	20 m - DCM	8	0.291942
ANT 28-5	Atlantic	315	-25.318	-1.4865	DCM - 200 m	8	0.527441
ANT 28-5	Atlantic	315	-25.318	-1.4865	20 m - DCM	8	0.4637
ANT 28-5	Atlantic	315	-25.318	-1.4865	20 m - DCM	8	0.689924
ANT 28-5	Atlantic	317	-23.4817	6.059	DCM - 200 m	8	0.601044
ANT 28-5	Atlantic	317	-23.4817	6.059	20 m - DCM	8	0.646102
ANT 28-5	Atlantic	317	-23.4817	6.059	DCM - 200 m	8	0.612615
ANT 28-5	Atlantic	318	-22.7722	9.4075	DCM - 200 m	8	0.587284
ANT 28-5	Atlantic	318	-22.7722	9.4075	DCM - 200 m	8	0.516351
ANT 28-5	Atlantic	318	-22.7722	9.4075	20 m - DCM	8	0.575872
ANT 28-5	Atlantic	318	-22.7722	9.4075	DCM - 200 m	8	0.63461
ANT 28-5	Atlantic	319	-22.1955	12.5898	DCM - 200 m	8	0.626074
ANT 28-5	Atlantic	319	-22.1955	12.5898	20 m - DCM	8	0.669822
ANT 28-5	Atlantic	319	-22.1955	12.5898	DCM - 200 m	8	0.468888
ANT 28-5	Atlantic	319	-22.1955	12.5898	DCM - 200 m	8	0.657885
ANT 28-5	Atlantic	320	-21.5685	16.9043	20 m - DCM	8	0.702933
ANT 28-5	Atlantic	320	-21.5685	16.9043	DCM - 200 m	8	0.543022
ANT 28-5	Atlantic	320	-21.5685	16.9043	20 m - DCM	8	0.670848
ANT 28-5	Atlantic	321	-21.17	20.7047	DCM - 200 m	8	0.629949
ANT 28-5	Atlantic	321	-21.17	20.7047	20 m - DCM	8	0.665998
ANT 28-5	Atlantic	321	-21.17	20.7047	DCM - 200 m	8	0.660006
ANT 28-5	Atlantic	321	-21.17	20.7047	20 m - DCM	8	0.661778
ANT 28-5	Atlantic	321	-21.17	20.7047	20 m - DCM	8	0.61576
ANT 28-5	Atlantic	322	-19.8675	24.3958	DCM - 200 m	8	0.57642
ANT 28-5	Atlantic	322	-19.8675	24.3958	20 m - DCM	8	0.577156
ANT 28-5	Atlantic	322	-19.8675	24.3958	20 m - DCM	8	0.5665
ANT 28-5	Atlantic	322	-19.8675	24.3958	20 m - DCM	8	0.618912
ANT 28-5	Atlantic	323	-17.312	26.3482	20 m - DCM	8	0.60343
ANT 28-5	Atlantic	323	-17.312	26.3482	20 m - DCM	8	0.646697
ANT 28-5	Atlantic	323	-17.312	26.3482	20 m - DCM	0.22	0.524197
ANT 28-5	Atlantic	323	-17.312	26.3482	DCM - 200 m	8	0.637934
ANT 28-5	Atlantic	323	-17.312	26.3482	DCM - 200 m	0.22	0.616241
ANT 28-5	Atlantic	323	-17.312	26.3482	20 m - DCM	8	0.557418
ANT 28-5	Atlantic	324	-13.5343	33.3978	20 m - DCM	8	0.539924
ANT 28-5	Atlantic	324	-13.5343	33.3978	DCM - 200 m	8	0.654358
ANT 28-5	Atlantic	324	-13.5343	33.3978	20 m - DCM	8	0.63578
ANT 28-5	Atlantic	324	-13.5343	33.3978	20 m - DCM	8	0.661428
ANT 28-5	Atlantic	326	-12.8973	35.2387	DCM - 200 m	8	0.635795
ANT 28-5	Atlantic	326	-12.8973	35.2387	DCM - 200 m	0.22	0.648483
ANT 28-5	Atlantic	326	-12.8973	35.2387	20 m - DCM	8	0.624063
ANT 28-5	Atlantic	326	-12.8973	35.2387	20 m - DCM	0.22	0.498489
ANT 28-5	Atlantic	326	-12.8973	35.2387	DCM - 200 m	8	0.520072
ANT 28-5	Atlantic	326	-12.8973	35.2387	DCM - 200 m	0.22	0.571858
ANT 28-5	Atlantic	326	-12.8973	35.2387	20 m - DCM	0.22	0.581218
ANT 28-5	Atlantic	326	-12.8973	35.2387	20 m - DCM	8	0.633789
ANT 28-5	Atlantic	326	-12.8973	35.2387	20 m - DCM	0.22	0.553617
ANT 28-5	Atlantic	328	-12.6088	38.745	DCM - 200 m	8	0.49019
ANT 28-5	Atlantic	328	-12.6088	38.745	DCM - 200 m	8	0.574078
ANT 28-5	Atlantic	329	-10.935	43.0423	20 m - DCM	8	0.439059
ANT 28-5	Atlantic	329	-10.935	43.0423	20 m - DCM	8	0.340932
ANT 28-5	Atlantic	329	-10.935	43.0423	20 m - DCM	8	0.307399
ANT 28-5	Atlantic	330	-8.0905	47.0438	DCM - 200 m	8	0.461412
ANT 28-5	Atlantic	330	-8.0905	47.0438	DCM - 200 m	8	0.624076
ANT 28-5	Atlantic	330	-8.0905	47.0438	DCM - 200 m	0.22	0.4586
ANT 28-5	Atlantic	330	-8.0905	47.0438	DCM - 200 m	0.22	0.645382
ANT 28-5	Atlantic	302	-42.965	-34.2385	20 m - DCM	0.22	0.296784
ANT 28-5	Atlantic	317	-23.4817	6.059	20 m - DCM	8	0.291267
ANT 28-5	Atlantic	318	-22.7722	9.4075	20 m - DCM	8	0.418431
ANT 28-5	Atlantic	319	-22.1955	12.5898	20 m - DCM	8	0.621765
ANT 28-5	Atlantic	320	-21.5685	16.9043	DCM - 200 m	8	0.618524
ANT 28-5	Atlantic	321	-21.17	20.7047	DCM - 200 m	0.22	0.662236
ANT 28-5	Atlantic	321	-21.17	20.7047	20 m - DCM	0.22	0.61567
ANT 28-5	Atlantic	321	-21.17	20.7047	20 m - DCM	0.22	0.612918
ANT 28-5	Atlantic	322	-19.8675	24.3958	DCM - 200 m	8	0.578472
ANT 28-5	Atlantic	322	-19.8675	24.3958	20 m - DCM	0.22	0.552732
ANT 28-5	Atlantic	323	-17.312	26.3482	20 m - DCM	0.22	0.62747
ANT 28-5	Atlantic	324	-13.5343	33.3978	20 m - DCM	0.22	0.530848
ANT 28-5	Atlantic	326	-12.8973	35.2387	20 m - DCM	8	0.476569
ANT 28-5	Atlantic	328	-12.6088	38.745	20 m - DCM	8	0.353685
ANT 28-5	Atlantic	329	-10.935	43.0423	DCM - 200 m	0.22	0.541365
ANT 28-5	Atlantic	329	-10.935	43.0423	DCM - 200 m	8	0.507446
ANT 28-5	Atlantic	329	-10.935	43.0423	20 m - DCM	0.22	0.44429
ANT 28-5	Atlantic	330	-8.0905	47.0438	20 m - DCM	8	0.279169
ANT 28-5	Atlantic	330	-8.0905	47.0438	20 m - DCM	0.22	0.433192
ANT 28-5	Atlantic	330	-8.0905	47.0438	20 m - DCM	8	0.342302
ANT 28-4	Atlantic	178	-62.6333	-56.1697	DCM - 200 m	0.22	0.195332
ANT 28-4	Atlantic	178	-62.6333	-56.1697	DCM - 200 m	3	0.2722
ANT 28-4	Atlantic	178	-62.6333	-56.1697	DCM - 200 m	8	0.303832
ANT 28-4	Atlantic	178	-62.6333	-56.1697	20 m - DCM	0.22	0.184026
ANT 28-4	Atlantic	178	-62.6333	-56.1697	20 m - DCM	3	0.244793
ANT 28-4	Atlantic	178	-62.6333	-56.1697	20 m - DCM	8	0.202259
ANT 28-4	Atlantic	178	-62.6333	-56.1697	DCM - 200 m	0.22	0.168224
ANT 28-4	Atlantic	178	-62.6333	-56.1697	DCM - 200 m	3	0.349555
ANT 28-4	Atlantic	178	-62.6333	-56.1697	DCM - 200 m	8	0.332329
ANT 28-4	Atlantic	178	-62.6333	-56.1697	20 m - DCM	0.22	0.187026
ANT 28-4	Atlantic	178	-62.6333	-56.1697	20 m - DCM	3	0.236501
ANT 28-4	Atlantic	178	-62.6333	-56.1697	20 m - DCM	8	0.196289
ANT 28-4	Atlantic	178	-62.6333	-56.1697	DCM - 200 m	0.22	0.183955
ANT 28-4	Atlantic	178	-62.6333	-56.1697	DCM - 200 m	3	0.291015
ANT 28-4	Atlantic	178	-62.6333	-56.1697	DCM - 200 m	8	0.254938
ANT 28-4	Atlantic	179	-59.8667	-57.9833	20 m - DCM	0.22	0.33668
ANT 28-4	Atlantic	179	-59.8667	-57.9833	20 m - DCM	3	0.210462
ANT 28-4	Atlantic	179	-59.8667	-57.9833	20 m - DCM	8	0.360504
ANT 28-4	Atlantic	179	-59.8667	-57.9833	20 m - DCM	0.22	0.109111
ANT 28-4	Atlantic	179	-59.8667	-57.9833	20 m - DCM	3	0.412155
ANT 28-4	Atlantic	179	-59.8667	-57.9833	20 m - DCM	8	0.474778
ANT 28-4	Atlantic	179	-59.8667	-57.9833	20 m - DCM	0.22	0.163793
ANT 28-4	Atlantic	179	-59.8667	-57.9833	20 m - DCM	3	0.209209
ANT 28-4	Atlantic	179	-59.8667	-57.9833	20 m - DCM	8	0.269302
ANT 28-4	Atlantic	193	-55.1667	-61.7167	DCM - 200 m	0.22	0.211696
ANT 28-4	Atlantic	193	-55.1667	-61.7167	DCM - 200 m	3	0.443418
ANT 28-4	Atlantic	193	-55.1667	-61.7167	DCM - 200 m	8	0.529054
ANT 28-4	Atlantic	193	-55.1667	-61.7167	20 m - DCM	0.22	0.22847
ANT 28-4	Atlantic	193	-55.1667	-61.7167	20 m - DCM	3	0.468632
ANT 28-4	Atlantic	193	-55.1667	-61.7167	20 m - DCM	8	0.512059
ANT 28-4	Atlantic	193	-55.1667	-61.7167	DCM - 200 m	0.22	0.174676
ANT 28-4	Atlantic	193	-55.1667	-61.7167	DCM - 200 m	8	0.584938
ANT 28-4	Atlantic	193	-55.1667	-61.7167	20 m - DCM	0.22	0.181671
ANT 28-4	Atlantic	193	-55.1667	-61.7167	20 m - DCM	3	0.554121
ANT 28-4	Atlantic	193	-55.1667	-61.7167	20 m - DCM	8	0.62748
ANT 28-4	Atlantic	193	-55.1667	-61.7167	20 m - DCM	3	0.606824
ANT 28-4	Atlantic	193	-55.1667	-61.7167	20 m - DCM	8	0.378567
ANT 28-4	Atlantic	241	-57.0736	-61.2436	DCM - 200 m	0.22	0.371891
ANT 28-4	Atlantic	241	-57.0736	-61.2436	DCM - 200 m	3	0.489851
ANT 28-4	Atlantic	241	-57.0736	-61.2436	DCM - 200 m	8	0.590857
ANT 28-4	Atlantic	241	-57.0736	-61.2436	20 m - DCM	0.22	0.205128
ANT 28-4	Atlantic	241	-57.0736	-61.2436	20 m - DCM	3	0.367555
ANT 28-4	Atlantic	241	-57.0736	-61.2436	20 m - DCM	8	0.477766
ANT 28-4	Atlantic	241	-57.0736	-61.2436	DCM - 200 m	0.22	0.5156
ANT 28-4	Atlantic	241	-57.0736	-61.2436	DCM - 200 m	3	0.567672
ANT 28-4	Atlantic	241	-57.0736	-61.2436	DCM - 200 m	8	0.634487
ANT 28-4	Atlantic	241	-57.0736	-61.2436	20 m - DCM	0.22	0.33682
ANT 28-4	Atlantic	241	-57.0736	-61.2436	20 m - DCM	3	0.514568
ANT 28-4	Atlantic	241	-57.0736	-61.2436	20 m - DCM	8	0.470632
ANT 28-4	Atlantic	241	-57.0736	-61.2436	DCM - 200 m	0.22	0.425232
ANT 28-4	Atlantic	241	-57.0736	-61.2436	DCM - 200 m	3	0.503225
ANT 28-4	Atlantic	241	-57.0736	-61.2436	DCM - 200 m	8	0.505704
ANT 28-4	Atlantic	262	-59.1958	-61.2244	DCM - 200 m	0.22	0.409363
ANT 28-4	Atlantic	262	-59.1958	-61.2244	DCM - 200 m	8	0.537487
ANT 28-4	Atlantic	262	-59.1958	-61.2244	20 m - DCM	0.22	0.565897
ANT 28-4	Atlantic	262	-59.1958	-61.2244	20 m - DCM	3	0.510229
ANT 28-4	Atlantic	262	-59.1958	-61.2244	20 m - DCM	8	0.506944
ANT 28-4	Atlantic	262	-59.1958	-61.2244	DCM - 200 m	0.22	0.581747
ANT 28-4	Atlantic	262	-59.1958	-61.2244	DCM - 200 m	3	0.529375
ANT 28-4	Atlantic	262	-59.1958	-61.2244	DCM - 200 m	8	0.616904
ANT 28-4	Atlantic	262	-59.1958	-61.2244	20 m - DCM	0.22	0.423792
ANT 28-4	Atlantic	262	-59.1958	-61.2244	20 m - DCM	3	0.493617
ANT 28-4	Atlantic	262	-59.1958	-61.2244	20 m - DCM	8	0.557736
ANT 28-4	Atlantic	262	-59.1958	-61.2244	20 m - DCM	0.22	0.424008
ANT 28-4	Atlantic	262	-59.1958	-61.2244	20 m - DCM	3	0.4566
ANT 28-4	Atlantic	262	-59.1958	-61.2244	20 m - DCM	8	0.384775
ANT 28-4	Atlantic	267	-56.2589	-62.0728	DCM - 200 m	0.22	0.25585
ANT 28-4	Atlantic	267	-56.2589	-62.0728	DCM - 200 m	3	0.372399
ANT 28-4	Atlantic	267	-56.2589	-62.0728	DCM - 200 m	8	0.527733
ANT 28-4	Atlantic	267	-56.2589	-62.0728	20 m - DCM	0.22	0.22165
ANT 28-4	Atlantic	267	-56.2589	-62.0728	20 m - DCM	3	0.371042
ANT 28-4	Atlantic	267	-56.2589	-62.0728	20 m - DCM	8	0.478817
ANT 28-4	Atlantic	267	-56.2589	-62.0728	DCM - 200 m	0.22	0.503414
ANT 28-4	Atlantic	267	-56.2589	-62.0728	DCM - 200 m	3	0.475298
ANT 28-4	Atlantic	267	-56.2589	-62.0728	DCM - 200 m	8	0.579926
ANT 28-4	Atlantic	267	-56.2589	-62.0728	20 m - DCM	0.22	0.226327
ANT 28-4	Atlantic	267	-56.2589	-62.0728	20 m - DCM	3	0.499165
ANT 28-4	Atlantic	267	-56.2589	-62.0728	20 m - DCM	8	0.471955
ANT 28-4	Atlantic	287	-55.5	-60.5	DCM - 200 m	0.22	0.44286
ANT 28-4	Atlantic	287	-55.5	-60.5	DCM - 200 m	3	0.512303
ANT 28-4	Atlantic	287	-55.5	-60.5	DCM - 200 m	8	0.491245
ANT 28-4	Atlantic	287	-55.5	-60.5	20 m - DCM	0.22	0.522354
ANT 28-4	Atlantic	287	-55.5	-60.5	20 m - DCM	3	0.554942
ANT 28-4	Atlantic	287	-55.5	-60.5	20 m - DCM	8	0.500941
ANT 28-4	Atlantic	287	-55.5	-60.5	DCM - 200 m	0.22	0.514876
ANT 28-4	Atlantic	287	-55.5	-60.5	DCM - 200 m	3	0.520146
ANT 28-4	Atlantic	287	-55.5	-60.5	DCM - 200 m	8	0.375892
ANT 28-4	Atlantic	287	-55.5	-60.5	20 m - DCM	0.22	0.413315
ANT 28-4	Atlantic	287	-55.5	-60.5	20 m - DCM	3	0.555136
ANT 28-4	Atlantic	287	-55.5	-60.5	20 m - DCM	8	0.416429
ANT 28-4	Atlantic	287	-55.5	-60.5	DCM - 200 m	0.22	0.450125
ANT 28-4	Atlantic	287	-55.5	-60.5	DCM - 200 m	3	0.539849
ANT 28-4	Atlantic	287	-55.5	-60.5	DCM - 200 m	8	0.397425
SO248	Pacific	1_P1	176.999	-30.0008	20 m - DCM	0.22	0.614587
SO248	Pacific	1_P1	176.999	-30.0008	20 m - DCM	3	0.561808
SO248	Pacific	1_P1	176.999	-30.0008	20 m - DCM	8	0.562006
SO248	Pacific	1_P1	176.999	-30.0008	20 m - DCM	0.22	0.228374
SO248	Pacific	1_P1	176.999	-30.0008	20 m - DCM	3	0.330265
SO248	Pacific	1_P1	176.999	-30.0008	20 m - DCM	8	0.175394
SO248	Pacific	1_P1	176.999	-30.0008	DCM - 200 m	0.22	0.619376
SO248	Pacific	1_P1	176.999	-30.0008	DCM - 200 m	3	0.63127
SO248	Pacific	1_P1	176.999	-30.0008	DCM - 200 m	8	0.600379
SO248	Pacific	1_P1	176.999	-30.0008	DCM - 200 m	0.22	0.480172
SO248	Pacific	1_P1	176.999	-30.0008	DCM - 200 m	3	0.474916
SO248	Pacific	1_P1	176.999	-30.0008	DCM - 200 m	8	0.474437
SO248	Pacific	1_P1	176.999	-30.0008	20 m - DCM	0.22	0.231426
SO248	Pacific	1_P1	176.999	-30.0008	20 m - DCM	3	0.216692
SO248	Pacific	1_P1	176.999	-30.0008	20 m - DCM	8	0.169946
SO248	Pacific	1_P1	176.999	-30.0008	20 m - DCM	0.22	0.487376
SO248	Pacific	1_P1	176.999	-30.0008	20 m - DCM	3	0.546609
SO248	Pacific	1_P1	176.999	-30.0008	20 m - DCM	8	0.453043
SO248	Pacific	2_P1	178.213	-26.9928	20 m - DCM	0.22	0.442531
SO248	Pacific	2_P1	178.213	-26.9928	20 m - DCM	3	0.597952
SO248	Pacific	2_P1	178.213	-26.9928	20 m - DCM	8	0.66529
SO248	Pacific	2_P1	178.213	-26.9928	20 m - DCM	0.22	0.0821949
SO248	Pacific	2_P1	178.213	-26.9928	20 m - DCM	3	0.177274
SO248	Pacific	2_P1	178.213	-26.9928	20 m - DCM	8	0.154909
SO248	Pacific	2_P1	178.213	-26.9928	DCM - 200 m	0.22	0.500363
SO248	Pacific	2_P1	178.213	-26.9928	DCM - 200 m	3	0.619169
SO248	Pacific	2_P1	178.213	-26.9928	DCM - 200 m	8	0.503853
SO248	Pacific	2_P1	178.213	-26.9928	DCM - 200 m	0.22	0.451614
SO248	Pacific	2_P1	178.213	-26.9928	DCM - 200 m	3	0.477851
SO248	Pacific	2_P1	178.213	-26.9928	DCM - 200 m	8	0.59185
SO248	Pacific	2_P1	178.213	-26.9928	20 m - DCM	0.22	0.158139
SO248	Pacific	2_P1	178.213	-26.9928	20 m - DCM	3	0.133354
SO248	Pacific	2_P1	178.213	-26.9928	20 m - DCM	8	0.188291
SO248	Pacific	2_P1	178.213	-26.9928	20 m - DCM	0.22	0.332642
SO248	Pacific	2_P1	178.213	-26.9928	20 m - DCM	3	0.356759
SO248	Pacific	2_P1	178.213	-26.9928	20 m - DCM	8	0.322356
SO248	Pacific	3_P1	-178	-15	20 m - DCM	0.22	0.143481
SO248	Pacific	3_P1	-178	-15	20 m - DCM	3	0.138661
SO248	Pacific	3_P1	-178	-15	20 m - DCM	8	0.101641
SO248	Pacific	3_P1	-178	-15	DCM - 200 m	0.22	0.500733
SO248	Pacific	3_P1	-178	-15	DCM - 200 m	3	0.453076
SO248	Pacific	3_P1	-178	-15	DCM - 200 m	8	0.545482
SO248	Pacific	3_P1	-178	-15	DCM - 200 m	0.22	0.471032
SO248	Pacific	3_P1	-178	-15	DCM - 200 m	3	0.579097
SO248	Pacific	3_P1	-178	-15	DCM - 200 m	8	0.347234
SO248	Pacific	3_P1	-178	-15	20 m - DCM	0.22	0.0517052
SO248	Pacific	3_P1	-178	-15	20 m - DCM	3	0.270675
SO248	Pacific	3_P1	-178	-15	20 m - DCM	8	0.148217
SO248	Pacific	3_P1	-178	-15	20 m - DCM	0.22	0.311662
SO248	Pacific	3_P1	-178	-15	20 m - DCM	3	0.244296
SO248	Pacific	3_P1	-178	-15	20 m - DCM	8	0.198777
SO248	Pacific	4_P1	-176.475	-10.3333	20 m - DCM	0.22	0.576513
SO248	Pacific	4_P1	-176.475	-10.3333	20 m - DCM	3	0.645217
SO248	Pacific	4_P1	-176.475	-10.3333	20 m - DCM	8	0.657558
SO248	Pacific	4_P1	-176.475	-10.3333	20 m - DCM	0.22	0.131244
SO248	Pacific	4_P1	-176.475	-10.3333	20 m - DCM	3	0.296422
SO248	Pacific	4_P1	-176.475	-10.3333	20 m - DCM	8	0.185211
SO248	Pacific	4_P1	-176.475	-10.3333	20 m - DCM	0.22	0.600468
SO248	Pacific	4_P1	-176.475	-10.3333	20 m - DCM	3	0.689898
SO248	Pacific	4_P1	-176.475	-10.3333	20 m - DCM	8	0.664776
SO248	Pacific	4_P1	-176.475	-10.3333	DCM - 200 m	0.22	0.503862
SO248	Pacific	4_P1	-176.475	-10.3333	DCM - 200 m	3	0.473063
SO248	Pacific	4_P1	-176.475	-10.3333	DCM - 200 m	8	0.537216
SO248	Pacific	4_P1	-176.475	-10.3333	20 m - DCM	0.22	0.152379
SO248	Pacific	4_P1	-176.475	-10.3333	20 m - DCM	3	0.294242
SO248	Pacific	4_P1	-176.475	-10.3333	20 m - DCM	8	0.187009
SO248	Pacific	4_P1	-176.475	-10.3333	20 m - DCM	0.22	0.351774
SO248	Pacific	4_P1	-176.475	-10.3333	20 m - DCM	3	0.623701
SO248	Pacific	4_P1	-176.475	-10.3333	20 m - DCM	8	0.632844
SO248	Pacific	4_P1	-176.475	-10.3333	DCM - 200 m	3	0.564724
SO248	Pacific	4_P1	-176.475	-10.3333	DCM - 200 m	8	0.594595
SO248	Pacific	5_P1	-178.318	-4.9965	20 m - DCM	0.22	0.256121
SO248	Pacific	5_P1	-178.318	-4.9965	20 m - DCM	3	0.306473
SO248	Pacific	3_P1	-178	-15	20 m - DCM	0.22	0.613643
SO248	Pacific	3_P1	-178	-15	20 m - DCM	3	0.622766
SO248	Pacific	3_P1	-178	-15	20 m - DCM	8	0.61415
SO248	Pacific	4_P1	-176.475	-10.3333	DCM - 200 m	0.22	0.393119
SO248	Pacific	5_P1	-178.318	-4.9965	20 m - DCM	0.22	0.483896
SO248	Pacific	5_P1	-178.318	-4.9965	20 m - DCM	3	0.699107
SO248	Pacific	5_P1	-178.318	-4.9965	20 m - DCM	8	0.676562
SO248	Pacific	5_P1	-178.318	-4.9965	20 m - DCM	8	0.250582
SO248	Pacific	5_P1	-178.318	-4.9965	DCM - 200 m	0.22	0.538046
SO248	Pacific	5_P1	-178.318	-4.9965	DCM - 200 m	3	0.559967
SO248	Pacific	5_P1	-178.318	-4.9965	DCM - 200 m	8	0.535851
SO248	Pacific	5_P1	-178.318	-4.9965	DCM - 200 m	0.22	0.260148
SO248	Pacific	5_P1	-178.318	-4.9965	DCM - 200 m	3	0.503303
SO248	Pacific	5_P1	-178.318	-4.9965	DCM - 200 m	8	0.559915
SO248	Pacific	5_P1	-178.318	-4.9965	20 m - DCM	0.22	0.325154
SO248	Pacific	5_P1	-178.318	-4.9965	20 m - DCM	3	0.338773
SO248	Pacific	5_P1	-178.318	-4.9965	20 m - DCM	8	0.268044
SO248	Pacific	5_P1	-178.318	-4.9965	20 m - DCM	0.22	0.317404
SO248	Pacific	5_P1	-178.318	-4.9965	20 m - DCM	3	0.331302
SO248	Pacific	5_P1	-178.318	-4.9965	20 m - DCM	8	0.477672
SO248	Pacific	6_P1	180	0.0001	DCM - 200 m	0.22	0.634207
SO248	Pacific	6_P1	180	0.0001	DCM - 200 m	3	0.600215
SO248	Pacific	6_P1	180	0.0001	DCM - 200 m	8	0.580998
SO248	Pacific	6_P1	180	0.0001	20 m - DCM	0.22	0.279779
SO248	Pacific	6_P1	180	0.0001	20 m - DCM	3	0.484061
SO248	Pacific	6_P1	180	0.0001	20 m - DCM	8	0.494762
SO248	Pacific	6_P1	180	0.0001	DCM - 200 m	0.22	0.552608
SO248	Pacific	6_P1	180	0.0001	DCM - 200 m	3	0.524139
SO248	Pacific	6_P1	180	0.0001	DCM - 200 m	8	0.478149
SO248	Pacific	6_P1	180	0.0001	20 m - DCM	0.22	0.409298
SO248	Pacific	6_P1	180	0.0001	20 m - DCM	3	0.595108
SO248	Pacific	6_P1	180	0.0001	20 m - DCM	8	0.573659
SO248	Pacific	6_P1	180	0.0001	20 m - DCM	0.22	0.452821
SO248	Pacific	6_P1	180	0.0001	20 m - DCM	3	0.505774
SO248	Pacific	6_P1	180	0.0001	20 m - DCM	8	0.599965
SO248	Pacific	6_P1	180	0.0001	DCM - 200 m	0.22	0.566745
SO248	Pacific	6_P1	180	0.0001	DCM - 200 m	3	0.424121
SO248	Pacific	6_P1	180	0.0001	DCM - 200 m	8	0.558001
SO248	Pacific	7_P1	179.398	4.6551	20 m - DCM	0.22	0.219445
SO248	Pacific	7_P1	179.398	4.6551	20 m - DCM	3	0.217276
SO248	Pacific	7_P1	179.398	4.6551	20 m - DCM	8	0.277912
SO248	Pacific	7_P1	179.398	4.6551	20 m - DCM	0.22	0.0962041
SO248	Pacific	7_P1	179.398	4.6551	20 m - DCM	3	0.165501
SO248	Pacific	7_P1	179.398	4.6551	20 m - DCM	8	0.220577
SO248	Pacific	7_P1	179.398	4.6551	20 m - DCM	0.22	0.178707
SO248	Pacific	7_P1	179.398	4.6551	20 m - DCM	3	0.259646
SO248	Pacific	10_P1	178.317	22.0002	20 m - DCM	0.22	0.0927883
SO248	Pacific	10_P1	178.317	22.0002	20 m - DCM	3	0.50762
SO248	Pacific	10_P1	178.317	22.0002	20 m - DCM	8	0.12743
SO248	Pacific	10_P1	178.317	22.0002	20 m - DCM	0.22	0.294228
SO248	Pacific	10_P1	178.317	22.0002	20 m - DCM	3	0.148763
SO248	Pacific	7_P1	179.398	4.6551	20 m - DCM	0.22	0.574912
SO248	Pacific	7_P1	179.398	4.6551	20 m - DCM	3	0.653605
SO248	Pacific	7_P1	179.398	4.6551	20 m - DCM	8	0.631836
SO248	Pacific	7_P1	179.398	4.6551	DCM - 200 m	0.22	0.455723
SO248	Pacific	7_P1	179.398	4.6551	DCM - 200 m	3	0.684597
SO248	Pacific	7_P1	179.398	4.6551	DCM - 200 m	8	0.549845
SO248	Pacific	7_P1	179.398	4.6551	DCM - 200 m	0.22	0.513637
SO248	Pacific	7_P1	179.398	4.6551	DCM - 200 m	3	0.467896
SO248	Pacific	7_P1	179.398	4.6551	DCM - 200 m	8	0.334258
SO248	Pacific	7_P1	179.398	4.6551	20 m - DCM	8	0.162647
SO248	Pacific	8_P1	179	11	20 m - DCM	0.22	0.126092
SO248	Pacific	8_P1	179	11	20 m - DCM	3	0.177213
SO248	Pacific	8_P1	179	11	20 m - DCM	8	0.134127
SO248	Pacific	8_P1	179	11	20 m - DCM	0.22	0.402542
SO248	Pacific	8_P1	179	11	20 m - DCM	3	0.426033
SO248	Pacific	8_P1	179	11	20 m - DCM	0.22	0.107215
SO248	Pacific	8_P1	179	11	20 m - DCM	3	0.118479
SO248	Pacific	8_P1	179	11	20 m - DCM	8	0.0820214
SO248	Pacific	8_P1	179	11	DCM - 200 m	0.22	0.57311
SO248	Pacific	8_P1	179	11	DCM - 200 m	3	0.536251
SO248	Pacific	8_P1	179	11	DCM - 200 m	8	0.393861
SO248	Pacific	8_P1	179	11	DCM - 200 m	0.22	0.651265
SO248	Pacific	8_P1	179	11	DCM - 200 m	3	0.454969
SO248	Pacific	8_P1	179	11	DCM - 200 m	8	0.450035
SO248	Pacific	8_P1	179	11	20 m - DCM	0.22	0.0638734
SO248	Pacific	8_P1	179	11	20 m - DCM	3	0.170605
SO248	Pacific	8_P1	179	11	20 m - DCM	8	0.15052
SO248	Pacific	8_P1	179	11	20 m - DCM	0.22	0.117591
SO248	Pacific	8_P1	179	11	20 m - DCM	3	0.244797
SO248	Pacific	8_P1	179	11	20 m - DCM	8	0.187386
SO248	Pacific	9_P1	179	15.9999	20 m - DCM	0.22	0.403649
SO248	Pacific	9_P1	179	15.9999	20 m - DCM	3	0.304419
SO248	Pacific	9_P1	179	15.9999	20 m - DCM	8	0.433912
SO248	Pacific	9_P1	179	15.9999	20 m - DCM	0.22	0.32506
SO248	Pacific	9_P1	179	15.9999	20 m - DCM	3	0.322626
SO248	Pacific	9_P1	179	15.9999	20 m - DCM	8	0.570034
SO248	Pacific	9_P1	179	15.9999	20 m - DCM	0.22	0.222802
SO248	Pacific	9_P1	179	15.9999	20 m - DCM	3	0.109098
SO248	Pacific	9_P1	179	15.9999	20 m - DCM	8	0.194565
SO248	Pacific	9_P1	179	15.9999	DCM - 200 m	0.22	0.484056
SO248	Pacific	9_P1	179	15.9999	DCM - 200 m	3	0.544061
SO248	Pacific	9_P1	179	15.9999	DCM - 200 m	8	0.492928
SO248	Pacific	9_P1	179	15.9999	20 m - DCM	0.22	0.138787
SO248	Pacific	9_P1	179	15.9999	20 m - DCM	3	0.130727
SO248	Pacific	9_P1	179	15.9999	20 m - DCM	8	0.12311
SO248	Pacific	9_P1	179	15.9999	DCM - 200 m	0.22	0.543064
SO248	Pacific	9_P1	179	15.9999	DCM - 200 m	3	0.548977
SO248	Pacific	9_P1	179	15.9999	DCM - 200 m	8	0.43551
SO248	Pacific	9_P1	179	15.9999	20 m - DCM	0.22	0.120924
SO248	Pacific	9_P1	179	15.9999	20 m - DCM	3	0.557738
SO248	Pacific	9_P1	179	15.9999	20 m - DCM	8	0.216175
SO248	Pacific	10_P1	178.317	22.0002	20 m - DCM	0.22	0.54719
SO248	Pacific	10_P1	178.317	22.0002	20 m - DCM	3	0.635163
SO248	Pacific	10_P1	178.317	22.0002	20 m - DCM	8	0.655562
SO248	Pacific	10_P1	178.317	22.0002	20 m - DCM	0.22	0.566477
SO248	Pacific	10_P1	178.317	22.0002	20 m - DCM	3	0.63997
SO248	Pacific	10_P1	178.317	22.0002	20 m - DCM	8	0.584316
SO248	Pacific	10_P1	178.317	22.0002	DCM - 200 m	0.22	0.56598
SO248	Pacific	10_P1	178.317	22.0002	DCM - 200 m	3	0.57154
SO248	Pacific	10_P1	178.317	22.0002	DCM - 200 m	8	0.484045
SO248	Pacific	10_P1	178.317	22.0002	20 m - DCM	8	0.141839
SO248	Pacific	10_P1	178.317	22.0002	DCM - 200 m	0.22	0.63245
SO248	Pacific	10_P1	178.317	22.0002	DCM - 200 m	3	0.446178
SO248	Pacific	10_P1	178.317	22.0002	DCM - 200 m	8	0.49053
SO248	Pacific	10_P1	178.317	22.0002	20 m - DCM	0.22	0.178049
SO248	Pacific	10_P1	178.317	22.0002	20 m - DCM	3	0.206159
SO248	Pacific	10_P1	178.317	22.0002	20 m - DCM	8	0.138194
SO248	Pacific	11_P1	177.333	28	DCM - 200 m	0.22	0.610022
SO248	Pacific	11_P1	177.333	28	DCM - 200 m	3	0.585882
SO248	Pacific	11_P1	177.333	28	DCM - 200 m	8	0.616454
SO248	Pacific	11_P1	177.333	28	20 m - DCM	0.22	0.591686
SO248	Pacific	11_P1	177.333	28	20 m - DCM	3	0.630369
SO248	Pacific	11_P1	177.333	28	20 m - DCM	8	0.629039
SO248	Pacific	11_P1	177.333	28	DCM - 200 m	0.22	0.645209
SO248	Pacific	11_P1	177.333	28	DCM - 200 m	3	0.6122
SO248	Pacific	11_P1	177.333	28	DCM - 200 m	8	0.602179
SO248	Pacific	11_P1	177.333	28	20 m - DCM	0.22	0.537984
SO248	Pacific	11_P1	177.333	28	20 m - DCM	3	0.561023
SO248	Pacific	11_P1	177.333	28	20 m - DCM	8	0.580811
SO248	Pacific	11_P1	177.333	28	DCM - 200 m	0.22	0.576681
SO248	Pacific	11_P1	177.333	28	DCM - 200 m	3	0.578045
SO248	Pacific	11_P1	177.333	28	DCM - 200 m	8	0.597111
SO248	Pacific	11_P1	177.333	28	20 m - DCM	0.22	0.567636
SO248	Pacific	11_P1	177.333	28	20 m - DCM	3	0.591215
SO248	Pacific	11_P1	177.333	28	20 m - DCM	8	0.513452
SO248	Pacific	11_P1	177.333	28	20 m - DCM	0.22	0.627625
SO248	Pacific	11_P1	177.333	28	20 m - DCM	3	0.565993
SO248	Pacific	11_P1	177.333	28	20 m - DCM	8	0.55009
SO248	Pacific	12_P1	177.333	34	DCM - 200 m	0.22	0.545584
SO248	Pacific	12_P1	177.333	34	DCM - 200 m	3	0.583427
SO248	Pacific	12_P1	177.333	34	DCM - 200 m	8	0.437166
SO248	Pacific	12_P1	177.333	34	20 m - DCM	0.22	0.364351
SO248	Pacific	12_P1	177.333	34	20 m - DCM	3	0.486248
SO248	Pacific	12_P1	177.333	34	20 m - DCM	8	0.410663
SO248	Pacific	12_P1	177.333	34	DCM - 200 m	0.22	0.547522
SO248	Pacific	12_P1	177.333	34	DCM - 200 m	3	0.57087
SO248	Pacific	12_P1	177.333	34	DCM - 200 m	8	0.58318
SO248	Pacific	12_P1	177.333	34	20 m - DCM	0.22	0.559695
SO248	Pacific	12_P1	177.333	34	20 m - DCM	3	0.47522
SO248	Pacific	12_P1	177.333	34	20 m - DCM	8	0.4002
SO248	Pacific	12_P1	177.333	34	DCM - 200 m	0.22	0.646944
SO248	Pacific	12_P1	177.333	34	DCM - 200 m	3	0.672482
SO248	Pacific	12_P1	177.333	34	DCM - 200 m	8	0.635571
SO248	Pacific	12_P1	177.333	34	DCM - 200 m	0.22	0.486584
SO248	Pacific	12_P1	177.333	34	DCM - 200 m	3	0.439416
SO248	Pacific	12_P1	177.333	34	DCM - 200 m	8	0.406825
SO248	Pacific	13_P1	177.327	39.9706	DCM - 200 m	0.22	0.491798
SO248	Pacific	13_P1	177.327	39.9706	DCM - 200 m	3	0.406548
SO248	Pacific	13_P1	177.327	39.9706	DCM - 200 m	8	0.424074
SO248	Pacific	13_P1	177.327	39.9706	20 m - DCM	0.22	0.375699
SO248	Pacific	13_P1	177.327	39.9706	20 m - DCM	3	0.457036
SO248	Pacific	13_P1	177.327	39.9706	20 m - DCM	8	0.407989
SO248	Pacific	13_P1	177.327	39.9706	DCM - 200 m	0.22	0.377087
SO248	Pacific	13_P1	177.327	39.9706	DCM - 200 m	3	0.531707
SO248	Pacific	13_P1	177.327	39.9706	DCM - 200 m	8	0.444704
SO248	Pacific	13_P1	177.327	39.9706	20 m - DCM	0.22	0.366625
SO248	Pacific	13_P1	177.327	39.9706	20 m - DCM	3	0.417501
SO248	Pacific	13_P1	177.327	39.9706	20 m - DCM	8	0.402597
SO248	Pacific	13_P1	177.327	39.9706	DCM - 200 m	0.22	0.664856
SO248	Pacific	13_P1	177.327	39.9706	DCM - 200 m	3	0.438466
SO248	Pacific	13_P1	177.327	39.9706	DCM - 200 m	8	0.456213
SO248	Pacific	13_P1	177.327	39.9706	DCM - 200 m	0.22	0.400027
SO248	Pacific	13_P1	177.327	39.9706	DCM - 200 m	3	0.52909
SO248	Pacific	13_P1	177.327	39.9706	DCM - 200 m	8	0.432535
SO248	Pacific	14_P1	178.75	45.0001	DCM - 200 m	0.22	0.410891
SO248	Pacific	14_P1	178.75	45.0001	DCM - 200 m	3	0.358852
SO248	Pacific	14_P1	178.75	45.0001	DCM - 200 m	8	0.417082
SO248	Pacific	14_P1	178.75	45.0001	20 m - DCM	0.22	0.156908
SO248	Pacific	14_P1	178.75	45.0001	20 m - DCM	3	0.217816
SO248	Pacific	14_P1	178.75	45.0001	20 m - DCM	8	0.200763
SO248	Pacific	14_P1	178.75	45.0001	DCM - 200 m	0.22	0.375747
SO248	Pacific	14_P1	178.75	45.0001	DCM - 200 m	3	0.576298
SO248	Pacific	14_P1	178.75	45.0001	DCM - 200 m	8	0.137807
SO248	Pacific	14_P1	178.75	45.0001	20 m - DCM	0.22	0.155754
SO248	Pacific	14_P1	178.75	45.0001	20 m - DCM	3	0.321154
SO248	Pacific	14_P1	178.75	45.0001	20 m - DCM	8	0.307565
SO248	Pacific	14_P1	178.75	45.0001	DCM - 200 m	0.22	0.643019
SO248	Pacific	14_P1	178.75	45.0001	DCM - 200 m	3	0.607701
SO248	Pacific	14_P1	178.75	45.0001	DCM - 200 m	8	0.407084
SO248	Pacific	14_P1	178.75	45.0001	DCM - 200 m	0.22	0.208125
SO248	Pacific	14_P1	178.75	45.0001	DCM - 200 m	3	0.333695
SO248	Pacific	14_P1	178.75	45.0001	DCM - 200 m	8	0.204152
SO248	Pacific	15_P1	179.133	47.4998	20 m - DCM	0.22	0.223456
SO248	Pacific	15_P1	179.133	47.4998	DCM - 200 m	0.22	0.173949
SO248	Pacific	15_P1	179.133	47.4998	DCM - 200 m	3	0.281114
SO248	Pacific	15_P1	179.133	47.4998	DCM - 200 m	8	0.285078
SO248	Pacific	15_P1	179.133	47.4998	20 m - DCM	3	0.363641
SO248	Pacific	15_P1	179.133	47.4998	20 m - DCM	8	0.280957
SO248	Pacific	15_P1	179.133	47.4998	DCM - 200 m	0.22	0.583288
SO248	Pacific	15_P1	179.133	47.4998	DCM - 200 m	3	0.496722
SO248	Pacific	15_P1	179.133	47.4998	DCM - 200 m	8	0.611201
SO248	Pacific	15_P1	179.133	47.4998	20 m - DCM	0.22	0.19165
SO248	Pacific	15_P1	179.133	47.4998	20 m - DCM	3	0.209416
SO248	Pacific	15_P1	179.133	47.4998	20 m - DCM	8	0.278615
SO248	Pacific	15_P1	179.133	47.4998	DCM - 200 m	0.22	0.471791
SO248	Pacific	15_P1	179.133	47.4998	DCM - 200 m	3	0.47061
SO248	Pacific	15_P1	179.133	47.4998	DCM - 200 m	8	0.483317
SO248	Pacific	15_P1	179.133	47.4998	DCM - 200 m	0.22	0.210789
SO248	Pacific	15_P1	179.133	47.4998	DCM - 200 m	3	0.387473
SO248	Pacific	15_P1	179.133	47.4998	DCM - 200 m	8	0.316308
SO248	Pacific	16_P1	179.55	50	20 m - DCM	0.22	0.129597
SO248	Pacific	16_P1	179.55	50	20 m - DCM	3	0.179661
SO248	Pacific	16_P1	179.55	50	20 m - DCM	8	0.0654321
SO248	Pacific	16_P1	179.55	50	DCM - 200 m	0.22	0.142609
SO248	Pacific	16_P1	179.55	50	DCM - 200 m	3	0.345992
SO248	Pacific	16_P1	179.55	50	DCM - 200 m	8	0.229043
SO248	Pacific	16_P1	179.55	50	DCM - 200 m	0.22	0.581172
SO248	Pacific	16_P1	179.55	50	DCM - 200 m	3	0.636336
SO248	Pacific	16_P1	179.55	50	DCM - 200 m	8	0.592127
SO248	Pacific	16_P1	179.55	50	20 m - DCM	0.22	0.157725
SO248	Pacific	16_P1	179.55	50	20 m - DCM	3	0.378122
SO248	Pacific	16_P1	179.55	50	20 m - DCM	8	0.39106
SO248	Pacific	16_P1	179.55	50	DCM - 200 m	0.22	0.516125
SO248	Pacific	16_P1	179.55	50	DCM - 200 m	3	0.552769
SO248	Pacific	16_P1	179.55	50	DCM - 200 m	8	0.553508
SO248	Pacific	16_P1	179.55	50	DCM - 200 m	0.22	0.172668
SO248	Pacific	16_P1	179.55	50	DCM - 200 m	3	0.192968
SO248	Pacific	16_P1	179.55	50	DCM - 200 m	8	0.212912
SO248	Pacific	17_P1	179.581	54.0015	DCM - 200 m	0.22	0.218729
SO248	Pacific	17_P1	179.581	54.0015	DCM - 200 m	3	0.41313
SO248	Pacific	17_P1	179.581	54.0015	DCM - 200 m	8	0.32705
SO248	Pacific	17_P1	179.581	54.0015	20 m - DCM	0.22	0.181601
SO248	Pacific	17_P1	179.581	54.0015	20 m - DCM	3	0.236246
SO248	Pacific	17_P1	179.581	54.0015	20 m - DCM	8	0.343795
SO248	Pacific	17_P1	179.581	54.0015	DCM - 200 m	0.22	0.539903
SO248	Pacific	17_P1	179.581	54.0015	DCM - 200 m	8	0.575965
SO248	Pacific	17_P1	179.581	54.0015	20 m - DCM	0.22	0.118877
SO248	Pacific	17_P1	179.581	54.0015	20 m - DCM	3	0.31676
SO248	Pacific	17_P1	179.581	54.0015	20 m - DCM	8	0.132066
SO248	Pacific	17_P1	179.581	54.0015	DCM - 200 m	0.22	0.297231
SO248	Pacific	17_P1	179.581	54.0015	DCM - 200 m	3	0.547235
SO248	Pacific	17_P1	179.581	54.0015	DCM - 200 m	8	0.444734
SO248	Pacific	17_P1	179.581	54.0015	DCM - 200 m	0.22	0.506207
SO248	Pacific	17_P1	179.581	54.0015	DCM - 200 m	3	0.512698
SO248	Pacific	17_P1	179.581	54.0015	DCM - 200 m	8	0.4418
SO248	Pacific	18_P1	179.583	56.9999	DCM - 200 m	0.22	0.20475
SO248	Pacific	18_P1	179.583	56.9999	DCM - 200 m	3	0.504459
SO248	Pacific	18_P1	179.583	56.9999	DCM - 200 m	8	0.401692
SO248	Pacific	18_P1	179.583	56.9999	20 m - DCM	0.22	0.18412
SO248	Pacific	18_P1	179.583	56.9999	20 m - DCM	3	0.270898
SO248	Pacific	18_P1	179.583	56.9999	20 m - DCM	8	0.231721
SO248	Pacific	18_P1	179.583	56.9999	DCM - 200 m	0.22	0.338711
SO248	Pacific	18_P1	179.583	56.9999	DCM - 200 m	3	0.496315
SO248	Pacific	18_P1	179.583	56.9999	DCM - 200 m	8	0.556349
SO248	Pacific	18_P1	179.583	56.9999	20 m - DCM	0.22	0.153125
SO248	Pacific	18_P1	179.583	56.9999	20 m - DCM	3	0.364983
SO248	Pacific	18_P1	179.583	56.9999	20 m - DCM	8	0.121246
SO248	Pacific	18_P1	179.583	56.9999	DCM - 200 m	0.22	0.618835
SO248	Pacific	18_P1	179.583	56.9999	DCM - 200 m	3	0.527222
SO248	Pacific	18_P1	179.583	56.9999	DCM - 200 m	8	0.476637
SO248	Pacific	18_P1	179.583	56.9999	DCM - 200 m	0.22	0.241123
SO248	Pacific	18_P1	179.583	56.9999	DCM - 200 m	3	0.335745
SO248	Pacific	18_P1	179.583	56.9999	DCM - 200 m	8	0.224331
SO248	Pacific	19_P1	-179	58.9	DCM - 200 m	0.22	0.24027
SO248	Pacific	19_P1	-179	58.9	DCM - 200 m	3	0.438328
SO248	Pacific	19_P1	-179	58.9	DCM - 200 m	8	0.367395
SO248	Pacific	19_P1	-179	58.9	20 m - DCM	0.22	0.120856
SO248	Pacific	19_P1	-179	58.9	20 m - DCM	3	0.162316
SO248	Pacific	19_P1	-179	58.9	20 m - DCM	8	0.106111
SO248	Pacific	19_P1	-179	58.9	DCM - 200 m	0.22	0.274251
SO248	Pacific	19_P1	-179	58.9	DCM - 200 m	3	0.524222
SO248	Pacific	19_P1	-179	58.9	DCM - 200 m	8	0.54227
SO248	Pacific	19_P1	-179	58.9	20 m - DCM	0.22	0.148817
SO248	Pacific	19_P1	-179	58.9	20 m - DCM	3	0.316892
SO248	Pacific	19_P1	-179	58.9	20 m - DCM	8	0.280408
SO248	Pacific	19_P1	-179	58.9	DCM - 200 m	0.22	0.380119
SO248	Pacific	19_P1	-179	58.9	DCM - 200 m	3	0.386917
SO248	Pacific	19_P1	-179	58.9	DCM - 200 m	8	0.444444
SO248	Pacific	19_P1	-179	58.9	DCM - 200 m	0.22	0.295436
SO248	Pacific	19_P1	-179	58.9	DCM - 200 m	3	0.161167
SO248	Pacific	19_P1	-179	58.9	DCM - 200 m	8	0.137845
SO254	Pacific	6_P2	-176.7	-29.2666	20 m - DCM	0.22	0.646938
SO254	Pacific	12_P2	179.256	-40.5893	DCM - 200 m	0.22	0.538108
SO254	Pacific	12_P2	179.256	-40.5893	DCM - 200 m	3	0.660381
SO254	Pacific	12_P2	179.256	-40.5893	DCM - 200 m	8	0.647585
SO254	Pacific	12_P2	179.256	-40.5893	20 m - DCM	0.22	0.388724
SO254	Pacific	12_P2	179.256	-40.5893	20 m - DCM	3	0.525126
SO254	Pacific	12_P2	179.256	-40.5893	20 m - DCM	8	0.422368
SO254	Pacific	12_P2	179.256	-40.5893	DCM - 200 m	0.22	0.628311
SO254	Pacific	12_P2	179.256	-40.5893	DCM - 200 m	3	0.527139
SO254	Pacific	12_P2	179.256	-40.5893	DCM - 200 m	8	0.650298
SO254	Pacific	12_P2	179.256	-40.5893	DCM - 200 m	0.22	0.657397
SO254	Pacific	12_P2	179.256	-40.5893	DCM - 200 m	3	0.562858
SO254	Pacific	12_P2	179.256	-40.5893	DCM - 200 m	8	0.485602
SO254	Pacific	12_P2	179.256	-40.5893	20 m - DCM	0.22	0.415243
SO254	Pacific	12_P2	179.256	-40.5893	20 m - DCM	3	0.595602
SO254	Pacific	12_P2	179.256	-40.5893	20 m - DCM	8	0.369236
SO254	Pacific	12_P2	179.256	-40.5893	20 m - DCM	0.22	0.49886
SO254	Pacific	12_P2	179.256	-40.5893	20 m - DCM	3	0.489102
SO254	Pacific	12_P2	179.256	-40.5893	20 m - DCM	8	0.457742
SO254	Pacific	15_P2	179.38	-45.95	DCM - 200 m	0.22	0.229195
SO254	Pacific	15_P2	179.38	-45.95	DCM - 200 m	3	0.417544
SO254	Pacific	15_P2	179.38	-45.95	DCM - 200 m	8	0.338906
SO254	Pacific	15_P2	179.38	-45.95	20 m - DCM	0.22	0.183405
SO254	Pacific	15_P2	179.38	-45.95	20 m - DCM	3	0.173693
SO254	Pacific	15_P2	179.38	-45.95	20 m - DCM	8	0.18672
SO254	Pacific	15_P2	179.38	-45.95	DCM - 200 m	0.22	0.318075
SO254	Pacific	15_P2	179.38	-45.95	DCM - 200 m	3	0.522678
SO254	Pacific	15_P2	179.38	-45.95	DCM - 200 m	8	0.389444
SO254	Pacific	15_P2	179.38	-45.95	DCM - 200 m	0.22	0.407065
SO254	Pacific	15_P2	179.38	-45.95	DCM - 200 m	3	0.552936
SO254	Pacific	15_P2	179.38	-45.95	DCM - 200 m	8	0.565443
SO254	Pacific	15_P2	179.38	-45.95	20 m - DCM	0.22	0.235039
SO254	Pacific	15_P2	179.38	-45.95	20 m - DCM	3	0.195801
SO254	Pacific	15_P2	179.38	-45.95	20 m - DCM	8	0.220844
SO254	Pacific	15_P2	179.38	-45.95	DCM - 200 m	0.22	0.176349
SO254	Pacific	15_P2	179.38	-45.95	DCM - 200 m	3	0.324428
SO254	Pacific	15_P2	179.38	-45.95	DCM - 200 m	8	0.246277
SO254	Pacific	17_P2	179.446	-50.4801	DCM - 200 m	0.22	0.30221
SO254	Pacific	17_P2	179.446	-50.4801	DCM - 200 m	3	0.307561
SO254	Pacific	17_P2	179.446	-50.4801	DCM - 200 m	8	0.321995
SO254	Pacific	17_P2	179.446	-50.4801	20 m - DCM	0.22	0.214563
SO254	Pacific	17_P2	179.446	-50.4801	20 m - DCM	3	0.330073
SO254	Pacific	17_P2	179.446	-50.4801	20 m - DCM	8	0.123707
SO254	Pacific	17_P2	179.446	-50.4801	DCM - 200 m	0.22	0.302555
SO254	Pacific	17_P2	179.446	-50.4801	DCM - 200 m	3	0.511421
SO254	Pacific	17_P2	179.446	-50.4801	DCM - 200 m	8	0.500741
SO254	Pacific	17_P2	179.446	-50.4801	DCM - 200 m	0.22	0.474356
SO254	Pacific	17_P2	179.446	-50.4801	DCM - 200 m	3	0.559584
SO254	Pacific	17_P2	179.446	-50.4801	20 m - DCM	0.22	0.0996879
SO254	Pacific	17_P2	179.446	-50.4801	20 m - DCM	3	0.192985
SO254	Pacific	17_P2	179.446	-50.4801	20 m - DCM	8	0.184661
SO254	Pacific	17_P2	179.446	-50.4801	20 m - DCM	0.22	0.213991
SO254	Pacific	17_P2	179.446	-50.4801	20 m - DCM	3	0.24146
SO254	Pacific	17_P2	179.446	-50.4801	20 m - DCM	8	0.216707
SO254	Pacific	17_2_P2	179.446	-50.4801	20 m - DCM	0.22	0.125096
SO254	Pacific	17_2_P2	179.446	-50.4801	20 m - DCM	8	0.0889811
SO254	Pacific	6_P2	-176.7	-29.2666	20 m - DCM	0.22	0.616004
SO254	Pacific	6_P2	-176.7	-29.2666	20 m - DCM	3	0.583659
SO254	Pacific	6_P2	-176.7	-29.2666	20 m - DCM	8	0.593481
SO254	Pacific	6_P2	-176.7	-29.2666	20 m - DCM	3	0.647057
SO254	Pacific	6_P2	-176.7	-29.2666	20 m - DCM	8	0.690579
SO254	Pacific	6_P2	-176.7	-29.2666	DCM - 200 m	0.22	0.573688
SO254	Pacific	6_P2	-176.7	-29.2666	DCM - 200 m	3	0.592033
SO254	Pacific	6_P2	-176.7	-29.2666	DCM - 200 m	8	0.624619
SO254	Pacific	6_P2	-176.7	-29.2666	DCM - 200 m	0.22	0.590945
SO254	Pacific	6_P2	-176.7	-29.2666	DCM - 200 m	3	0.490467
SO254	Pacific	6_P2	-176.7	-29.2666	DCM - 200 m	8	0.465745
SO254	Pacific	6_P2	-176.7	-29.2666	20 m - DCM	0.22	0.630256
SO254	Pacific	6_P2	-176.7	-29.2666	20 m - DCM	3	0.653732
SO254	Pacific	6_P2	-176.7	-29.2666	20 m - DCM	8	0.661844
SO254	Pacific	6_P2	-176.7	-29.2666	20 m - DCM	0.22	0.605367
SO254	Pacific	6_P2	-176.7	-29.2666	20 m - DCM	3	0.577099
SO254	Pacific	6_P2	-176.7	-29.2666	20 m - DCM	8	0.64647
SO254	Pacific	8_P2	-179.264	-34.7327	20 m - DCM	0.22	0.547582
SO254	Pacific	8_2_P2	-179.264	-34.7327	20 m - DCM	0.22	0.561296
SO254	Pacific	8_P2	-179.264	-34.7327	20 m - DCM	8	0.555709
SO254	Pacific	8_P2	-179.264	-34.7327	20 m - DCM	0.22	0.639661
SO254	Pacific	8_P2	-179.264	-34.7327	20 m - DCM	3	0.678501
SO254	Pacific	8_P2	-179.264	-34.7327	20 m - DCM	8	0.716367
SO254	Pacific	8_P2	-179.264	-34.7327	DCM - 200 m	0.22	0.64886
SO254	Pacific	8_P2	-179.264	-34.7327	DCM - 200 m	3	0.609883
SO254	Pacific	8_P2	-179.264	-34.7327	DCM - 200 m	8	0.621449
SO254	Pacific	8_P2	-179.264	-34.7327	DCM - 200 m	0.22	0.491561
SO254	Pacific	8_P2	-179.264	-34.7327	DCM - 200 m	3	0.474787
SO254	Pacific	8_P2	-179.264	-34.7327	DCM - 200 m	8	0.508594
SO254	Pacific	8_P2	-179.264	-34.7327	20 m - DCM	0.22	0.626269
SO254	Pacific	8_P2	-179.264	-34.7327	20 m - DCM	3	0.696386
SO254	Pacific	8_P2	-179.264	-34.7327	20 m - DCM	8	0.667517
SO254	Pacific	8_P2	-179.264	-34.7327	20 m - DCM	0.22	0.537953
SO254	Pacific	8_P2	-179.264	-34.7327	20 m - DCM	3	0.616517
SO254	Pacific	8_P2	-179.264	-34.7327	20 m - DCM	8	0.666717
SO254	Pacific	18_P2	177.528	-52.1235	DCM - 200 m	0.22	0.282123
SO254	Pacific	18_P2	177.528	-52.1235	DCM - 200 m	3	0.351524
SO254	Pacific	18_P2	177.528	-52.1235	DCM - 200 m	8	0.266053
SO254	Pacific	18_P2	177.528	-52.1235	20 m - DCM	0.22	0.15679
SO254	Pacific	18_P2	177.528	-52.1235	20 m - DCM	3	0.313839
SO254	Pacific	18_P2	177.528	-52.1235	20 m - DCM	8	0.230889
SO254	Pacific	18_P2	177.528	-52.1235	DCM - 200 m	0.22	0.303907
SO254	Pacific	18_P2	177.528	-52.1235	DCM - 200 m	3	0.563697
SO254	Pacific	18_P2	177.528	-52.1235	DCM - 200 m	8	0.364374
SO254	Pacific	18_P2	177.528	-52.1235	DCM - 200 m	0.22	0.388172
SO254	Pacific	18_P2	177.528	-52.1235	DCM - 200 m	3	0.472643
SO254	Pacific	18_P2	177.528	-52.1235	DCM - 200 m	8	0.559265
SO254	Pacific	18_P2	177.528	-52.1235	20 m - DCM	0.22	0.14581
SO254	Pacific	18_P2	177.528	-52.1235	20 m - DCM	3	0.219083
SO254	Pacific	18_P2	177.528	-52.1235	20 m - DCM	8	0.139772
SO254	Pacific	18_P2	177.528	-52.1235	20 m - DCM	0.22	0.15377
SO254	Pacific	18_P2	177.528	-52.1235	20 m - DCM	3	0.245923
SO254	Pacific	18_P2	177.528	-52.1235	20 m - DCM	8	0.124401
SO254	Pacific	20_P2	174.731	-45.7178	DCM - 200 m	0.22	0.212188
SO254	Pacific	20_P2	174.731	-45.7178	DCM - 200 m	3	0.391802
SO254	Pacific	20_P2	174.731	-45.7178	DCM - 200 m	8	0.393326
SO254	Pacific	20_P2	174.731	-45.7178	20 m - DCM	0.22	0.292769
SO254	Pacific	20_P2	174.731	-45.7178	20 m - DCM	3	0.387921
SO254	Pacific	20_P2	174.731	-45.7178	20 m - DCM	8	0.1948
SO254	Pacific	20_P2	174.731	-45.7178	DCM - 200 m	0.22	0.461319
SO254	Pacific	20_P2	174.731	-45.7178	DCM - 200 m	3	0.273902
SO254	Pacific	20_P2	174.731	-45.7178	DCM - 200 m	8	0.520747
SO254	Pacific	20_P2	174.731	-45.7178	DCM - 200 m	0.22	0.603921
SO254	Pacific	20_P2	174.731	-45.7178	DCM - 200 m	3	0.640562
SO254	Pacific	20_P2	174.731	-45.7178	DCM - 200 m	8	0.436275
SO254	Pacific	20_P2	174.731	-45.7178	20 m - DCM	0.22	0.234935
SO254	Pacific	20_P2	174.731	-45.7178	20 m - DCM	3	0.272035
SO254	Pacific	20_P2	174.731	-45.7178	20 m - DCM	8	0.175535
SO254	Pacific	20_P2	174.731	-45.7178	DCM - 200 m	0.22	0.230555
SO254	Pacific	20_P2	174.731	-45.7178	DCM - 200 m	3	0.408156
SO254	Pacific	20_P2	174.731	-45.7178	DCM - 200 m	8	0.271395

## Sheet: Figure S1
Figure S1	Number of shared ASVs between ocean basins
Ocean	Size-Fraction	ASVs
Pacific	0.22-3µm	99
Atlantic	0.22-3µm	42
Pacific+Atlantic	0.22-3µm	1423
Pacific	3-8µm	123
Atlantic	3-8µm	55
Pacific+Atlantic	3-8µm	1648
Pacific	>8µm	118
Atlantic	>8µm	57
Pacific+Atlantic	>8µm	1624

[truncated: 11 more sheets: Figure S2, Figure S3, Figure S4, Figure S5, Figure S6, Figure S7, Figure S8, Figure S9, Figure S12, Figure S13, Figure S16]
